# Supplementary material for: Genome-wide long non-coding RNA screening, identification and characterization in a model microorganism Chlamydomonas reinhardtii
Source: Sci Rep. 2016 Sep 23;6:34109. doi: 10.1038/srep34109 (PMC5034253; doi:10.1038/srep34109)
Supplement: Supplementary Data S2 [file srep34109-s2.xls]

## Sheet: Supplementary data1-all lncRNAs
>TCONS_00002540
CGTTCACATAGCGCCGCGTATTGAGCTCTCAGGCTCCCAGCGTCTGTAATAATGTGATGAGTCCACGCAAGGCATCCGTCACACCTGTAACGTTGAGCATAATTTTCTTGAAGGCTCGGAGAGCAAATGCTGGGGCTGGAGCCTTGGCTACTCAAACTTGACGACTTCAGAAGTTGCGTCCTTCCAAAGAAATAAACTACTAAGCTTTTGATGATATGATGAAGTGAGCCTTGAGGCTAAGGCCAAGCGTGTTGCTGTATCGGGCTGAACGCAACAGTTATCCCGCTATCCCATAAAGTCATAAAGAGGTGCTTGAGTACTGCGGGGCCGAGGTGTCGATGTAGCAATGTGGCTGGAGACTGCCCACATCTGGCGGCATTGCTTCTGCATCCTTGGCTA…
>TCONS_00002542
CCCTGGTAGATTTTTATGCGGTGGGGCGGTGCAAGCGGGCTGTCGTGGTCAGCACAAAGGAGGTGGCATAACGCGGCTTTCAACGCTGCCGCGGAGGTGCTCGACGAAGAAGCTCTGCGATTTGGTGCCGCTTTTGAACTGCAGCCCTTCCAAGTCCGTTGCGACGCTTTTATTTGTTTTTAAAGCACTCACGGCCTCCGTGCATTTGTGCGCGGAACCCCGCACATGTGAGCGCGCCTTGCACCCAGCAACCCCGCACCAATATCTCATCT
>TCONS_00002551
TCAGGGTATGAACGGGAGCCACGTGGGCGTGCGGGCCGCGTAGGCTTCGTACTGGTATCCAAAGAAGCGTCGCAGGTAGTACTCCTCGTATTCGATTCGTTCCCGGAAGAACCTCCACGCCTGTTGCGACGGGGGAACGTGCGGTAAGGAGGCCGTTAGGCAGGGATGCAAAGCGTTGGCGATAGCGGAAATGTGAGTGGGTATTGTTGTTCTGTGCGAGTTGGCCAAAATGACACAGCGTTTCCGCATGAGAAGTATGGCATCTTGGAGGTTGGTTTGACAACTGGCGATAGCAATTTGGAGTCACTGGCGGTCGAGTCTGTTGTGGTGATGTCGTTTTGGCTTCCGCGCCTGTTGGGCTGGGCTAGGTTGCATCCCGCTGAGGTATAAATGGTGCCG…
>TCONS_00003523
GCCCGGTTAGCTCAGTCGGTAGAGCGCAAGGCTCTTAACCTTGTGGTCGTGGGTTCGAGCCCCACATTGGGCGTTAAAAGCGCAACAGTCACAAGAACTGGAATACACACGCATTTTGCGCATGCCCACGGGCCCCACCGAACCACCTGGGCGCTCGGCACGGAGGGCGCAGTAGCCGCAGCCGGATGAGCAGCGAGACAGGTGTGGGACGGGGGAGGTGGCGGGAAAGCATGGAGGAGGGACAGTGGCAAGAGCCACACTCCTTGTAAGGATACATCACCGCGTGCTCTCTGCCTGGATTGCACTGCGCTTTCGCGCGGTTCTGATGAGGCGGGGTATGCTCTTCTGCATCTAACTGAGAGCTGATGCACCCCATCACCGCGCCGTCCTGGCGGGACC…
>TCONS_00003539
CATCCCTCTAAGGGTTCATATGGGTGCGAGTATAGAGTTTCTGTCGCATCCGGCTGCACTGTTCTGGTGGCCACAGCCTGTGCCGCTTCATCCGCTTTCTGATTTCCTACGCATGTGTCTGTCTGGTGCGACCTTACGTGATAAAATGATGTCTTGTGTCCAGCTAGGGCACGTTCCGCAAGTTGGTCGACTATGGTCCCAAACATCTCGCGGTGCTTGCTTACGTGGAGTGACTCGGGCTCCATAATGGCGCGGCGGAGGATGAACAGACTGACAAGACTGTCGGTGTAGACCCGTAGGAGGTGGAGTCCACGTCGGTGAGCGGGGAGCTCCTGCGGCTGGCCTAGGCCTGAGGCCAGGCCTGCCCAGGCGTGCGCCGGTTTGATGTGCCCCAGGTCG…
>TCONS_00003622
GGCGCATGTTGAGAGTCTGAAGTGGTCGGGCAGGTACGCCAGCGTGCGTGCATGTGCGGCACCGCCCCCACACAATGGGTATATCCCCTTCACGCACATCGCATAGCGGGGTCCTTGTGCTTTTGCTTTCGGGTCAAGTGGTCATTCAGCGAAGGCCACTGACACAAATCAAGATGGAAGAGTCAAGGAGCCCAGGCTACATGCCACACACAACTCGACACTCATCCTGTAACCAGG
>TCONS_00003756
GTGCCGGTGGTCTGCGGTTTGTTAGTCCGCGGCTGCGGGCAGCAGCTGGCGGGGTGCTGGTTGCCGCAGCCGGACCCGTGTAGGTGTGTGCGTGTTGCAATGTTGCATGTACCTCTGGCAGTGGGCCGCCGCTACACGCCTTGCATGATGGGTGCGCGGCTTATCTCATTATCAGGTCTGCAAAACCCAGCTGCATCCACTCCACTCCAC
>TCONS_00004012
AACAGAGTCACGAGCAGAGCGCACACATATCATAAATTGTTTCTTGCCACTGTACTTCGTATGACAAAACCAAGAGGAGACCCATTTTTCGACTACTGTCCCTCGTCATTCATGAACCTGCCTCTGTAACAGTACAAACGCATTGTCATGTGACTGTAGTCCCGGTTATCACTGTATATGCGGAATTCTGGCAAGACCGGTCAACGGAGACGCAGGCTGCTGCCACGCTCAAGCGCCGACCGTTTGACAGAGATTAAGCTTTTAGGTGCCATTTTCAGGACAAGCGCTCCGTAATGCGTGTCCATGGTGTACCTTTCCAACCTGCTGCAATGAGGTTCAATGGCATGGCGGGCGGCGAGAGGTCCTGGTTGCCGCAGGAGCCCAGGCAGGGACGACGGT…
>TCONS_00004029
CGGGTGTGAAGGACGGCGGGCGAGCGCTGGGCTCACTGGTTTAGTGTAGGTGGATGTTGGGTCTCGCGCACTGGGACCAGGTTGCCGAGGCAGCTGCCGTGCAGCGTGCAGCGTATGTGTGCTGGCCCGGGGTCGGCAGGCAAACGCTTGTGCCAACGACAAAGCCTGGCCGCTGTCCGTTCCGCGTACTGCCCCAACACAGCAGAAAGCCCCTCAATATAGATGCCCTCGCCGTGCGCCCA
>TCONS_00004230
TGTATATGTGTGTATATGTGTGTTTAAAGTACGAAGCCACGATGTGTGTGTGTGTGTGTTTGCACGTGCATGTGCATGTACGTGTGCAGGGCCTGCATAAACTGTGCGTGGCACCAGTGTGCGGGTGCGCAGGCTGGCTTGCCTGCGGGCACAAGTACAAGCCGCGGTGCCCCATGTCGGGCAGGCCTGCCTCCTGCCCCGGTCCCCTCCTCG
>TCONS_00004353
AGGGGGCGAGGAGCGACCTTCAGAGCTGCCGCCTGCTGGAGCAAGCCGCCCTTGGGCAGCGGCTCATTGGTGTGGCGTGGAGTGCAGCGCTGCGCTCCGTCACCGCCGTCGCCTTACCTGTCATGCCTGCATCTCCCTGCCCCCCGGAACCCCACTCCACGCCGCCTCACCCTTCCCTTCCCACCCCGGCGCCCACCCGCCCCGCTCCCCCC
>TCONS_00004371
GGGAAGGGCAGGAGGCGCCGCAGTCGGTCGTGTCGGCGGCGGCGGCGCTGACGGCGGCGCTGGAGGCGGCGGCGGCGGTGGGGCGACTGCCTCCGCCGCTGCCTGTGACTGTGCCCTACGGCTGCGCAGGCGGCTGCACTGCCACAGCCGCAGGTGCAGGCTCCCAGGAACTGGCGCACGCGGCGGCGGCAGCGGCGGCGGTCCTGACGCGAAGCGCCCATTTCCTG
>TCONS_00004529
NNTTTGGACGGCTTGGACGCCCGGGAACGGATTCGGAATTCACCTACACTGCAGTGCTAGTGTTTCCAGATCTGATGTGCACTGGTCGATCTGGGGTGCCTTCATTGCGAATCAGACCTGCTATGGTAAGGCCGCGGCAGGTCGCATCACTGCTGGTCGCAGAATATTTACCGTGTGTGCCAAATGCTGTTAGTCCTAGCTTGACGCTTCTAACCCTGATATTTCAAGGTGGTTATGGTGGTCAGATTCATGTACTGCGGGTGGCTGTACTGCGTGTTGTCCTATTATTCGAGAGCTGTTCGAAAGGGTATTGACTTAACATGTTGCCCGTCATCTTACGTTTGGCAGCACGTAAGGCCAGTACCGTACAGGTGGCTGCCTGGGCGGGGATTTCCCGGA…
>TCONS_00004655
CGTTATCAAGCTCAGAGGAATGAAGTCATAAATGAAAGACGCGGTAATTCAGTCTACTGGTAGCGCATCCATACGTTGCTGCGAGTTGTGGGCCGGTCAAGTTCTACGCGATGGGCGTGCCAAAACCGGGTCGAGGAATTGCCCAACCCGAAATTGCATCGACCTATTACACCTGCAAGTAAAACTAATGTGCTTATCACGGCGCCTGTAAACGGCGCGCCGCCTTGATTGCATTTGCAACTTGGACCGTCGCGGCAACGACACATAACCAGGATGAGCGAGTCAATAGAACAGTTACGGTCACGGTTAGAGGCCCTTTCAACATGTGTGGTGACAGCGGACCTGAATGACCGTGCCAAGGTGGTGGAGGTGGCGCTGGGCGCCCAGCCATCCCCACAG…
>TCONS_00004889
TGGACTTAGGACAGGCATGTTTTGGTTACAAATATCAAGCAATATGTGTTCTTTATGCAGAAACGCATCAACAACCCAAGTTTGCAAAACTTGCGAGGCCATGAAGTTCCCAGCCCGGCTTTTGATATGTCAGGCTGACCGCTCCACGTTCCTGTTGTGATACCAGAGCATTTGTGTCACCCAGCGTCAGGATACACGCAACTATGCTGAAGGGAGCTGCCTCAAGCCATCTCGGTATCCCGGTCTCGCCGCTCGCCGCTCGCCGCCAGCATGACTTGGAAGTCTGCTAACTCGACACATTCATGCGGGAAACGAAACGCAGGCTCGCAAGCTTGCAACAATCTGAACGAACGCTCAGTGGCATAATCCGTACATCGGGTTGGAGAATGCCTGAGATTG…
>TCONS_00004973
GTGTGAGACCATGGGTGGCTGCACCGCCATCTGCTCCGACAAGACCGGCACACTCACGCAAAACCGCATGACGGTGGTGGAGGGCTGGATCGCGCCCGGGACCAAGTTCAGCAGGGCGCCGCGTGCCGCTGAGGTCCCACGCCCGCTGCTTGACGACCTGCGCCGCGGCATCGCACTGAACTCCAGGTGGCCGGCCGGGGGCCACCACACTGGGTCGTCACCAGCAGTAGCCATAGGGGGGATACAGC
>TCONS_00005101
CGGAGCAGCGGGGCTGTAGCAGGGACAGGGGCAGAGACAGGAGCCGCAGCAGGAGCAGGGGCAGGGCCAGGAGGGGCCGCGGAGTCAGGCGCTGCAGACGGCGCTGTGGCGGGCGGCCCCGGGGTGTCTGCGCCGGCTTCGCCGCTGCGGCAGGCCCTGCTGCCGCCGTCGCACCCGCCGCACCCGCCACGTGGCGGCGGCATCCACGGCTCCGGGGCGCCAGTCAGCGAGAGCTTGGTGGCGGCGTTTGAAGCGGAGGACTGCGATGACGCTGGCCCGAGGACCGCAGCGGCGGCGGCGGGGCTGCCTCCTCGGGGGCCGGCAACCGCTGCGCCGCCGCCTGCCAGGCACTTTAGCGGCAGCAAGGGAAGCAGCAGCCGCGTCAGCGGCGACGGGCGG…
>TCONS_00005271
GGCGTGTGCTTAGTAGGCGCCCGCGTCAAGGTGGCTGGGTTGATAACGACCCGGGAGGGGAGGGCTCAGCCCTTTTCCTGCCTCCCTAAGGCAGCCACCTCCTTGTTCAAGTAGTTGAGTTGTAAAGGAGCATGTAATTGTATGGACAGGTATGGTACGTTGGGATGAGGATTGAGCTGTGATGCGGTCCGGGCCTTTTGGAAGACCG
>TCONS_00005294
CCACCACCACCCGCATATTTCCTATAATCTACAGTACACGGACACATAGTTATTAAGCAATCTGCCGGTCTGTATCTTGGAGTGCGCGCCGGTCTGTGTCTGTCCCGGGACCGAGGAAACCCTGTTCCCAAACTGCGCATTCTCTCAATTCAACACATTATTTGCTAAGCTTTCAGCTTATGGTGAATATCCCGCTCCCCTTCTTTGGGGGGCGGAGGGCTCGTGCGGGCACTCGGACGAGCCCTCAGGAGCCAGCCGCGGACAAACAGGAGCTCATTCGGCTGCAGAAGGAAGTCGAGACTTTGCGTGTGGCAAATGAGCAGCTCAAGGAGCAGCTGGCCGCCCGCTCCATCCGGCTCGGCGAG
>TCONS_00005295
CACCACCACCCGCATATTTCCTATAATCTACAGTACACGGACACATAGTTATTAAGCAATCTGCCGGTCTGTATCTTGGAGTGCGCGCCGGTCTGTGTCTGTCCCGGGACCGAGGAAACCCTGTTCCCAAACTGCGCATTCTCTCAATTCAACACATTATTTGCTAAGCTTTCAGCTTATGGTGAATATCCCGCTCCCCTTCTTTGGGGGGCGGAGGGCTCGTGCGGGCACTCGGACGAGCCCTCAGGAGCCAGCCGCGGACAAACAGGAGCTCATTCGGCTGCAGAAGGAAGTCGAGACTTTGCGTGTGGCAAATGAGCAGCTCAAGGAGCAGCTGGCCGCCCGCTCCATCC
>TCONS_00005316
TGCATCCCTTCGTGCCCGGTTAGCTCAGTCGGTAGAGCGCAAGGCTCTTAACCTTGTGGTCGTGGGTTCGAGCCCCACATTGGGCGTGCAGCAGCGCGCAGATGTGTCACAAGAACTGGAAGACGCACGCGTTTTGCGCACATCCAGGGGCCCCTACGAACCACCTGGGCGCTCGGCATGGAGGGAGCGCGCACAGACCGGCAGTGCCGGGAGAAGGCCGGAGCAAATGGGTGGACGACAGGACGGGCAGTGACAAGGTGCGGGACATGCGGGGGACACCAAGGAAGCGCGGCCCTGCTGCTCTGACATTATTGCCGCGTG
>TCONS_00005530
GGGCCCTCTGTGTGCGGCTCTGTCGGACCAGCAGGGGCAGCTGGCGGAACTCAGCCTGGCACACAACCCGCGGCTGGGGGAGGCGGGCGTGGCGGAGGTGTGCAAGGCGCTCATCCGCAGCATGTCCCCCGGCGGCGGCCCCGCTCTGCGCCCCACCCGCCTGGCGCACTTGGACCTGTCCCACACCGGCGCCGGGCCGGGCTGCGTGGCGGGGCCGGCGGGGCTGGCGGCGGCGGTGCGGGCGGCGCGGTCGCTGCGGCACCTGGACGTGTCACACAACCCGC
>TCONS_00005598
GAAAATGATACATCGATTGATCAAGGGCTGACGGTGTAGGCTAACAGTGCACCCCCCCGCCACCGGCGCGGGACTGATCCATCCTAAACACAGCGCCGGCGACATGGGAAGGCACCAGACACTCGGGCAAGGATGGTGTGCATGTCATGCGCGGGAATTATGGGGTGCAGGCTGCCTGACACAACACCAGTGGCCCCAAGTCTGG
>TCONS_00005622
GGTTGGGCGGTGGTGTGCTTGTGTGCATGCGGCTCAGCTAGCCGACCAAGGGGGAGCCCAGGGCAGACCTGCAAACATTCATGTGCGTATGGAAGTTGGCTTGCCTAGCGTCCTTGTCGTCCGCCTGCGCTCTTAGATCCCTGTCTCGGCCTTCTTTGTCAACCAAGTAACGACCCCCCTGCGACTTGCCAACCAACAAACGGCCTCCTGCGCCTTCTCCAACCGCA
>TCONS_00005685
AGGGAGCAGGCGGAGCAGAGGGAGCAGGAGGCGAGGAGGGCAGCGAGGGAGGCGAGGGCGGGGGAGCTGGTGGTGGTGGTGGCGCTACCACGGATGGCCTGGTCACACCGCTGGTGGCCGCCTTCATGCCCTACCAGCGCAACCAGGCACTGGTCGAGCTGCTATGGCAGCGCTTCGCCGAGACCCACCCGGCCGACGCCACCCACGACGCCGTGGCACGACTGCG
>TCONS_00005724
GGATAAACGGAGGTACCGTAGTATGGAATGAGGGGGAGGGGTTTGCAGGGTTTGGATTGTGGGCTTTGTAGGAGGTGGACGGGGTGGGGTGGGTGGAGTGGACTTGAGTGGTAAGCGTTTGCGTTTTCGGCGTGCGCTCACCCGCAAACGTACCGTTATCGTCCCAACCAGGCAACCGCTGGCATCTCTGGAGTCTCCGCTGCGCATGACGGCAACCGACGTGACGTTTGTTGTGTCGGTTAGCGAGCTGGCCTGGTGGCGGGCGGCGGTTGGCGCCGCGCTGGCGGGCGGTATGGAGGGCGTCGACAGCCTCATCCGGTCGTACAGCCCTGGGCTGGCGCTGGCGGGGGACGGCAGCATCCAGGTGCCGTACTGGGAGTGGATGTACGGCAGCATGAC…
>TCONS_00005775
GCGGGGGGGTAGCTCAGTAGGTAAGAGCACTTCCTTATCACCCTGCGGACCCGGGTTCGAATCTCATATTCGGCCCGTTTCCCGGCGGATAAGGTTGAGGTCGTGGGTTCGGATCCCACCCCCCTCACCGTAGGTGTTCCGGTATGGAGTCCGTGGCACCGAAGAATCGTTGTATCGATCCCATTGGTGCAACGAGGAAACTCTACGCTGGCCGAATTCGGAGGGTTGGTAGGCCGATAAGCTCAGATCTTCGGATCCTATGAGCTGAGTAGAGGGTGATGCGTGGGGTGCCTCTAGTCAGGGTCCCACAGGGT
>TCONS_00005905
AGGGCATCTATATTGAGGGGCTTTCTGCTGTGTTGGGGCAGTACGCGGAACGGACAGCGGCCAGGCTTTGTCGTTGGCACAAGCGTTTGCCTGCCGACCCCGGGCCAGCACACATACGCTGCACGCTGCACGGCAGCTGCCTCGGCAACCTGGTCCCAGTGCGCGAGACCCAACATCCACCTACACTAAACCAGTGAGCCCAGCGCTCGCCCGCCGTCC
>TCONS_00007493
GGGGGGCTTGTGGTTCACGAACGTGTCCTGCTGGAGTGGAATGCGCCCGGTTTCCGGCCGCCTCTACCCCTACCTCTTACGCCCCTGCTGCAACTCCATTGCAACCTCTCACACTGCGCTTATTGCCCCCTGTTGCCTTTTCCGACCCGGCACATCAACGCCTGAAGGTGCGGGCGGCGCGGGCGGAGCTGGCGCCAACTCGATTCCCTCCATCCAGTCCAACACGGTGGTGCTTACAGGCCCGGCCTCGTTCGGACTGGAGGGAGTGGGCATCGCCGCCGGCGCCGGGCCGGGCGGGCCGGGCCCCGGCGGCGTGTGGCCAGGCATGGGTAACGCGGCGCAGGTCGGCGGCCGAGGCATGATGGGCGGGCGCGGCGGCGGCGGCGGCGGCGGCTCTCC…
>TCONS_00007900
CGCTGGCAGCTGGAGGGAACTGAAAAGCTATAAGGGACCGCTTAGGCTGGGAACCGGCCATGCACAAGCGCCGGTTTCGCGGTGACAGTCTCTGGGTGTTGCCCAGAGGTGATTCCCAAGTGGTTGAACGAGTTTAGCGTTGTTGTGCTAGCCAACCCAGATGCGCCATGGCTTGGCCAGCAGCACGCAAAAAGCTGCGCAAGGGTCTCTAAGCTGCAGTTTGCACGCGGAAAAACCGGGTGCCAACCGGGCATCGCCAGCGTGGACACGCTTTAATATCGCCGGATACGTCAAGGGCTTGTGGGTTTTCAATAAAGGTGCATGCAAGGGCTTAACAGGGCGCGCGAGTGGTGGTCGCGCACAGTGCTACTTATAAGCGCGTTGAGAAGGTCACCAGAA…
>TCONS_00008024
CGGGCGTCCATTGATGACCTGACAAAGGTGTCGCTGAGGCGGGGTATGCGCAACGCCGCTGCCAGGGCGGAGGCGGAGTCCGATGCCCGCAGCGGCGTCAGCGGCGGCGCCAGTGACAGCGGCAGCGGCGTTGAGAACTTTGCTGGCAGCGGCGGCAAGCGCGTGCTGCGGGGCGGCTGGCGGGAGGTGGGCGACGACGGC
>TCONS_00008284
CAATAAGGGGCACCTCATAGAAGACCCCTGGCGCGCCGGGCGACTAGTTTACTGGCCTTTGACCGACGTTTGAAATTCACCAAGCAATTCTGCAGCCTTTCCCTTTTTGGAGAGCCCGGCGCGCCAGGAGCCCTCCATGTAATCATATAAACTAGATGGAGCCATTATCTGGTCGCGGGCGGGTCCTAACACTCTGCTTGGCGCTACTGCTGCCGGTGGGACGTCGGCCTCATGCTAAGTTGCCGGGATAACGGAAATGTCCTACTGGAGCCTGCATAACTAGGATGGGCTGCGTCTCATAACAATATGTGGTGTCAACGCGACAAATCAAATGCGCATTCGGGTCAGGACACACACGGAAGCTTGCACAACCCCCGAATAGGCATCTCAGATACATAT…
>TCONS_00008564
GAAGTGGTAGAGCGTGAGCAGCACTTGCAACGATTGGAGGAGCGGGAGTGGGAGGGTGTGAGTTGGGAGGAGGAAGGGGAGTCGGAGTGCGGAGGAGGAAGGTGAATGTGGTCAATGGGGAATGGGTGGTGTGTGCAGCGTGCGTGCCAGTGTGTGTCTCCTCCTCCTTCCTCCACCCCCCCTGCCCCCCCTCACTTCTGGAAGGCCTTGCCGCCGGG
>TCONS_00008646
CAGGGGTGCGAGCGGCATGGGACAAGCAGTTGTTTCCGTGGGCGTGCAGACGCGTTGGCAGTTTTGATGCCTTAGGTCATGCCAACTGCACAAGTTGAGATGCACGGAGAAAATGTTTGGCTGTCTAAGAGGTCACCCGCATGACGCCGCCCTCAGGACGACGCCCTCATCCTACTCATGCATGAATAGGTTGCGGCGCCCTCCAGGCC
>TCONS_00008981
GGCTGCAGGCGGGGCGGCGACCCACAGCCCTCAGCCTGCAGGCGTACGGCAGGCAGTCGGAGGAGGGCGAGGAGGAGGGCGAGGAGCAGAGAGAGCAGGCGGAGGCTGGGGAGCAGGCGAGGAAGAAAACGAAGAAGAAGGCAAAGGCAAAGGAGCACGGGAGGGGTGGCCAGGTGCCGCCTGATGTGCCGCTAAGTGCTCGCGAGGCCTTGCAGGGCATTGCCAGCTCGCTGGAGGGCGCAGCGCGGCAGCGGCCGCCCACCGCCTGCGAGCTGTGGGGCCGGGCGGTGGAGGCGCGCCGCATGCTGGCGGTGCAGGCACTGGGGGCAGGCAACACGGCAGAGTACGGGCGGCAGCAGGCGGCGCTGGTGGCGGCGGTTGGGGAGCTGCAGGGGCTGA…
>TCONS_00009274
CCCCTCCGCGCCTGCCACCACCACTATCGCCAGCACCATCTGTCCCGGAGAGCCTGCTGGCACCCCCTTCGCCGGCACCTCAGGAGCCGTCACAGCCACCGGCATCGCCCGTGCCTTCTCCGGTACCTCACGATTTGCCCCCACCGCCGCATGCGCGGAGCCCCAAGCCGCCGCGACGCAAAAGGCAACCGCCCTTCCCACAAAAGCCTCCAAAGTCACCCAAGCCGCCCAAGCCGCGTCGCTCCCCGCCATCACCTCCCAGCCCGCAGCCACCTGCGCCCTACCCGCCGCCTGGAAAGCCCAAGCGGCCGCCTCGTGGGCGGGCGCCGCCGCGGCCCCTCCTCCAAGCGGCAAAAGAGGACCCGCCTCCTGCACAGCCGGAGTCGCCCACTCCACCTA…
>TCONS_00009484
CGCATCCAATGCATAATAATTGAACTGTGCTTACCTCATTTATGCCGTGGGACCTATTGTGATGAAGCCTAGTGCTGCCTGGACCAAGAAACGCCAATGTTTGAGGTTTAGGTGTCAACGTTGGCATTGCATTTTGCGAATTGCTTGACCAACCGAGCGATGTCCTTCCTATATAACCATGCAGTCGTTCGCCACTCTACCTGCATACAGACTCTGCTGCACATACCAAGCAGTTCTGCTGCAACTTCACGTTCGCAACAGCCAAATCTGTTGTCCATAATCCAGCAGCCAACGTGGTCATCTTCGCCAACGCACACGTCCGCACACTTCTGCACCATCAATAGCAGGTGCCTGTGTGGATGACTGTGTTTTCGTTGGCGAGGTGCCTGCACATGCACA…
>TCONS_00009565
AACGGCACACACAAATGTGGGTTATCTCGCAACGCCTGGCCTCGCGCATCATCAGCTCATCAGGGCACCGGGGCCATGACCCGCAGCGTGGGCTGCACGCCTTTGTCAGCGACGGGCCCGCCCAGCCTTTTGCGGCCTGGGCACACCCCCGGGTTGGGCACCGGCCTGGAGGCATCCATATGATGCGGCCTTTGCCGGCGGTTGGTCCTGGGGGTCTACACATACACATGCCAAGGTGTCTGAAGCTCTGGGGTGAGTCCGGCCTCATCCACGAGGCGTGGTGGCCACGGAGCGGCCAGGAGGCCAGGGCGACGACAGGGATCCAAGGCACGGCCTGGCGCGTGTCCGTCGAGGTCCGGTTGCCCAGCGCCAGAAATCACAAATACAGATATATGATCA…
>TCONS_00009695
TGTGTGTGGGGTGGGGTTGGGTCGGGTGGGGTTACGTGGCGCTTTGCGCCCTGCATTGCTCACCCCACCTCTGCACGTTGTAAATCTCGCCCCGCCCCATGCCGCCTGCCTGCCCTTTGCTCCTGGTCGCCATCTACCTGCTGCGGGCTGCCCTCACGTATCCACCCGTCCCATCCCACGCGGCCGCCATCCCATGTATTATTGT
>TCONS_00009848
CTCGGATGATGTTGTCCTAGAGTAGAAGTCAACGCAAGGCTGTTGGATACTGCTGGCTCTCAAGCACATGGTAACAGGGGACATCGGGAGGGGACGGGGCCCCGCTTGTAAATCGTGTTGTTCTGCGTGAACGCTCACTCTCCCTCCCGAGCGAACCACCCACCGACCAGGCAGCTGCTACCGACCATGCCAGTCCCACTCGTCAGTAGCGCCCACCGTCATCACACATTCGTGCCAGCTACCAACTTCAGTGTCTTCCTGCTTTGTATTTGACTCCTTTTTCACACTACACTGCAGCGCCAGCGCCAGCGCGACTCGCCAGCAAACACTCCGCTAACCGCACTCGGTCCTTAGGGCGCGCGATACAGCTGTCCCATCACACACCTAGCGCCACTTTGG…
>TCONS_00010461
CGTCAGCTTCGGGAGTGGGTTACATTCATGATTAGTTAAGGAAGTGGTAGACGGTAGACGGTAGACCGTCTTGCGGAACATCAAGCATTACCTACGATGTCGACCAGCTCGCGTCTACCCTTGTCTACCCGCTCGCAGCCATATCTGCGGCTCGGGCACACAACCTTCCGCCCATGTAATCGCGTTGCCGCCGCCGGATCCCACTCGCAC
>TCONS_00010830
CACGGGGGTGAGCGACCCGCAGCTGTGTGTCCGGCAGTGCACCGGGACGGGATGTGCCTACGGTGTGACGCATCACCCAAGAAGCATCCCGCTTCCGTACAGCAGCACGCAAACGCGCATGCTGCGCATGCCCACGGCATGTGGTGCGTCCCACGCTTGAAGCGCCACTCACGGCACTCCACCCGAGCAGCAGCTCGCAACCCGCCCCC
>TCONS_00013582
GGCATGGCTTCCGCAGCCTTTGCTAGACGTCAGCCAGTCACGGGGGGCTGTTGCTGAGCAGAGTGCATGCACCATTTCTGCGCTCCGCTCATCAGCGCTCCGCAGTCGTCTGCATTCCCACACTGCAATACCATCAGCTTAATGTGTCTGCATGCATCCTGAAGAACTCATGCAGTCTTCGCCTAGCCTCACAAACAATTAACATGAATGGGCACTAGTGCCGGATGTTGCGGTACCCCCATTGCCCTTTTGATACAAGCAAGTCCTGCTATTAGGCCGCCCGTGACCCTCCATGCTGGTCGAACGTCAAGTTACTGATATGCGTGATGCCGGGCTGCTGCCAAGTTCAAGCGTCACGCAGTCATACCGCGTAGTCATCACGAAAGCGTGCTGCAGTAC…
>TCONS_00013594
GTTCACTGCTGTTCTGGCCCAATGCCGCGACTCCCAAGGGGCGATGGGGTCACGGGCGCCGCGTGTATCTTTGGATGACTCGAGCCAGACAGTGCTACTTTCGCCAAGGCACAGCGGGTGAGCGGGCTGAGACCCCACCGCATTATCTGTTTCTCATTCAGGTCTGCCACTTAAGCCTTATGTGATGCTGGGTGCTGGGACTGTCCCCTCTATAACATCCGCATTCTTATGTGGTGGACACAGCCGGGGTCGTTCAGGCTGTAGCTCGACTACAAAGAGCACATTTACCGTTGACTGTTACAATGCTGCCCGTGCGGTTTACCGCGAATGTGAGGCCGTGCATCCGAGATCGATTATTCGTCAGCAACCATGCCGACGTCTGTGCGTCCGCAAATAGAT…
>TCONS_00014303
CAGTTGTTAGCTGAACAGGAGCCGGTGATTGCTGAGTAGCAGCAGGCCGTGCGCCGCGTTAGGCGCGTTATTTGCAATATAGTCTCTGCATGTGGGTGTGGGCACGGGTGTGGGTGGGGTCACTTTCTGGTTCTTGTCTGTGAAGCCACGTTGCTGGCCGGCTAGCTGCGCCGGCTCCTCAGCCAGGAGCCCGTTCAATCGAAGGCTTGCCGTGTGCGGTGGCGACTATACGGTAAGTATATGGGCCCAGCAGCCCGCCTACTGACCGCAGGAGAAATACGTGGCACGCCGCTTCTGTAACATCATCTCCTCCTCCTCTTCCGGCGTACCCTGTCACGGCGCCTCCTATCCCTGTCCGCGCCTTGCGCTGCAGTCAGTCCTTGGCCGACTAACCGCTGG…
>TCONS_00014329
CAGACGGCCTACCAGCTGATGACGGCCTTCCCCAACAAGGTGGTTGAGGGCGAGGAGCAGACGCTGGAGGCGGCGGGGCTGGTCAACGCAGTCATCATACTCAAGCTCTGAGGCGGCAGGCCGGGGGGAGGGGCGGCTGAGCGGGGGTGCGGAGAAGGTACAGGCAGGCTAGGGTGCAGATGCAGGTGTTTTGGGGGAAGTTTTAGGGAGAGCAAGGCGGCAGGAGGATGCAAGGGCGAGTGGAATTGTCATCCGCCCTGGGCGGTGTCAGTAGTTGAGGGCCGTGCTGGTGCTGCTGCTGTGCGTCAAGAGCTGAGTAGTGCTTATTGGCACCCTGGAAGTCACGCATGGAACTTTTGCCTGCGGTCACCATATTTCTTCAGCCAGCAGCGGTGCAAG…
>TCONS_00014348
CGCGCAGTCACGCCTGGCTCGACACGTGTACTCAGTTGTTCAGTTGCTTTCTACTTTACATTTCAAAGTTGTCACGCATTAAAGCGCGACTTGTACACATCTTGCCTGCCTTTGCCAACACCCAAGCGGCTTGCCAAGCGGAGGACTGCGGCCCTGGCACAGTCCCCGCGTCCATTCCGCGCCGCCGTCAAGTCCCGCATACAACGTTATACATACCACATCGCAATGCCGCATCCGAGAAAGCCAGGGTCCCTGTCATTCCAAGCAACCAGTCTGCTGCTTCTTTGTAGCCAAGCCCTCTGCCCGTAGCGCGAGGGTGGGTGCCACAGCCGCCGTGACCCTTGCGAATGCAGCGTGTGCGCAAACGTACAAACCCGACAAGAGCGGTTCCCTGCAGAC…
>TCONS_00015255
CATGCGGCGGGCAAGGCAGGGGCTGGCGAAAGGCCAGGTGTGTTGGTGTGCAAAGTGTTTGCGTGTTTGACTTAAGGGCGCGCCTGAGCGCGCTGGCCGAATGTTTCGGAGGGCCTCGCAGGCCGGAGGAAACGGACTGAATGTAGGAGCCCTCAAGGCGCTAGGCCTGAGGCGATGTGAGTAGAAGGATAGGTGAAGGTGTGATGTGTGCATCAGGGAGATTGGCGGAGGCGTGCACCGCGCAGATGGCCTGCGCGGCTTGGCGGCCACTCAGGCCGGCCAAGCCAAGCAGGACATAGGGCAGGCCGGGCAAGCCAGCCAGGCCACAGGACATCGTCCTCGGCCTGAACGGCAAGTCCCAATGCCGTACGACCCATTGAGGGAAGTATATATAGGCGC…
>TCONS_00017110
GGGGGTTGTAAATACCAGCCCGAACTAAACCAAACCAAGCTAAAACGCGCGGAGCACGGGTAGAGGCGTCAGTTGCAAATGATAATACTTATGGTCAGGACCGCAAGCCCATACATGGGTACCGTTCTCCATATGCACTAGTCATTGCCGTCGATACTTGATACCATATCAACCATGTAAAAAGCTTCAGGAGGGGCGAAATGCGCAGCGTCACGAAGAATTGGAATGTCCGCACTTTTGGCCGCAATGACTCCTCGCACGTTGTTGAGTAGCATGTCATAATCCCGTAATACTGTTGATATATTTGGCCTCAATCCGTGACCCTTACTCGCAAGGAGCAGGAACTTTACCCATGCGCTCGGCCAGTTCTGCCTTGACAGCGTAAACTCGGTCGGGACA…
>TCONS_00017299
CGCAAGGCACGGAGTGGGAGCTGCAGCCCAACGGCCGCATCAGGTGCCTGGAGCTGTCCAGTAGCGCCGCCACCGCGTACCGAGACCTGGGCCCCGCCGCGCACCTGTCCCACCTGCTGGCGCTGCCCCGCTACACGCCCCGCCGCCAACTGCGGCTGGCGGAGGTGCCAGCCGCACTGCCGCCGCAGATGGCGGCGCGCATCGCGCCACACCTACACCACCAGCAGCAGCACCTGCAGCAGCAGGGGTCGTACCAGCAGGGGTCGTACCAG
>TCONS_00017715
ATGGACACAAAATTGTACGTGAATTGATAGGTGCGTGGAACAACAATAGGACACTCGCAAGAATGCTCCTCGGCGTTTAGGCTTCCTGCTTCACAAGCAGCTCTGCAAGTTGTGTTGTGAAGGCCGACACGTGATTATGTATTCAATCATGCATAGCTAGAAGCTTGGAGCTTGACGGAGGGCCGTGGAGCGGGAGACGCCCTGGCGATGGAGCAGCTGGAAGCCCTCGGCTGGCGCCCTGCCCGCCGGCTGCGCCACATCAAGGCGATCGGCATCCACAACCTGTACGACCCAGCGGCCTGCGGGAACAACAGCAGTGGCAGCGGTGGCGGTGGCAGCGGCGCCGGCGGTGACGAGGCTGGGAGCGCGGCAGCAGCCGGCAACCACGCCGCCGGCCGC…
>TCONS_00017756
CGCAGGTGGCGGAATCCATTGCGCCGAGCAAGGCGGCGGTGGAGGCTCCGCCCGGCGCGCTGCAGAGTGCGGACGTGGCTCTGAGCCTCAGCCAGGCGCGGGCGGTGCTGAGCGCGGTGCAGCAGGCCAAGGAGGCGGCGGCAGGTGGCGTGGGAGGCAAGGAGGCGGCGGTGAAGGACGCGGTGAAGAAGATGGAGCAGGCGGCGGCCAAGAAGGATAAGGGCGCCGGCGGCGCGGTGGCGGCGGCGCCCGGCGGCGCATCGGCGGCGGCCACGGCGGCTGT
>TCONS_00017780
GCGATAGCGGCCGCACTGGCCTGATTGAAGTGCGAAGGTGGTGGCGGGCACGTGCTGTTGGTGTGCCAGCTGCGCCGAGGCCGAGGCGAGGGGATTGAGGGGATTGCGGCCGCTTCCAGGGGCGCCCGTAATCGTGCCCCAGAGCAGGCAGCGTGGCAGGCTGATTAGGCTGAGTGTGATACAACAGTGCCGCGTTCACCACTGCAGGGACGCATTCATACCTGTCCTGTGTGTCACAATTGTAATGCGGTGACACGAAGGATGCCGCGCTGGTGCGGACCTTGCTGTCAGCGGATCTTACTGTAAGGGCAGTCGAGCCAGCCGGCTGTTGCGTCAATGATAAAGCAGGAAGCTTCACATTCAAGTGTGGCCGTAGACGAAACCAAGACGAAACGGAAC…
>TCONS_00017963
GGATGCGTTGGGCGTGTAGGGACATGGGTTCTGATGTAGCACCAAGGTTTCCATGCATTGCGTTGTGTTACAAGTTTTAAGGGCGGCTCCGCCGCCGGAGAGAGTACCTGCAAGCAGAGAACGGCGGTCTTCGTGCGGGTTGGGAGGGCGAGCCCGAACCGCCGTGTGGCCACGGAGAGATAGAGCGTAGCCAGGGGACGACAGTACCGACAGAACGAAACTCGCAAAGTAGCGAGCGCGAACCCACCCTCCACTACGTAACCGGGCCCACCGCCCACGCCGCGCATGGGCCCCAAACAACAACCACACACTGTGCTATGCGCTGTGACACACTGCTAACAAACGACCGCCATTCCCTGGCCG
>TCONS_00018082
CGTGTGTGTGTATGTGTGTCAGGCACAGTGCATGCGGTGTGGACATGGCCGCGATGGCAGGGCAGGGGCAGTCGCTATCATTTATCCACCCCCAGACTCCAGAGCCTGCCTTCCATGTCCTTCCTAGGCTTCCCCCCAGGCCTCTTGCGTGTGGAAGGCGTCACGGTGTTGCCCCCGGGTCCGCACACGCCACTGCAGTGCCCCTGCTCC
>TCONS_00018297
CAGTGCGGCAAAGGGGATCAAGGGCTGTGGGAGGTGGCCGAAGTGAGCACGGCCTTCCTGCCACGCTCCTCAGCCTTCCGGCGCCTGCTGTGGACACTGCCGCGGGTCTTCACCACACACTTTCAAAGAAACCAAGCCAAGCTGGTTGCACCGCCCCTGCTCCCGTTTCATTGTCATGCTCCCCAGCCTCCCCTCCCACGGTTTCCATCCCCCGTGCAAT
>TCONS_00018362
CGTATGTCTCTGCTTGCAGGGGCGGCCGCGGTGGCGAGGAGGCGCCGGCGGGCCCCCGCACCGACGTGGTCAGCCATGAGGCGATGGTGGCCGCCGCCACCAGGAACACGGACGAGCCGCTCACGATAGACGGCTGGGCCCCACCCACCATCATCGCGCCCAAGCCTGCACCGCCAACATCAACAGCAGCAGCAACGGGAGGAGCAGCAGCGGCGCCGGCCGGCGGGAGCAGCAAAGCAGGGAACGGGGCGGTGGCGGCTACGCCGTGTCAAGCGGGGAAAGGTATGTTCGTGTGGGCGGAGGCAGCCGTCGCATCTGCCACATCACCCGCACCTGCCTGCCTGCTTCCCATGATCCAATTGCGTGCGCCCACCGAGTGCCCTCAACAACGGGTGTATT…
>TCONS_00018365
GCTGGAGCTGCAGGGTCCGTTCCTTATCCACGCAGAACTTACTGCTGCTTGATGAGTTGATTAGACAGGATGGGATGAGGTATCAGGAGCGAGAATTTGTTGGTGATGTTGTTGTTTGCGGGTGATGGGCAGGTGGAGGAGGGCTTTGGTGTTATGGCATGTGATGTATTTTAGTTGCTGAGTGTCGTTGAGGATCGGAGGGCGGCCTCCCCCGTCGCTCCTCCCCTGGGGCGGGCTGCCTAGCAGATGTGTCACGTGTGCACTGCTGGGAGCCAGGGGCCAGGGCGCCAGGCATCGGGGCTGCGTGCCTACGGAACTGTCTGCGGTGCGGTCCGGTCGGCATGGCTTCGGCGGGAGGCGCAAGCAAGGGATGCAATCCGGCTGGGGATGGATGCGCGG…
>TCONS_00018625
CCCGCCGCCCCTGTTGCCTCCCCGCTGCCTGAATTTGATTCTTTTGCATGCCAGAAGCTGTGGCTCACTGGCATATTGTGCCCTCGTTGATGTGCCGTGTGCAAACCGCTCGCGAGCCCCTGCCGCTGTGCTGTGTCAATTTGCCGGCCACAAGATATATTCGACTGCCCAACGGGTTTGCGCAACGGCTGACGTTAGCGCGATCGCAGAGCATGTGCCCATGCATATGCGTCGTTTCACAAGATACATTCTCGCGTTCTCCCGCGTGTGGTGTGACTGAACGCGAGTGACTGAGCTGCTATCTGCAAGAGGCATTAGGCGCCCGCGCTTACCTGGCGTAACGTGAAATTGAACTCGTTTTTTAGCACGCACTGAGTGCAAAACTCCCGCTTCCGCTTT…
>TCONS_00018738
CACCGCTCGACCCCAAATTGGGCCAGTGAAAACATTGTCGTTGTCTTCATTTTAGTGACTACTTAGATAGCTCACCCAGAGGCCCGGTTGTTGAGGGCAAAGTTTCGCTTGCTTTCCGGCCACACCGACCCACTCCACCAAACACCAGCCATGTCGGCCCGGCTGGTTGCCGAGGCGTCATGCAGCACCTCCTCTTCGCGCCTGGCCATTAAGCCGGGCAGCACGCCGCTGCTGCGCCCATGCACGCTCCGGTGCAAGGCATTCTCGAGCAGCTCGACTCGCGTCAGCTCGCCTGTCTCAGCCGCAATCCCCAGCCGGCGCGTAATTCGGCCTCTCAAGGCTGTGGAGACTGTTGATGCGCCCTCGGCCGCATCGACCGGTGCCACGCCCAGCGCACCT…
>TCONS_00018926
TAATACTTATGGGATGTGGGCCGATGCGTCGAGGGGGGGATCGCCGCCGCAGCATGCATGGGTCCGTCGGGACTTTGCAGCCGCTCTTCCTGCGCACTCCGTCTTCTCTCATACCTCCTCCTTCACAGTTCCCCCTTCACTCCACTCCAACACGGCCACACACACACACACACACAGACACGTACTCACAATATCGCCGCCGCCTGCCCCCCCCAGGTGCTGATGTGGTTCCCCGCGGAGCGACCCGAGCTGCGCGCCGCGGCGGTGCGGTGGGCCGCCGCGGCGCCGCGGGTGCTGCTGGCGCACATCCGCGAGGGCTGCTCGCTGGCGGACGAGGTGGCGGACATCCTAGAGCCGGAGGAGGTGTGTGTAAGGGTGTGTGCGGG
>TCONS_00019060
CCGAGGGCATCCCTAGGCAGGAGTTGACGCCCGTCGCACACGCTTGTACTCTTGGTGTTTTGCACTCGACAAAAAGAGCTTTCCAAGAAATCCTCATTGACACAGCAAACAAGCTGAGCTCGCAAACCCTCGAGCCCAAACTCGCTTCACTTTCGCTATTTGGCAACTTCTTCTTCCGTTTTGGAGCATATATTATACCAGCTTAAGGACCAAGAGGAGGAGAAAATGCTTCCTCGCTGGGCGACGTTCCTCGCGGTCTGCTCCATTCCCGTTGCTACCTATAGCTGGGTCATCTGGCGGCGCCCTAACATTTATGAGCAGATTCAGGAGGAGATTCAGCGGCAGGAGGAGCGTGATAAGGCGGCGGGGAAGATCTGAGCGGGCCTGCGGGGGAAGGTG…
>TCONS_00019067
GTAAGAATGTCAATACGATTTGCCTCAATGGCGATGTTAGAAAGCCCGCCAGACGCGAGTTCGTCTTGTGTTCATTAATGTCACGAATGCGCGCAATCATCGCATGTATAGTGTTCTTATGTGTTTACCGCCACTCGTGTGCAGCTCCGATTGAATTCGATGTGGCAGCAAGCGCGTCTGACCGCTTCCCGTGCAACAAGGGGTCTGCCGTTTCTCTGGTCCGCGCTTCTGCCGCAGAGGATGGCCATTCTCATAACAGAGAACGTTTGTCAAAGAGGAGATCGACGGCTAGCAGCGTCTCGAACATCGACACGGAGTTCGAGCTGCCCCCTTGTACTGGGGAGCTGCGCGACCCTGTTCACGGGTGCTGGCTGCACGACTACGTTACCTGGCACAAGG…
>TCONS_00019120
GTAAGTAGAAGTGGGCACACAGTATTGTCCTGGCGCACTGGGAGTGTGTAGGCGGCCGTTTTTGAGCCCAAGGCCTGGCGCCGTCCACTTTGCTCGCTCAATCATACACATTTGACACCGACCACCTGCCATTGATCAATATTACTACTTGATGCAGTGCTTGGCGTTGCTGATCTGCGCGCGAGCGCGCTTCTGATTGCGAGAACAACCTGGGTGTAGAGGACCTTGCCCTGACTCACAAATGCACAGCCCTGCAATTTTATCACTTCTTCTTTTGGCCACGGCGCCGCATGTCCTGG
>TCONS_00019208
GTCTAGTGGTTAGGACAGCAGACTCTGAATCTGCTAACCTGAGTTCAAATCTCAGCAGGACCTCACGTAATGCCATAGCAATCTATGTTTTGGGCATCCTCCCTTCGACCTGCGGTGTAGCATCATCGCGCCAGCATACTCGGCCCGTCTGGACTCCTCAGGCCGCGCTGGCCAACGTCTTGTGTCGCAGCCCGACGGTTGCGCATGGCAATGTCAATGGCGGCTCCACCCACGGCGGCCCCGGCAGGCCCCGGCTATCCGCTCACCTGAAACGAGGACACAGTAGGCACCGTAGGGCACCGTAGGCACCAAAGCATAACAGCCGCGTCAAGATGCGGCCCGCCATCTTCAAGGTGTAGGCGTGCAGTGACAGGCCGTGGCATAGGCAGAGCGCAGTAG…
>TCONS_00019292
GGGAGCATGACAATGAAACGGGAGCAGGGGCGGTGCAACCAGCTTGGCTTGGTTTCTTTGAAAGTGTGTGGTGAAGACCCGCGGCAGTGTCCACAGCAGGCGCCGGAAGGCTGAGGAGCGTGGCAGGAAGGCCGTGCTCACTTCGGCCACCTCCCACAGCCCTTGATCCCCTTTGCCGCACTGCTCGCCGTGCCCCTGCTTCCACCTCTCACCCTCACCTCTTTGGCGCCACGCGCACCAAAACCCCACACGGCAC
>TCONS_00019541
GGAGGACGTGTTCGAGAGCATGCTGGTCTTCTCAGAAGCCTGGTGGATTGGCACCGCCGAGGAAAACCCAGAAGAGCACAAGCTGCCCATGCCGCCCTCCCTCACCACCGCGACGGAGCAGGGCGCAGGCGGCGCGGCCGGGGCAGGCATCACGGACGGCGCGGCGGCAGCCGGCGGCAGCGCAGGAGGTGGGGCGGCGGCGCCGCTACACACGGTCTATGACTATGCCTACGGCGCCTGTGCCAAGCCGGG
>TCONS_00019764
CTTAAGCTGTACAGGGATTTGCGAAGTCACGGGCCCCTTGGGGGTCTGTGCACTGGTCAAGTGGTCAACCCCGGGTCTTTGCACCCATTTGACGATTCCCGTCCAGCTTCGCACGCGTCGCCCGGTCTCCCCCGGGCACCCCCAGCTCTCCCGCCAAATGCGCTGTAATTTATGACAAAGGAGCTCCTACATGGGTTTGAAATTGGG
>TCONS_00019894
TTTCGCTCCTCCGCTTGCACATGTGCATGTAGCGATTAAAATAGTCACTGTGATACTGCTGTTTGACCGGTTGCAAGAATATAGTCTAAAACACCTCACGGGCCCCCAGCAGCGTCGTGCTCAGTGTTTTTAGATACATCTAGTGCACGCGAATACGAATCAGATCAAACCTGGCTGTGGAAACAGTGGAAGTTTGACACGTCGTCCCCTCACACGTTCGCGCAACACCGCGTTTGAGGAGAGAGGATGGAAGCGCGCAGTCTTAGACTTAGGCGAGCCTTTGAGCAACCGCGCTTCGCTGGCGGATGCCAGGTACGTGAGAGCAAGCAAGGAGCTGGTGTCCATCTCCAAGTCCGGTCTGGCCCAGCGCAGCGCCAAGAAGTATGGCTTGTTCGCCAC…
>TCONS_00020208
CGGGAGGACCGACTTTGTGTCGCCGGTCAAAAGAGGGTCCAGTTTTATTACAGTTAGCTAGGCGCTGCGCCCCGGCGCCGCGGTTGCGCCCCCGCTTGTAGAAGCCCGCGCCTGCGAATGCGTGGGAGGCGCAATGAAAGACGACGTCAAGAGGGGGAGTGTATGTGGTTGGCTTCAAAGCACAGCCTCCCGCCCAGCTTCAAGGCCGGGCACCAGAACGG
>TCONS_00020366
GCCACCTCAAGGAGGAGCTGCTGTGCGTCCTGCTGTTTCTCCTGCTGTGCCACGGCTGGCCCTCGGCGCTATTACGGGCTTAACAGCGGCCAAGCCCGCCTCACCGCGTCCTGCTGCCGAGCTGGGCGCCAGCGCCTGCGCCTGCCCAGCCACCAACTCGTGCACCGTGGACTTCGCCACGGTTGCACCGCACAACATCAGCGCGCCGTCGCCGGTCACCTCGCCCCGCCTGGGAGCTGATGATGCGCCCGCCGCCGCCGCAGCCACCGCAGCTGCCGCCGCCACTGCCGCCAC
>TCONS_00020570
GGGGAGGACGAGGATGAGGAGAGCTGAAGGTTGTGGTGTGGGACACGGGATAGTGCACGCCTGCGGAAGCGGCCTGACTTCGCCAGCTCTCAGTCGGCACACGCCACTCGCAGTCTTGGTCTTGGGCCACCTACCCCAAGCGCTGCGCCAGGACTCGGAACTACCCCTGACCTCCTTGCCTTCACCTCCTGTCTTTGTAGCAGCCCTACCCCCTCCTCGCAC
>TCONS_00020932
CTGGTGTGGCCATGGCTCCATGCCCAATCCTTGTCAGTTGTCACAGCTGGTGCACGTCCGCTTGGGCGCTTGGCTCCGCGGCATGGCATGATGGCAGCGACGCATGTGAGCAATACAAGATTGAATGCTTGGGTCAAATTGATGTATACCGTTACACGGCATCCGCACAACCCCAACCTTGCCTGCCTGTGTCTGCACACCTGGCACGGGTGTTTCCGGCCAAGAGTCCGTTGTTTAGAATCATTCGCTGTGTCCGCAATCGTGGGTAACTTGTCCGATAGCCTCCTTTCTTCCTGCCCGACCTTCCCATAATGAATCATTGCGGCATAGGCTGCAAACTCACACACACCGCCATGGCACGGCTGCTGGTGCAGCCCCGCGCCGCTTGGTCACGTGCTA…
>TCONS_00021181
GCTGCGCCATCAGATCCTCCGTGCTCTCCGCCACCGCACCGATGCCCTCCGCCGCCAGCGTGGCCGCATCCACACCGCGGTCCACAGGCATGCCGTACTCAATGCCCTCCGCCAGAGCCGGCGCCGCCGCAGAGGCCGCCGCCGCCGCCGACGCGGCCGCCGCCGCCGCCGACACGGCCGCCGACACGGAGGAGTCCGCGGATGCGGCCGGAGGCTCGTCGTTC
>TCONS_00021226
CGGGGGTTGGCGGCGCGAAGGGCTACCCGAGGGCATTGGCGTAGGGAAGGCCCAGCTGACGGGCGTACGGAAGAGGTCGGCCGCGATGCAGACAGTGGATGTTGGCAAACTCCGCAGCATGGTGATACCGGTGTCACACACGTGCAGGGCCTCCGCCCAACCCTTTATCTTTGACTCCGCTCTGGAGCTGTGCGGAGGTACGACAAGTCCCCGT
>TCONS_00021287
CAGGAGGTGAAGGCAAGGAGGTCAGGGGTAGTTCCGAGTCCTGGCGCAGCGCTTGGGGTAGGTGGCCCAAGACCAAGACTGCGAGTGGCGTGTGCCGACTGAGAGCTGGCGAAGTCAGGCCGCTTCCGCAGGCGTGCACTATCCCGTGTCCCACACCACAACCTTCAGCTCTCCTCATCCTCGTCCTCCCCCTCCACCTTCCCCTCCTCCTCCC
>TCONS_00021983
CGTTGGAGGGTGGCAAGCGGGCGCACAGTTGTGCGTGTGAACTGGATGCAAAATTGCCGTCATGGGCAGCAGGGCGTGGAAGCGTATGGTGCACTCTCGAGTACACGCACTTGACGATGAAAGCCCCAGAGCTCATGCGCATCGGATGCTTCGCCCGACACTAGCTCGTACATGCGCACATGCCTGCACCCAGCGCCCCTGTCGCCTCAGCCCTGCCCCACACTGCCCCCCGG
>TCONS_00022061
CGGCCAGGTGCTTGCGCCGGCGGACCAGGAGGCCAAGCTGGGGCCCATCACCCACGAGCACGGCTGCAGCCTGCAGCTACTGCCGTCCCTGGTCGGCCAGCCGCTACAGCCGCACTCCGCCGCTGCTACTGCAACTGCTACTGCCGACGCCAGCGAGGCGGCGGCGGACGCGGCGGCGGAGGCGCTTGCGGACGTGGGCGGCAGCAGCCGGGGCGGGGCTCTCATCATCTACACCAGCGGCACCAC
>TCONS_00023045
GACGCGCATTTCGGGGCCGCCCGCAGCTCTTGTCGCGTCGTGACCAGACCCGTATACACACGAGCGCTCAGCATGGCGCTTTGGGGCTGGACTCGAGTCTCGCGCCGCCTGACGCTTGCGGAAAACGGGAATTGCAAGTCGAGGGCCAACGGCGCGGGTACAAGGGGCTATTGACAGTAACACATAGAATGGAAGTGTTATGTCTGTACTGCAAGCGGGAGGGAATGGGTATGAAAGGCTTTCCCTTCCGTTGTGACGATTCAAGTGCATGCAATGAGCCAAGCCTAGCTTTCTAGGCGCCTGCTTAAACAGCTAACAAGTTTAATCACCTATTTCGCTTTCGCTCTGGTTTCTGAATCCATCCAATTACCCTAGCCTTGCAAAGCATCGACTGTGCAC…
>TCONS_00023502
TTGGTGGTTGCAACGTGTGCAGCGGCTGCTAGGGGGCGGGTTTACCGGGTGTGGGTGGGATTCGGGGGTGCGGTGCGCACGCGCAGCGTGGCGGCGGCCGGGTCTGCCATGGTTTGAGTTGCCTTGCGGACGCCGACACGCGTGCACATGCACTCGGTAGCAAAATTGCGTAACGATAATAAATAAAGCACACCGCTGCCATTATGGCACCTCATTTGCGGCGGCTAGTTAGTTAGCCTTAGCGTTGGGTTACTCACGCCCTGAGCCTGCTGGCGCACACGTGCGCACGCGGGACAGGTGACTCATGTTCACATCACACACATTACTCACACACACGACCATGCCCCCAGTTGCTGCGCGGACCATCTTTACCAACCTGTTAAGGACGCATTCAAGGCA…
>TCONS_00023840
CCACGATCAGTCGGCACAGGGGCGCAGGGGCTGAGTTTGGAGTCGCGCTTATATGCGCGGACTATAGAAAGATCTGTTTGGATAATGTACCGGGAGACTCGCTCCCTTGTCAACCTAGGTGACAATCCTCTTGTTACATTGGTGCAAAATGCCAGGAGTCACCCTGACTGTTGAGGTCCCAGGTTCGATCCTGGGTGGGTGCATGGGTCCGAACTAGTGCACAAGAGGTTTACACCCTCCTTGCCCTGAGGTGGATGGCCCGTGAGAGCGAGGCAACAACGCAACTGGGCCAAAGGCAGTAAACCCACCCCGCGCCTGCAGTGAGCCTATCACATCTATGGATGCGCTGGTGGTCTCACGAGGACGTTCGCTTCCTTGTCAACCTAGGTTCAATCCTCT…
>TCONS_00023992
CACTTCCTTCTTTGCCAGTTCAATTTATATATACTGTATCCTTCTATGCATATCACACATTACTAAAGACTACAGACACGTCAAGGTGTCAGTATGTAGAGACCCGCAAACAGTTCTCTGCCACTCGGCAGAGGACGCCCTCGCCCTGCTATGTTTGCTTTTAAGGCCCAGTCTCCACTAGTAACGCTATTAGGCGCACAGGTTCAGGCTCAACAAAAGCATTTCAAAAGGCTACAGAGCCATCACGCGTGGCGCAGGACTCCGGCCGCACGAAGGGCCACCCGTGCGGACCACCCCTGGGTGGGCTAGACGTGGCGCACTCACACGTTAACCCCAACAGGCTTACGAAGGGCAGCACGGGTGTGGCTAGCTGTGGACTGGAGCGCTGGCACCGGCAGC…
>TCONS_00026443
CTTCAAAGCTTGAAATCCACGCAAGGAAACAATAGACATGCAACTTATGATTTTCAATTGTTGCATTGGACTCGAGCGCGAGCGAGGCCCGGCTCCGGGCCTCCCGCGCCCAACGTTGCGGCCAGGCCCAGCCTACCCCGCCGCTACCCTTCTTCGAAGCTTCTAGGTCGCCTTGACGCACTATTCCCAAGGCCTCCAGCCTACTTCAGCTCAAATTCTAGAGCGCTGGCACAAACCAAACTTTGGCATTTCGCGGCCAGACCCGCTTAATAGCTGGCACCCTTACATAAACGACGCACGCTGGACACATAGCGATATGGCAAAGCCAAATACGGTCAACTCGGCAGAGCAGGTGCCGGACCCATGGACCAGTGGACGCCAGACCAGGGTTTTGTTCCA…
>TCONS_00026552
AATGTGTTGGGGATGTGGGGAGAAGGGTGCGTGGAGGTGGCATGAATGGCGATGAGGGGCGGACAAGTGGGGAGGTAGGGACGGGACGGGGCGGGGGTGTGGAGTTCGCGTAGATCAGGACACGGCTTCCTTGTGGGCCGACATGAGCGATGTGGAGTCCTGGAGGAGTGAGAATGTTGGCCGTGGTCCGCGGAGGCCGGTGGGTGGAGGACACCGAAGCGGCCACGGGGGTACGGCGTGCCGGGCATTGCGACGGGAGGAGAGGACACCAGGCCGGGGCCTCCGAATCTGGGTTTTCATTTTCGTCTGCGCAGTCCTTGCATTTAACCTCTTGCACATGTAAACCTAACAACTGTTGCACTGCTCAAGCAAATGAGTGGAGGAAAGGAGGACGGGCGT…
>TCONS_00026629
TCCTCGATAACACATATAATTCCGCAGATTCCTTGAAGTAATGGGAGCAAGGAAGTTTTGGTCCGTGGTTGGGGTCCGCAAAACTTGTGCCTCACACCAGGGCATCTTCATGCTGGCACAGCGCCTGCTGAGGGGTAAACATAGCACTTCGAGCACTTTACATCTAATAATAGATCTTGCACTGGCCTGGGCAACAGGCCAAGTTATTCGCGCCATACATCGGTTCCAACGCGCGGATCCAAGGGAGGGGCGCAGAAGTTCTGTGACTGAGTATGTTTGTATTGCCACTTCTGAAATAGCTTTTTTGCTGTAAAATGATTAAGCAACACTTTGTTCTGACTCTACTGGTTATATGCGCGGCGGGCGGTGCTTGGGCACAACGCGGAAGGCGGCCTCCGC…
>TCONS_00026630
GGCTCCGCATGTCGTTGTGGCGCAATGGTGCGGCTTGAACACCAAGTAGCTGCACGGGGACGTGTGCGCCAGGCTCCGGTTTCTGCGGGATGGCACGTACAGTACGAAGAGCGCGCGTGTTGGCTTCCAGGGGCATGTCATGCTGTGTGTATGCTGACGGGGCAGGTCCTTCGTCCCATATTACAAACGAACCAGGCCTACGAGTACGAGTGCAGTGGCTTCTGTTCTGGTATGCACGTGGCCGTCGTGCGCGGGCATGTGACCTTGACCGACTCATATACTTGCCGTACGTTTGTGTTCTTTTTTTACCTTTCCGCGGGCGTGTGCTCCTGTCGACACCTTTCCACATTTTAGAGAGCTTTAACTCTCGTCCCCAGGGTTGAAACCCTGATCGTCCTT…
>TCONS_00026707
CAGGGCGTGTGGGTATGGGCGTGCGTGTCGGGTTTTGGATGCGTGGGTTTGGGCGCCTGGGTTTGGCCGTGAGTGTCGGGTTTGGGTGCCTGGGTTTGGCACGCCGCCGCTGTATGTAGCTCCGGAGCGCCCACCTCGGTGTCTGTGCTAGGAGGGCAAGGGGCAAAAGTGTGCGTGCAGTTTACTCAAGCGGTGAGCCCGCTTGTCTGCCTGTCAATGCCAATGGTAAGATTCTGACCCTGGCCCGACGCTGACTTTAACCCTGACCCTGTACCCCTGGACTGGCCACC
>TCONS_00026781
GTGTGTGTGTGTGTGTGTGTGTGTGTGTTTGTGTGCTCGTGTGAACCCCGCTCCCGTGTTTCATGGTTCCGGCGGGGCCTCGCGGCTGTGCTCGGGTGTGATGGATGGGCCGCGGACTGTCCTATCTCGGGGCTTTCACCGGCACTGGTGACACCGGCAGTCCGGGAGATGCAACCTGCGTGCTGCTCCTGTTAGTTGCCGCTGCTGCCCACCACACCACCCCGTGACGACAATGATGTTGTCAATCAACTGATGACCGCCGCTACATGCACGCGCCGCCGC
>TCONS_00026857
GGGAGGGGCTCGGGAGGAAGAGCGGCCAGTGAGTTCCGGGAGGGGTGGCTGCAGAAGGGGCGAGGAGGGGTGGCGGCACGGCGTTGTGCGCACGGCCAATGGGGGCGAGGTGCAGGACTGGCGCTGCAAAGGCAGTGCGCCTCAGCCACATCCCAGCCATTGGACCCCAAGTACCTGCCCAACCACACTGCACCGCCGCCGCCTCCTTCATCCCTGCCACCTGCTCCCTCACCT
>TCONS_00026977
TCGTCACGTTAGGTGCCTGCTATTTGTTATCAAACGATATCCTGACTTTCCAGGCTATATTGACATGATTTGCGGCCCCGATGCAAATGCGCTGCTGGTAAGAACTTATGTATGTAATATCACAGAACCATCATGAATTCCGCATGTGCTGATTCCAGGAGCGCATTGAGTCTCAAGGTCCGAACGTGAAGGTGGACACAGCTCAGCTCGCCGGACTTGCGGGCGTTGTTTCCGCGCGGATACAGATATCGCCGGAGGTTGTGCGGGGTGAGACAACATACAAGTTCATCGTTAGCATTGATGACGCAGTTCCGCCGCTCAAGTCAGCATATGAGGTATCGGTAGAACAGTTGGAGCGTTTGATAGTATGGCACTAGCGACTGGCTACGTGAACGGCTT…
>TCONS_00027012
CTAGTGAAGGAAGTGGGGGGGATGAGAGTTTGTGGGCCAGAGGGCCGGGCAGCCGGCGTACCTACCGGTGTTTTGCCGCCCGCTGCTTACCACGGGGCCTTGCCGTGCTACCGGTCGCACACTCATTCCACCACAGTCCAGCCGCATGTGCAGCCAGTCATGCAGCGCCCTTGCGCCTCACCCGGACCCGCCCGGCTCCACCCTCGCCTCCCCGTCCTTGCACCGCTACGCGCCC
>TCONS_00027170
CTTTTTCGCAGCTCGCTTCCAGCAATCAATACCATGGCCCCCAAGAAGGACGAGAAGCCCGCGACTGCCGAGGCCGGCGCTGAGGCCCCTGCCAAGGCTGAGCCCTAGCCCAAGGCCGAGAAGGCCGCCAAGAAGGCCAAGAAGGAGCCTTCCAAGAAGGCTGCCAAGGAGCCCAAGGGCGATGGCGAGAAGAAGGACAAGAAGAAGAAGAGCAGCGCCGTGGAGACCTACAAGCTGTACATCTACAAGGTGCTCAAGCAGGTGCACCCCGACACCGGCATCAGCAGCAAGGCC
>TCONS_00027197
CATAGATCTACACAAGCTATAACTGTTGCATAGGGTAAGCGTTTTACAGGACCTGGGCTCTTGCAGTCACTGCGGGAGATTACCTGTTGCCGTGAGGCGTTATCAAGGCCGATCATGGGCCCGAGATAGAGGATCGTAAGCGAGTACAAGCGTGCACGTAGGCAGGGTCTGGCACCATGGACCAGCAAACAATAGCCCGGCTGGGCATGAGCTTGGATGACTTGCTCAAGAAGTCCAAGCCCGAGAAGAAGGCTCAGGGCGGCGCAGCTCCCGCTGCAGCGGGAAGGGGAGCTGGACGCGGCGGGCGTGGAGCTGGGGCCATGGGGGCAGCGGGACGGGGCAGCAGCGGGCGAGGGGCAACGGCTCAACCTGCCGCCGCCGGCAGGGGCCGTGGCGCGC…
>TCONS_00027203
CTTCTAGCAGCTTGAACATAGGAAACCTTCGAGGTTTTGCGACAACCGCAAATCCCACCCGCGCGCCGCTGCGGGCCTCCTAAGTTGGGCTTATATAGGTTGATAAGTTACTTAAAGGAACCCAGACATGCGGTCGCCACTTCTTCTGTGGGTGTGGGGGGTAGCGGCCGTCGCTGCGCTCGCACTGGTTTGCGTCCCTGGCGCCCAGGCTCACGGATTCCTCAAATCGCCGATCAGCCGTAACTATTTTGCGAGGATCAACAACGAGTACTACTGCCATCA
>TCONS_00027290
CACGCACGCACACACTTACACATGCGTATGCTAAGGGATGCATCACATGCTGTGTGTGTGATCGTTGTACAGCTCGGCCTGGTAGCCGCGCCTGGGGGATGAGGTGGCGAGGTGGGGAGGAGGGCAGAGAGGGAGGCGATCGAGTGAGGCGGGGGCAGGAAGAGAACATCATGGCGCATGTGGTGATGCAAAAGCGGGTGGTTGTGCCAGCGGGGCCACGTGATTCGTGTGGAGGCGTAGGAGGGCGTAGCTAACGTAGGCGTAGGTCAAGAGTGATTCGCGCGTTTGTGTACATACGATGCGTTACGCGTGGCTTGATCAGGCAGGATTGGGTGCCCAAAATTGGCACGGACGATGCCAGCTGACACCGTTAAGTATGACTGGCTAACTGCCCGCTGA…
>TCONS_00027294
CGTGTGTGTTAGGGAGCACCAGGGAAGGAAGCGCGCAGCGCGTATTCAGGCCATTGACCACGGCCGTGGGAACTGCGGACTGCTGCCACTGCCGTTGCCGCGCTCCACCATTACGACACCCTCACCACCTCCCACCACCTCCCATCACGACACCCTCACCACCTCCCACCACCTCCCATCACGACACCCTCACCACCTCCCACCAC
>TCONS_00027296
GGCGTGTATTCTTGGCGTGAACGGGGTGTTGGATTGGATGTGGGTGGATGAAATGGAGTGGAATGGGTCAGGATGCAATTGGGCCTCAGAGGCCAGGCAGGTTTATGGTGTCGGCACGGTTACGGTAGGCATGTCGCTAGCTCAGCGCGCCAACATTATGCCCTGGCTCTTCGCCTGGCACGCCCCCCTTGCCACCGCCACCTTTCGACACACTTCACAAACACACAAGGGCCAAACCAACCGAGCACAAACTCACTG
>TCONS_00027421
CCCGCTGAGGCGCTTGATGGCGGTGAGTGTGGCCAGCGCCGAGGCCTGCTTGGTGATGACCGGCGGGCTGCGCCACTGCGGCAGGCTGCCGCCACTGCCGCGCCCGTGACGCAACCCACCCGTGCCGCTGCCGCTGCTGGCGCCGCCCACAGGCGACCCCGCCGGACCCGTGCCGCTGCCACCCACGCCGTCGCCACCCATGGAGGCCGCCTCCGCCG
>TCONS_00027617
GTGCGTTTGTGAGCGCGGCGCGTGGGCAATTGTGCATGGCGCACATGTGGGCGCGGCGCGCGTGCGTGCTGGTGTGTGTTCGTTTGGTGTGTTGGTGTGTGGTGGTGTAGCAACGTTTGTGGTGTGTTGGTGTGTGGTGGTGTAGCAACGTTTGTGGCACATTTGGTAAGCGGTACTAGTGGGCGTAGTGTGCTGTAGTGTATGCATACGGCATGTACAACAGGCATGGCGTTCGGCTGCATCTTTATCGGCTGACACGTTACAACGTGCACCCTTCCTGCTTGCTCGCAGCCCCTGACCCACTATGTGAAGATGGTCAAACTCCAGGCTGCGAACTGCGCTGACTGCAAGCATGACTGCAAGGCGCATACGTGCCGAAAATGCGATGCGTCCAAGGCA…
>TCONS_00027618
NGCTAAGAACCACACGAAGATGTCCAACATTGTCGAGAAGCAGAAGGTCAAGCTCAACCCAACGCTGTGCAGCCTAATCCGTTCGGCCTACGCCTGCGGCAAGGATGCCATGCCCCTGACCCACTATGTGAAGATGGTCAAACTCCAGGCTGCGAACTGCGCTGACTGCAAGCATGACTGCAAGGCGCATACGTGCCGAAAATGCGATGCGTCCAAGGCATGCGGCAGTGGTATCACTATTTCCGGTCCATACCACACCGCGGAGAAAGCGTCGGAAATGCTGGCTTGCCTGTCTGAGGCAATTTCAGAGGAACAACTCAAGAACATCAGGGCATCTCCTGTCATCTCCATGATGATTGATGAGTCTACTGACCGCACTGTTTCGCACAACCTGGCCGT…
>TCONS_00027630
ATTAAACTCCTCGGTATACGCTTCACGTAAATTTTATGTAGAGCACGATGACAAAATCCTAAGTTGCTTTGGTTTGCACAGAACGCGACAGAATGCGCGCAAGGCTATTCCAGTCCTTGGCCATACAGGTCGCTGAGGAAGGCCTTTTAACCACTGCCCTGAGCGGCTACGCTTGCCGGGCTTTCAGTGCAAATGGTGTCACAAAATTTGGCTTTCAGTGCTCATCGGTGTCGACATCAGCAGCGTCTCACGAAGCCTCTTCGAGCCGTGGATCAGGAGACCAGGGGCGAGTAACTGGTGGCAGGCAGGAGCGCGCCGGGAGGCAAGCGCCCACCGGTTCTGATGGACCGCAGCGTGCCGATCGAGCGAAGCAGGGCTACGCGGATGGAGGCAAGAGTC…
>TCONS_00027664
GTTGGTGGAGTCCAGTTGGGCCCTGATAGCATGTGATGGCTCGGCGTCTTCGGGTGCTGGGACTGTCCCCTCTGTAACATCCGCATCCATACGACTGCATGCGCTGCTTTATGAACGTCGCTGGCTGCCGCTGCCAGAGTTGGGTGCCGGAGGACCATCAAGGTCGCAAGATCGAAACCCATCAGGAACGGTTCGGCTCCGTTACCTGTGTAGGCACTGAGCATACTTGTGCCGATCTTCCCCAAAAGAGCGCCATCTCGGCCTTTCTAGTCGCTGCTCTACGGGTGCGGACGCTGGTGCGGCGGGTTCTGATGGTTTCCCCGCGAGAGCTATCCTGCTTTCTAGAAGCCGGTCTGCAAGCCAGTTGGCGCTGATGCGCCGGGGCAGGAGGAGGCCCCT…
>TCONS_00027970
TGGGTGGGTGGATGGGCGGATGGGGCAGGGGCTGGCAGCAGCAGCGGCGGAGCAGCTGCACGGTGGCGGCGGACCAAGGACAGCATGCGATCCTGGTGTCCCGTATGCTGGTGCCTTGCTTATTATGCATCAGCCACCTCGACACATCCCACCCCCAACGCATTCCGAGTTCGTTCCTTTCATTTGGAAGCCCTCCGCCGCCCCCC
>TCONS_00028045
GTTGACTTTGGTGTTGGGGATGTGAGATGGTGAGAGTGGTGTGGTGGTGAGACGGTGCGTGGTGCCGAGCGAGGAATACGTGGCACAGGGTGTGTAAATACCAGCCCGCATTAAACCAAACCAGGCCAGACTCGCGGAGCACAGGGGGCGGGGTAGAGGTGCAGGCTGCGGTCGCGGCGGCAACGTTGACGTTGTGGTGAAGCACGCCCCGTGCTCTGCATCTTGTCGCCCTCACGCTGGGCGTGCGCCTGTGCATTTGTCGGACCGCCATGCCACCCACACAACGCCGGGCTGTATGATGCGCTGCATTTACTTTGTGACTTACCATCTCC
>TCONS_00028326
TAGTTGCCGTCAAAGAGCGTCGTTGTGATGTTGTGGCCGTAGGACTTCCTCGGAAGTTTGAGAGTCGGTTCAGTGTCAGCTAACCCAGCTAACTCAGCTAACTCGTCACGTTAGGTGCCTGCTATTTGTTATCAAACGATATCCTGACTTTCCAGGCTATATTGACATGATTTGCGGCCCCGATGCAAATGCGCTGCTGGAGCGCATTGAGTCTCAAGGTCCGAACGTGAAGGTGGACACAGCTCAGCTCGCCGGACTTGCGGGCGTTGTTTCCGCGCGGATACAGATATCGCCGGAGGTTGTGCGGGGTGAGACAACATACAAGTTCATCGTTAGCATTGATGACGCAGTTCCGCCGCTCAAGTCAGCATATGAGGTATCGGTAGAACAGTTGGAGCG…
>TCONS_00028331
CAGGCGACTCATATACTCGGAAATCGTGGGTTCAGGGAATGGCGGCACGGAAGCGTGTCAGCGGGCAATGTGAGGCACTTTCTCCTCCTGAGTGCCGGTGTAAGCACGGCCCTTCGCAGCTTATGGTGCAGCCCCGCGGTCGCAAGAGCAGCAGCCGCTGCCTGCTGTTCCACCCTGCCCTATCCCCTCAAGTCCACTGCCTCTCCATCTCGCGCC
>TCONS_00028345
GCAGAGGGCTGCAAGGCAGCACGGGCTGGGATGCGGGCAGGTGCACTGAAAAACAGGTTAGCTCGGCGATTACTTCGCGTCGTCGAATGAGGCATGTCCTGAACCGCTTCCCTCGTACCGCTGCGACCCCTTACCTCTCGCTTGCGACGTCACGCATGAGTACCGTCGTCATTATAAACGGTTACCGTATTCAGATTGCCATGTGAGCGTCGCGCGCTTCTTACTGAGAGTGTTGTC
>TCONS_00028469
GCTCATACCATTTCTCCGGTACGCCACACGAGGCATGAGGACACGAGGCAGCAGGTCGTATGCCTGGGCGCCAAGAAACCGGGAGTGAAGGTCTGGGGGCCGGAGCGCGGCGACTGGCTGTCGTCCATATACACCGTTTAGGCTCGAGTTGTGTGCGTGTCGCCAACCACTACGACGCCACCAGGGTCTGGTGACCTGACCAC
>TCONS_00028685
AGGGCAGCAGGACGGCTGGGTGCCCAGCAGCACAGGAGGCACTCGCAGGAGTTACCGGTAAGGTGAGCGCAGGGCCTGGCCGGAGGCCAGAGCTCCCCTGGGACAGCCGCGGCTCTCACAATCGCAGCTGGCAACGTTCAGCCCTGCGTTGCAACCAACCAACGCGCGCCCCCTGCGCTTCACACATAGCCACGACCCTGC
>TCONS_00028764
CAGGGATGAAGGAGGCGGCGGCGGTGCAGTGTGGTTGGGCAGGTACTTGGGGTCCAATGGCTGGGATGTGGCTGAGGCGCACTGCCTTTGCAGCGCCAGTCCTGCACCTCGCCCCCATTGGCCGTGCGCACAACGCCGTGCCGCCACCCCTCCTCGCCCCTTCTGCAGCCACCCCTCCCGGAACTCACTGGCCGCTCTTCCTCCCGAGCCCCTCCCCC
>TCONS_00028792
GGATGGAAAAGATTGGGTGTCACTGAAAGGGTCTTGCGTGCCGGCACAAGGGGCGACGGGCTGCCGGAAGGTGGCGGTCATGGTCACACGGCTTGCGCGTACTGCGTTACATCGGCACGTGGCCTGCGTGATCGAGCACGCCGCAGGCGCTATCCCGCTCACCTCAGCCCCATCCCTTCCGCACCCAAGTCTACCAACCAAACCGCACAAACCCCATG
>TCONS_00029132
TAGAGGCCCGTCCATCATCAGCTAGCGCCGGCGTGTGTAGCACGATGAGGCTCTCAGGGCAAAGCAGTACGCGTAGCGTCAGCTTAAGCCGGCATCGGGTGTGTCGGGGGCAAGTTCAGCTCAACTGCATGCCACGGCCTGACCTACCAGCATCGTCAGAAGTCCCGCCTAAGCCGGCCCTACACCGCTTTTCATTCATTGATGAGACCACCACTCCCCTTCCTTTCTTCCCATCCCGC
>TCONS_00029689
AGGGTCAGAGCCGTGCGAGCAGCTGGTGGGGCAGGGGGGCAGTCAGCGTCACGCAGGGGTTGGCCGAGACCCAGAAGGCGAGCGAGGCGAGGTGGTGGCAGGTGTTATGGTGTTCATCTCTTTGACACAAAGGAAGCGGAGCCGCGACTTCCTACAACCCTGCGGTCCACCCGCCATCTCCAGCCCCCACCCCCATGCCTCCACCTCCACTCCGGACTCTCCGCCCCTGCCCCGTG
>TCONS_00029739
AAGTGACTGCAATCTCCAGCCCCTCTTGCTTCTTGGCATTTCCACCTACCACACGGCTGGCGGTTGGCGCGCATCCAACCACTCATCCGGGTCGCCAGGCCGCCTTCCAGCCTAATGCTGCCAGCCTGATTCCAGCCAGCATCGCCCAGCACATTACACACACGCCTCCTCATCTCCAGTCAGTCCTCACACGTGCCCGGGCCGTGCAGAACCCCAGTGCGCCTTGCGAGTTGCGAGAGCCCGGTCCATGCTGCCTTAAATACCCACACCAGTACTCCCCGTTTTTCCCTTGATCGCGTTCCCAAGCCCCC
>TCONS_00029779
CACCAATTGCCCCCGTCACTCTTTCCCAGCTCTATATTACCATAGATCTATAGCCTGACAAGGAACGTCAGGCAAGAGTTGATATAATGGCCACTGTCGGCGGGATGAATGCGCGTGCGCTCGCCTCCGCGCGGGCGCCGCTTTGCCGCCGCGCATTGCTGCTGCCTGCCGGTCGCACGCGCGTTGTGATGCGCGTTGGCGAGATTCGCCGCCCGGAGTACATCCCGAACCGCATTGATGGTGAGCCGGGCCTGGGAAATAGATGGGCCATAGACGAGCGCGCCCAGTGATGTAGGACCTCCTGGAGCGCGCACTGGATCTATCGCTGCGGAGACAGTGTGGCGTAAGGCCGCCGTGGCCGGTGATGCGGTCTTTCGCTCGCTCTGGCAAGGCGCGCCG…
>TCONS_00029882
GGGGGTAGCCGTACATGAAAGGCGGGGTGGTTGCAGGAGAAAAGAGGTGCACGGCAGGCAAGGGGCACATACCACCCGTATATGATGCCTGCTTTACCGTACTGCAATCGCTGCATGCTGCACCTTCTGGCACGGCGCCAGTGATCTCAGATAGTGTTCAGTTGCGAGCATGCGATGTTGATGCCCGAGAATGCAAATCCCTGCTTGCCGGCCGCATGCCTCTGCCTG
>TCONS_00029928
CCTCACCAGACCACCTCTGACAAAACTAAAGTACGTGCATAATGCTCTCCTAAAGCTCTGTAATTTTGAGCATGGGGTAAGAATCTGAGCTTTCTACCCCCCCCTGGAAACGCCCCAAAATGTCTTCTGCGATTCTCAAAAAGACCCCCCAAAACCTGAAGCGTTTTGACAGATTTTTGGCCTCAAGAATACAAAATTTCTGGCACACGTCCGGCGCCACCCAGCCTTGAAGCGGCCGTCGCTCTACTCGTCGGCCGTCGCTCTACTCTCCTAAAATCTACAGTTTAGAGCATGGGATAAGGCTCTGAGCTTTCTACCCCCCGGACAGGCAGCCGAATGCCGAAGAGAACACCCACTATAGCAGCTGGTGCGGCTGGTGCAGCACGGACTTACAAGACG…
>TCONS_00031186
GGCGGGATGGGGCCCATTCGTGATTGGGACCTCTTATATAGCCTTTGCACGCTCGAGCAAAGCTTGTCTTTGTCTCGAGCTTTTCAATCTGTTATAACTTGATAAGCGTTTTCACAGACATTAGACCCGCACTGAGGCAAGACCGTGCGCCCAGTGTGTATGTAACGGCAAGGGCACATTTGCGGAGCCGTTAGGGCTCGCTCGTGTAAGCCACCCGAGATTCTTAGAAGGATGAATCTCAACCGCACCGCCTGTCTGCGGGTTTGCTGGAGCACAGACCGCGCAGCCTTAGCTCGACAACCAGCAGGGCACGTCAGAAGGGCGTTTGCACACCATAAATCGTGACACGGGCCAAGGTGCACACGAAGGCCCCCGCCGCCAGGGCAGCCTCCTCCCCCG…
>TCONS_00032050
AATGTGTTGGGGATGTGGGGAGAAGGGTGCGTGGAGGTGGCATGAATGGCGATGAGGGGCGGACAAGTGGGGAGGTAGGGACGGGACGGGGCGGGGGTGTGGAGTTCGCGTAGATCAGGACACGGCTTCCTTGTGGGCCGACATGAGCGATGTGGAGTCCTGGAGGAGTGAGAATGTTGGCCGTGGTCCGCGGAGGCCGGTGGGTGGAGGACACCGAAGCGGCCACGGGGGTACGGCGTGCCGGGCATTGCGACGGGAGGAGAGGACACCAGGCCGGGGCCTCCGAATCTGGGTTTTCATTTTCGTCTGCGCAGTCCTTGCATTTAACCTCTTGCACATGTAAACCTAACAACTGTTGCACTGCTCAAGCAAATGAGTGGAGGAAAGGAGGACGGGCGT…
>TCONS_00032984
ATAATATTCAATCACACGAGCGCATAACTACATAATAAACTCATTTTTGGCGCTTAAAACTCAATAGCGTTCCGACTCACGTCTCGCGGCCAAAATGGTCGAGGTTATCCGGCCAGCGACTGCGCAAAGACTGTTTGGATTCGGTGCAGGTGCACTCGTGGTGTCATTCGTCTACTTTTCGACGCATCGGCAGGTTTGGCGACAAACTTCGGAAGTGGCGCAGCAATATGGGGCTGCTCCCCCAGCGGAGACTATCAAGTCCGCTGCTGATGACGAGCAGCCTCTCTTTGGGCCCAAGCTCCGTGCGACCGTGACGCGGAAATGGAATCAGGGCGTGGATGCAACCCTGGGAGCGCTGGCGACGGAGCTGGCTAAGCGGGGGCTTTGATGAAGGCGATA…
>TCONS_00033069
TATGGTAGCACAACAAGCTCAATGCCCGTACAACTCTTATGTTGCTGTAGTCTGTGTACCAGTTCGTCGTCACCGGCCCTAGTCGCGTATCCAGGTCAACACGGACTATACTTGACAGAGTCCGTTTATCTAAATCAAGTCGAGTAATATAAATAGCGACTATGAGTATTCAGCAGCTTTGGCTGGCTGTGGCGACGCTTGCCATGGCGCTTCTCGCTCGTCGAGCTGCCGCTGCGTGCGAGGTATGTGTCACTGTGCTGAAGGGAATTGGTGACCTGGGCAGCACAGCCGACAACTGCACGCTACTTGCGGAGCTGGCTAATGAACACTTCCGCAACGATTCGGAGGGAGGCCCACCCATACCTCAAGCCACAAATTTTGTCTGCAAGCCCAACTTCA…
>TCONS_00033277
TGGGCGGGTGGGAAAAGGCCCGGCGGGCAGGCCGGTGGGAGAAGGGCCGGCGGGCCAGCAAGAGGGCACGCGGAGATGCGTGGCCGGTGGAGGACGCGGCGGTCGGGTGCAAGCGTTGAAGATGAGGCCTAGTGCCGCCCAGTCTTGTCCGTGTAGCCGGGTCGCCCCTTCCAAGCAAAGGAAGACCCGCGCACCTCCTCTTCCTATGCACGGAC
>TCONS_00033334
AAATACCAGCCCAAACTAAACCCAAGGGGGAATAGAGAGCGATAAATCTGACGGCCGGGCTAACGCTGCTTCCAGTCGCGCTGCAAGGGAGAAACTGCAGCCGCATATGCGAGCTGTGGTACATCACCATAGGTAGTTGGGCGGGCTTGGGCAGCGTAGCGGTAGGTGGAAGGAGCAGTCCAGAGCATCTCCCAAGTCATGTCAGCAGTGCGAGCCGCGGACCCCGCCGTGTGCGCGGTCGCCGCCACCTTGGCAACACCAGCAACAACACAGCATGCGCGCTCTGGCGATCCCGACAACCGCCGACGCGGCAAACGCCCTTCTGACTGTGGCCTCGGTGGCGACCGCAGGCGGACAAAGGCGTGGACGTGACACGTGTGTTCATGAGGAACGTGTCTG…
>TCONS_00033340
CGAGGGCGCATGCCGCGACGTAGCGCCTCCCCCAACTGGACGTGACTTTTGCACTTGATACTTTAAGCACTCCGTTCTCCACATGAACGACCACCCTCTCCCCCGCGTCCGTGGACGCCTTCCCCGCTCATCGCCAAACCTCCTCTGCAGCACATCTGCTCACTTGTCCCTCCCACACCCGCCTGTCCTCCCCCAGTCTTCAGTGCACCCTTTTCCAAGC
>TCONS_00033431
CACAAAGCGTAGGCAACAGTAAAAGACAAGTTGTACAGTATACAGCCAAGCTGCACTGCACGGTGCAAACCTTGTGTCAAAACCTCGCTTAACCTTCCGCTTCCACGTTCCGCTTCTGTGCGGCGTGCGTCAAAGTTGGCCCCCGGATGTATCGTGATTATTTTTAATATGTCCTAGCTTCAATTGGCTCAGCTCAAGGCGCGCTGAGCGGGAAAATGGTGCACGGGGCAGGCGCAGACGCTGCCGTCTCGCTTAAGCGCTTGCACCTGTTCACCCACCCTTCACTCCTGTATGGAGTTATAGATAAAACCCGTCCGGCACGCTTCCTTCAGCGCAACCTCAGCTACGCGCTCTCTAGGAAGCATGCGGTCGAGGCCACAGGGTCGGAGCTGCGTGTGC…
>TCONS_00033599
GCACATGTGTGAGGCTGTTGACAGAGCTGGCTGTGCGTAAGCTAGGAGCGTGTGCACCGTTGTGCGTTTGCGCTCTTGCTCCTGCGGTGTCTGGGCTGCCGGGCCTTGCTGACACGTATGTGGGCCGTCATGCCGGGCTGTCACGTCAAGGCTTAGGCTGGGGATGATGGTGTGTCTCTGCATGTCGCTTGGCCCGTACCTGAACGGGGCCGGGGATGGCGGCGGCTCAGGCCTCCTTGACGGACCAGATGCCGCATGGCCTGCGGAGCTGCTAGCACGCCCTCAGCCTTGCCGCCCATTCCCCTACCCCAACCTCCACATGCCTCCACATTACCTACGGCATGCCATCCTCCCGTAGAGCGCCACCAAGGACATTTCCAAGTTGCTGGTGAGTGCGGC…
>TCONS_00033824
GATAAAACTATGATGAATGTCATTGGTCCCGAGTGCGCCCGCATTCGATTGCAATAAAGCCGGAACTGGCTCGCTCCACTAGTGCACTCTTCTGGACAGTCTGTGCAAGAATGCAACGCTAGAAGGATACAATTTCGGCCCAGGCTAGAATAGGTCACGCAGGGCAGCGTTGTCGGGGCCCGGGTTTGGCGGGAATCCTTGAGCTGCTCTGACGACAGCGACAAGGGTTGGTCGGAGCCCGGCGGCAATATCCTTCTACTTTTCCTGCATCTGTCGGCATCATTAGTCCAGCAAGCAAGCAAGCAAGGAAGCAAGCCTAGCCACATAGCTAGCTAGGCAGCCAGCTGCGGGATGGAGGAGGCGGATGAGGCCGCCATTCAGGCGGCGCTGGCGGAGGAC…
>TCONS_00033863
CGAGAAATGGTTGAGGTTTAATGCTATTTAGCGTCTCAGAGACCTCCGCCGCTGAACGGCGGCAGTTTCCGAAACAGGCCCAATCAGCATGCGGTACGCCGATTCGCTGCCCAGCCTGCTTTAGCATAGCTCATGCGCAGCCAGTGAGACACAATCTCTCCTGGAGTATGACTGAACTTGTCGTCCGACACAGATACTCCCTGTGCCGAGCGTTTCTCGAGAGCATGTCTAGAGACCTTCCATGGAGCAATTAGAGGAAAACGCCTGCCTCATCCGCAACCGTGCGTAAAAGTTCGCAAGAGACGCAACATGAAAGCTGCGCGCAGCCACCGCGCGCTTGCCGACGCCACGCCTGCACAGCGCGCCCTCATCTCAGCGATTCAGTTCCCGGCCAGGTGA…
>TCONS_00033891
TAATGAGACATTTGCTGTTAAGTACACGCACTGAAATTAGTCAACACAGCTTTTAATCCTGGGTGTGTTCCCGCCAACCGTGTGCAGGCTGTTCTCTCCTCTACTTTGCAGTCGTAATTTCGTTTGCCACGCAACTAGGATCTCATACACATGTTCACTGATATCATATGCAATCCAAACTAGTGCCACACCACGGAAGGACAAACTAATCGCGGCTTCTACGCGGCCACTATGTCGCTATTCGTGCCCGACCTACCTCCGGAGGGAGCGAAGACGCTATGGGAGGACCGCTGCACCCTCGTGAGCGTGGACGACGCCCACGATGCCTCCAGT
>TCONS_00033934
CGAGCGAGTTGGTGAGCGCCGCCAGGTCGTCTGCGTACGCGGCGGCACTGCAATGGTATTGTAGGTTTTCGCTGGGGGTCAGGCAGCCGTAGTGGTAGCCCCGTCCGCCCGCATGGAGCCAGCGGACAAGAGGTTCCATGAACAGAATAAAGAGCACAGGTGAGAGTGTATCCCCTTGCATGGTGCCTCGCTCTATAGGAATGGCGGATGTGCTTCCGTGTTCGGTGCGGATGCGGGTGGTCGCGTGTGCATATAGGTTGCGGACTGCGCGGATCAGGTCCGTTGGCAGCCCAAGGTCAAACATAATTTGTAGTAATCGGTCCTGGTCGATTGTGTTAAACGCGGAGCTATAGTCCACGTATACCGCATAGACATCTTTTCCAAACAGTGCGGCATCCT…
>TCONS_00034127
CCGGCGTGGGGCGGGAGGTGATGTCAAGAGGGTGTGACGGGCCATGGAGCCGTGGGCGGCAGGGACGGACACAGCTGAGGGAAACCATGCCGGACAGACGACGTACGACATACGACTCCGTACGAAGTACGACATGGACTTCGGCGCAGCACCGCACCGGTGCCGCGGCCCCCTCCGTCTCAGCCGTGCCGACTCCTCCCTCCGGACCAGAATGCTTCTTGGAATGCACCTTGGCCCTG
>TCONS_00034272
CGCGGCCTGGGAAACTTGCCAAGCGCCCCACACCCATCCCTCGCGCGCTGCGACAGCCCGATTTAATTGCCCACCGCTCCGTCTACACGCAGTTACTACAATGACACAGCTACGTAGCATTCACTCTGCGACCAAAGCTTCCCGGCGAGACAACAACTGGCCGAGCAGCGTCGCTCGGCCCCCACCGGTTGGACGCCGTCGGGGCGGTGCTCTGGCCTTCCAGCGGCTGGCGCACGAGAGAGAGAGAAGGAGAGCCTGGGCGTGCTGACGGCTGAGTCAACAGGCTGGTCAGTATGATTTATGTTCCGCGGCTGAGCGACATTCGCTAGGGCATCGCGCAGCAGTCTAGCGGCGAGCAGGCACGCGCCAGTGCGCGCGGCCCGCGGCCTGTCCGCGGCC…
>TCONS_00034328
CGATGGGGCTAATGTGTGGTGCATTAAGCGTGGCAGGTACACTCAAGGTTGCAGCAGGAGGAGCGAGGGACAGCTCGATTCAGCACCTACCGGCATCCTTGCCCTTCCCCTGGCACACGGCCATGGTCGGCCACTTATCCATACGCCAACGCCATAGGCCAAGCCCAACCGCCTGCCTGTCCTGCTGCCGGCTTGCCAGCGAATGCCACAAACC
>TCONS_00034338
CGGTGCCTCCTTTGGCCTCGTTGTCGGTGTCGCGCTTGGTGGCAGCGTTGCGGTGGTAGCAGTGTGCGTAATCGCCTTTGCATTATCGACGACATGCCAGCGCAGAGCAGCGCGCGCTCATCACAAGGAGAGGCAGTACTTTCAACGCAACGTGCTGGCCGAGCAACTTAGTACGGATGTGGAAGCGGGAGTAGAATCCAGCAGGGGAGAGCCGGCGGAGGCTGCTGTTCATCAGCACTTTTCTGCAACAACTTTGTCTGCAGCCACCGACTTCTTCTCTCCAGAGCATGTGCTCGCGAAGTTGCCACCGTGGCAGCCAAATGGAGCTACCTGTGATACCGCCGGCGGTGGGGAGTGCTATGCCGGTTTTCTGCTTCGCCATTCTAGCAGTAGATGCGC…
>TCONS_00034381
CGATCGCGTTGTTGACTGGAACCGCTATATACGTCCATGCAAATGGCAATTGAGAATGCAAGGCTACTTAGAAGCATGTTCCAGGGAACGCGCAGTGTGCCACGTGTTTTACGTGCGTGCGTGTGCGTGCAGCAAAGGAAGGTACCAGGCACCCATGGAAGGTACCGTGAGCCCGCGATGGGCCGGCCGGGATTTTGCTCGCCCCTGATCATGAAAGAGCTATGGCTGTAGGTACTCGGAGACAATAAATGATGAGAATATGTTGAAGTGGAAAGAATTACACCTTCATGAATTCCTGCCTTCCCTGTGGCCACATCTTGTCCCCTGACAGCGCCTCCTCAAATGCTACGTAACCCCCAACACTCCGCGTGGCCCGAGATGCCAGCTAGCTTGCTATCA…
>TCONS_00034388
CCACCTTCAGCCCGGAAGCCATGCTACGGCCCCACGGATTGCGCAGGGCGACCCCCTCAACATCACCTCGCCAACACCAGCACGCCGCCACATCAGCACATCGGCACATCAGCACATCGGCACAGCTTGCATCCCAAGCAACGGAAAACTGGCACACACACCGCCGCACCAGCCGGCCCCGGTGCCACAGACCACGGGCCTACGGCAGTCCCAAGGAACTCTGTTACAGTAGAAGGCGATCCCCCC
>TCONS_00034981
CGGGTGGCGTGCCGTGTGGCATGTGGCGTGTGTTACGGTTCCTGTACGTTGTTGGTGCCTCTGCTTGTGTTGCTCCAGCCCGCAGCAGCTCTGTGGGCAGTGCACTGTGCGGCGTCCCAGGCGGCGGCGGTCCGGCGGCCACCTATGCCCCGGGCTGTGGCGGCTCGACTTCTCGCTGTGCTGGCCCTCCTTACTCGCGTTGCCCTAACTTCGCAACCCTCCCTCCCCCAAGTTTGTCTACCGTCTACCATTTCC
>TCONS_00035335
GCCAGAGATAGCTCTGGCATAGTGTTCTGAGACCTGATTACAATTTATGCGACGTTGCGCAACCAACGCCACCTACGCCGCCCCGCGAGAGTGCCGAAAATCACAGCTTTCTTTGCCAAGCTAAAGACCTCAACAAAATACCATCTAAGATAAATTAACTCAGGCAAATCGGCTTTACAATAGGGAGCCGAAAACACGCCACTGACTCCGCTGGAATGATAGCAAGTATAAAATGAGAACGGT
>TCONS_00035546
CTGGGGGCGGCGGCCACGAGCGGCGGCAGCATTGAGCTGTTCACGGTGCAGCGCGGCCTGGTGTCGCCGCTGTCGCTGCACGTGTCCGCCTCACTGTCCGCGCACAGGGACGCGGCTATCAAGGGGCTGCGCTGGCTGGGCGCCACCCCCCGCCTGGCCACCTTCTCCTGCGAGCGCGGCCCGCACGGCACCCACACCAACGTCCTGCTCATCACCGACGTCCGCAGCGGCCGCTCCGTAATGCTGCCGCGAGCCACCGCCGACTCGCCAAGCGGCGCCGGCGGCGGCGGAGGTGGAGGCGGCGGCGCGGGCGGCGGCGGCGCGGCCGCCTCCGGCGGCGGCAATGGCGGCGCGGGCGGGAG
>TCONS_00035652
ACTGCTTGTATTTGCTCCCATCACACACCTCACCAAGAGGTCCCCTTCCCCAATCACGACAAGCAACATGTCAGCAGCAGGTGTTGTCCCCGTTGGGCTCCCCCAATCATATTAGATGGCTGAGCGCGGCTCAGTTTGAGTCTGGCGCGCATGCCCAAGGATTACATGGCACACAAAGTCCCGTAGGGTGCAGCTGATTCCCAAATGGCAAACAATTGGCAGCGGCAGGGCAAGAGTGCGCGGCTGGTCGAACGCCGGAGTTACTACCGACGAGTTGCTGGCTGGCTGGAAGTTTGCTGACGCGCATTCGGCGCTCTTGGTGAGGTGACAACCGGAGCTCCTGGACGGGTTGCTGGCCCGTGCCCCAGGCACGTGGCATCCGTGCCTTCCTTGAGGTGC…
>TCONS_00036213
GCGGTGACGTTGACAGTCGGGTAATGAGTCGCGATCAAAGTCGCAATGGGTCTTGATGAAAGTCTATAGCTGGAGCCTGGAGTGAGGCGTGATGCCGCGGCGGTGTCGTAGGGTCTGCAACGGTGCCCACCTTTCACCACACACGTGGCTTCCATTGCTGATCGGTCTCATCGCTGTCCCTGCGTCTGAACACCTACCCAGTCTTGCTCCTAACCAATACCCAAAACCGCACCAACACCTTAC
>TCONS_00036237
CCCGCCTCCGTCTCCCTTTGTAACGGGAGACTCGCTCCCTTGTCAACCTAGGCGACAATCCTCTTGTTACATTGGTGCGAAATGCCAGGAGTCACCCTGACTGTTGAGGTCCCAGGTTCGATCCTGTATGGGTGCATGGGTCCGAACTAGTGCACAAGAGGGTTACACCCTCATTGCCTTGAGGTGGATGGCCCGTGAGAGCGAGGCAACAACGCAACTGGGCCAAAGGTAGTAAACCCACCCCGCGCCTGCAGTGAGCCTATAACATCTACGGATGCGCTGGTGGTCTCACGAGGACGTTCGCTTCCAGGGGGGGAGGACTGTAACGGGAGACTCGCTCCCTTGTCAACCTAGGCAACAATCCTCTTGTTACACCCTTCTCCCCCCTTCTCAGTTAAG…
>TCONS_00036306
TGTCGAGAGACTTTTCTGTAAATATTTGCAGGTCGCCTTAAGAAAAGTTTTGCCATATCTATGAATATATTAGCAAAGTATCGCGGCGAAAACGGTGCCAAACCGGGCCTTTTGCACGTTGCTTCTACACATTCCTTTGTAATCCAGATGATAGAATGGGGGTGAGGTTCGTCCTGCGTCAGGACTTGCGCCGGCGCTGGCCGCAGCTGGGCAGGGGCCTCGACCGCGGCGCGCTCGGCGTGTCCAGAGCCCACCAACCACGGCGGCGGGTCCTCGGCAGGCCTCTCGGCTAAAAGCAAGTGCAGCTCAAGGCAAACGCAAACGGCCCCGTCCTGTCCACCCTGCTGGAGGGCGACCGCTTCCACCAGACGCAGCAGGCGTGGGCGGCACTCCAT
>TCONS_00036655
CAGCGCTTTGCATAACCAGCCAGGGTAGTGTCGAGCGTTGTTATGTCCTGTTTTGTGAAGGGCATTGCTGCGAATCCATATGCAACTGTGGTGTGCACGCACTGTTGTATCATGCGCAGGCGTTGTGCCGGTGTCGCCAGGGATGTGGCAATGGCTGTGCCCTTGTCCTTCACAATCTCGGTGACTCTTGCGACATGTGCCGACCAGTCCAGCGAGAACGTGAGCTGCACTCCCAGGTACTTGTACGGCTGGGTCGGGGGGAAGTACGGGACAGGGGTCGTGCCAATCTTAATTGTGTTGGTCATGTTGCGGCGCATGGCGGCAAGGGTAGCTTTTCCTGTGGGCCCGTCGAGGTTGGGGTCCGAGCGAGATTTGTCGTGCCAGATGGCGGTGGTGGCA…
>TCONS_00036933
ACTGCTTGTATTTGCTCCCATCACACACCTCACCAAGAGGTCCCCTTCCCCAATCACGACAAGCAACATGTCAGCAGCAGGTGTTGTCCCCGTTGGGCTCCCCCAATCATATTAGATGGCTGAGCGCGGCTCAGTTTGAGTCTGGCGCGCATGCCCAAGGATTACATGGCACACAAAGTCCCGTAGGGTGCAGCTGATTCCCAAATGGCAAACAATTGGCAGCGGCAGGGCAAGAGTGCGCGGCTGGTCGAACGCCGGAGTTACTACCGACGAGTTGCTGGCTGGCTGGAAGTTTGCTGACGCGCATTCGGCGCTCTTGGACAGCGCTGACGGCGGCAGCGGCCCGGGCTTTGAGGACGTCCGCCGCGCACGAGAGAGCCTGCGGGACAGCATTGAGCG…
>TCONS_00037097
CCACACCCTCATACTCCATAGTCAGGCATTTTAGGTACTTGGCTGCGATCTATGGAATTGAGACAGTTGCTATTAGCTTGCTTGCAATCTGAAGGCCGCGCGGTCTACCCCTCGCCTTCCTGGCCTTCGCACCCTTGCCAGTGAGGTCAAGACTGCATCACCTTAATAGTCTTCAACCTTTTGTATACAACTATCCAACACAGAGACAATAGGGAACCAATTGCGCTGCCGACACCAACTTCGCAGACATTATGTCTTTGAGCACCTTGGCCGCTGACGAGGTCGCTAAACAGGTTGTAAAGCTACTAGCTGCGTGCGAAGATGCTTTTGACGAGGAGTGGGAGAAGGTCTGGGACTATCTTGGCTCAGACTACCGCTGCGTGGGCGAGGGTTACGAGG…
>TCONS_00037099
GGAGCGAGGAGCACTGGTTCAGGTGGGTAAGGGTAGAGGAGGGTGGTGGTTGTTGGCTGTGAGGCAGGCGAGTCAGCCAACCCACTGCCCACTACAACACCAAGACGACACCATGACGACACACCGCCATTACACCACCACTATTTCCCAGTACAAGACACCCGCCCCTGACCTCCAGCCAGAACAAAATAATACCGGTACGGCAGACTCCCCAGTACAAGACACACGGGCCCCTGCCCCTCCCTCCAG
>TCONS_00037253
CACAGGCGCTGCTGTCAGTGGTGCTGGCGCAGCAGGGTGACGTGATCGCGGCGCGGCCGGAGCTGGCGGCGCGGGCGGCCGGGCTCAAGGACGTGGTGGCGGGCGGCTGGGGGCGGCTGGATGGCCTGCTTCAGCACTGCCGCTGCATGGTGGGCCTGTTCGGCAACCTGCAGCAGTAGCATGGGGCATGGGGCATGGGCAGGAGCAGGAGCGATGGCTGTAGCAGGAGCAGTAGTAGAAGGAGGGACTGTGAGGAGGTAGCTTGAGGAGGTAGCTGCAGCAGTTTGATGTGGCTGAGGTGAGGTGGTGGCTTCTGCAGCAGCAGCGCGCGCTCTGGTTAGGTGCGGGGGCGGCCGTGTACGGAGCAACACAGCGGTTGGCGCTGCGGGTGGTGTAGCC…
>TCONS_00037935
GTCCCCGATGCCGATGGCGTTGACGCTACAGTCAAGCCCAAGACCCAGACGCAGGCAGCCGCAGGCACGCACGGCAGCACTTTAACAAGTGTTCCCCGGTCACGGGAAAAGGGGCTGAGCCCCTCCACAGTCTGAGGCCGAACAACCTCATCGCCCGGACATGGCCGGGGTCGGTTTCCACAGGCACATAGCCAGAACCGGTATCTAGCTAGTCAACCAAACACTGGCAGGCCTCAACCTGCGCGCCAGCTAAGTACCACGCCAGCGCAATAAGCAACAAGCACACCATGGGGTGGTATGTGGACAGTCCCACAGCCAGGGCGGGCTTGAACATACCAGCATACCAACCCATCACAGCCACACCAGCTACCTGGTATCCCGAAAGCTAAGCTCGCTAAC…
>TCONS_00038681
CGCGCAGTGATCAGGTCTCACTCGCAGTGATCAGACCTCACTCGCTGTGATCAGGCCATACCGCAGTAATCAGGCCTCACGCGCCACATAACATACCTGTGCACCTCACTCGTGCAACAGTCGCAAAGCCAATTCCGTTGCATTTGCTCTCGTACATCTCCAGGTGCTTAACTCACACCCCGTGCTTCACTTGCACGTCTCATACTGGTGCTTCACTCACACCGCGTGTCATACTCGCACGCATATCGTACTCACGATGCCTTCCTTGCACCGACATACTCACGATGCTTTACTCGCACCGACATACTCACGATGCTTTACTCGCACCGACAGCCCAACGTGGCCGTTCACATCACATCGGAGCTAGCATCATAGTCTATGCTCCACATCATATCTTCT…
>TCONS_00039243
CGCCACATATCCGCGCCCAAGCAGCTGGGAACCCTCACCATCCTCTACATCCGCGCAAACATCCCCGTCAATGTGACGTGTGCTGCACGGTAATTTGGCACCCACTCATCAAATGACTTGTACTGGCTCCCACCCGCAGCCAGTGCATGGCCGGCCTCTACCCCGGCTGGCCCCGTTGCACCACCATCCGCGGTGCCACCTCCCCTGCCACGCTCAGCTCGCATCTCAGCGAGCCGGGCACTTGCAAGGAACCCACTCACAATAATTTGCTCTGGACACCTGGTTGTGCGGAACTTGACCCCACTTTTGACCTGCTGCACACCGCGCTCGACCCAGAACTCAGTTGCAAACGCCACGTGCCCACGTGCACGCTCCTGC
>TCONS_00040300
GGCAGCTGCAGCCTAAGGCCCGGGGAGGGCCAGAGTCCTGAGGGGCGGAGCCAGGGGAGACCAGAGCGACGCCGTCCGTAGCAACTTGTCCGTTACAAGGACTTGAATGGGGGAGTCTTGAGTCTTGTTTACCGAAGGCCGTCTTTGGGCAGGGTCTCTCCCTGTAGGGCACGGAATGGCCTAGCACGGCTCCGCTACAGCCTAAATACTACTGCATGGGGTGCCCGTACGACACAGGCTACGTGGCACCCTTCCTGGCTCAACACACGTCGCAACGCCATACCTAGCTACGTGGCCGCGTTCCTGGGTCCAACACGCGTCCACTGCGCCTTCACTGAGCAACGTGGCCGCCTTTGGACGGCGGCGCACCACACAACTTGGGGCCCAGCCGGGGCCCGG…
>TCONS_00040426
GCACGGGCTTCGAGCACGTGGTGATCAATATCCACGAGGAGCACCCCTGCTGCGGCCCCTGCTGGGGCTGCATGGAGGGCTGCGCGAGGTATTGGATGTGCTGCCTGGGCTGCAAGGCGCTGTGCTGCGGACGCCACGTGACCCAGTTCAAGCGCCCACCCGCCGGCTGCTGCAGCTGCATCGCCTGAGCATCCTGCGGGTATGGAAAGCCCGGCATACATAGTGGCAGGGGGTCCGCCTGCTGATGTGCATCATCGTGATCGGCTCTGGGCTGTTTGGTGTGTTGTCGAGGTGATGTCTTGTGCAGTGGCGTAGCCTTTTGTACAGCGGAAGGACTGGGTGCAAGCCGGAGAAGGTGGTACTATTGTGGTGAATGGCAAGCGTCTGTTCCTATACGGA…
>TCONS_00040661
GGTAGCAGCATGGCAGCTAGCAACATCAGCAACAGTTTCGTGCTTGCGTGCATGTCTGGGCTCGTTGCTTGAATGCTTGGCGGGCGTGTGCACGGCGACGCCAGCAATGTGGCGCACGCACTTGCTGCGGCTGGCTGGGGCCGCCGGCGTCAAAGCAAGCAAGCAATCAAGGCGGGCTGGATGCACAGGAGTCCTGCCGTTACAAGCCCATGCTCATCA
>TCONS_00040754
ATTTAGCACACTTACTATCCTAGCCGAAATTCGGCGGGGTTGGCTTTCCAGTTTGTTGCACAGCAAGCAATTGCAATGTGGGACCTGCGTTGGCCTTGGGGACCGTTGTCGCGTGTTTTGGTTATTATCTGCCTAGCTACTGAGCACTGACTGGTCAGAGGGCTGCTGCGGCGCCACGCAGCTTACCGTGACCGTAGCTGGCCAAGTGATGCAGGAGGTACTCAAGGTCGTCAAGGTAAGTCGCGTAGTGATTGATGGGCTCACACAGGTGCGGTCTCAGGCGCTCTGCACCACGGCACGGGCACGTTGCGGCCCTTCGCCGTGGTGGCGGCGATGTGGCGGCGGCGGCGCAGGGCCCGGCGGGGGTGGCTGGCCCTTCAGGCTGCGGCGATGGCGCAG…
>TCONS_00040828
NNGGCGGCTGTGGCGGCTGTAGCGGCTGTGGTGGCGGCTGTAGCGGCTGTGGCACTTGGCGCGGTTGTGGTGGTTGTGGCAAGTTGCGGCTGTTGCTATGTTGGCTGTGGCTGTGGCGGCGGCCGCAGGCAGTAGCAGCAGGAAGTGGCGGCGGGAGCGCCGGCGGCTGCGGCAGCGGCGGCTGTGGCTGTGGCTGTAGTTGCAGGCTGTACAAGCGGCGGCTGTGGCTGTAGCAGGGGGCGGCTGCGGCAGGGTCGCGCGGAAGGGCGCGGGAGCGAACCCCGGCAGGCGGCAGCAACACCGGCTGCCTGTGGGTGAGGGCTGTGTGTGTGTGTGTGTGAATGCACGCACACACGCGTATTTACAGCAGCTGTAGTTGGATCAGCTGGCGGCAGGAAT…
>TCONS_00040973
TACAGCAACTGCATACAAACTATCGCCAATAAGAAACTCAGGCTTGACAAACCAAACTAGACCCTCTCGCAACGCGATATGTGCACAGAATTATGTCCATAATGCAGCCCTGTCGCTTGTTAGATATCAAGCAATAACTCTAGCGACGACAGACACCTGTTTTGACTGGGCCCGCGGAACGAACCAGGCATGGACTCTGCCAAACAGGCGAAGCTTCTTGAAATTAGAAACAGGTCTGTATGTGGTTGGTGTAAGCATGTCAGGGCTTGGCTACGGGGCTGTGTGCGCGTGGCTGTACGCCTACCCTGAGCTCGGTGCTCTTGCCCCAAACCCCCCTTGCAACTGTGTAAGCCTCCCTCCACAAGCGGCGGGTGCAGTGGTGGACTAGATGTGCCTTAA…
>TCONS_00041141
AAAAGCCGCATACCTACAATAGTACATATACACTGAACACCTCATCCAAACAATCTCAATACTCGATAAGGACGAGCTGGGCCCCTGACCTTGCAGGCCCCAACTATTCGAAGAATGTAGTGAAGGGCAGATACTCGTGTGCAGCTGTAGCTAACCGAGGCACGCCGAGAGGCTCGACCTCGATGGCCTCGCGCCCCCACTGCCCCGGTCAGATGGAGCTTGTCACCCGACCTGCAGCGGGATGCGAGCACTGCCTTGCGGTGGTCACTCGAATGGCGACTTGCAAAATCTCACGGGCAGGAGCGCCGGCGTGAGGAGCACCCAGTCTGCAGTACCAGCAGTACCACACCTAATAAGCAAGGTACAGCCGCCCGGCATGGGGGATTACAACAATACAGC…
>TCONS_00041440
AGCACACGAAACGCTGTGGCGAAAGAAAGGGCGTCACGGTTGGCGGTTCGTTGCACATCCCCTCACATAGATGATGCACTTAGCCACCCAGTGGCCAAACGAAGCGCTGCTGGTCATAACAACTTGTCGAACACAGTACAACAGGATTATTGCAAGCGCGAAGTCGGAAACCAGCCAGCCAGCATATTGACATTCTTGTTACTGCGCGCTGAGGTACCGGCATCGAGTGGTACTCCAGGGCTTCGTTTGCAGTAGAAGTCAGTACGACCTGTCAGGCGAGGACTTATCCATAAGGTTGCAAGGCATGCAAACACAAGCGCGGGCAGGCTGCGGCGGTGCTCAACTCCTGCGTCGGTGACAAGCTGCCTCCCGATATTAATGCTACAACGGCGCCGGAGC…
>TCONS_00041448
GGGGCAGGGGGCGCAGGGGTAACCATACATGTACCGTACATGACGGGCGGGGTTGGAAGGTTGGCAAAGGTCCGCATGAATGGAACAGGTACCGACCGGACTCACAGCGCGCTTAGCGCAACCAGGTGCAGCAGCCGACTCGGCAGCACCGTATGACACCCAGCCAGGAACGCACGAAATGTGTCCTCCACAACACGCCCGCCCGACCCCACATGTGCCTGCCGCCACCCACTCCCTCC
>TCONS_00041474
GAATAATAGGATGACGCGTATCTGTATTATCATATTATGCTAAACGACGCAATGCTGCGAACTGTGTCCGAGGTTGCGATATCCGCCGCGGTGCTTTCGGTAGCCGTCCTGAGTTATGCACCTCTCGCCGAGAGACACTGTGCAGGCCTGGGCCCGCAGACGTTGCCTTGGACGAAGCTTTTGAGCGGGTACCCGTGCACTGCCACGACCGGAGCGAGGGCGGGCTATCTGTTGTTTAATGGCTTGGCAGTATTACGTGACATTACGTATATTGATGCTTCCGACAAATGGCTGACCTTTGGGACGCTTGCGGTCGTCATGCGCTTCCTCGCGACGCTGGTGTTGCCGCCCGACACCTACAAGGTGAGTTGCTAGCATACAACAACGCGTCATTCCCGG…
>TCONS_00041505
CGATAAGCGAACATATTTGCATTTGCTCTATGCGAGGGTTGCAGCCAGAGTTGCGTCGTGAGGCCGAGCAGTTCTTTGTGCTGTTACACTCGAAACTTATCAAGATTACCTGTAGCAGTGCATAATGAATTGCTGAAGCGGGCAAGCCGGTGCAGCGCGGAGCCTAAGGAGTCGCTCCAAGTTTCCAGCACATAGGGAGTCGTGCACGCAGCACGGTGGTGCGCGCTAAATGGCCACCAGTCAGGAATGGCTAGAGAGTCTGGATTTGGTGGCGGAGACGCCTCCTTCGGCAACGCGGTCGGCCAATGGCGATATGGCTTCTTCGATTCAGCGCTCATCATCCCTGCTTGAGCTTGAGTTGCGGAGCCGCACTGGGGTATGGGGACAGAGCACCACGGC…
>TCONS_00041608
CACCCGGGCCGCAACTGCTACTGACATCGCAGCGTGTATTGAGACTTTGCATTCTCTTGGACCAACTGTTTGCCTGATACCCGGGAAAGGGTTTCGGCTTGATCGACTAAACTTTGTGGGCCTGAGGAGGAGGAGCGGGGACGATGTCTTACTTCGCACGATTTACGCAGGCCTCGTCGATGCGGCATGCGGCAGCTGCCTGGCGCGCAGGCGCGACGCAGATGCATGCGGCGCGTGTGGCGATGGCCGCCTCACAGCGGCTGGCGGGCGGGCCCGTGTTCTCCGCGCCGCCGCCGCCGCCGCCCAGCCCCGCGGCCGGCTTCTCCAGCAGCCCCGCCATGGGCACCTCCTTCGCGGCCTCGGGCCTTCTGGGCAGCTCCGGCGGCGCCTCCACGGCCT…
>TCONS_00041611
TAGCAATAGTAGCGCACAACTACCGAGCCTCGGCAGGTCCAGGGCCGGCCAAACAGAACTGCTTAATTGTCCTTTGTATCATTGCTACAACTCGTGAAGGACCACTGTACATTATTATATATAGGTAAAAGTTGCTACACTGACCGCTGGAATGGCGCAAGCGGCTTTCCGAGCAGTAGAGGCGATGTCGGCAAGCGGCACGGCTTGCCCGCTCGCCTGCGTGCGGCGCCTGCCCCCGGCCGCGCCCGCGCCTCGCCCGGCCTCCCTCTCCCTCACTCTCCACACCACCAGCCTTCCACGAGGAAGCGCGCTGCGCACCCGCGCGGCCGCGCCCCAGAGCCCCGCGCCCGCGCCTCACCCCAGCAGCGCCCCCAGCGCCGCGGATGACGCCGCCGCCGC…
>TCONS_00041612
CGTGCAAGTATCTGCTGGAGGACTCTCGACCTGACCTCAGGTACAACAGCCAGACCCTTTCCTTCTGATACTGAGCATTCTTACTGCATTGTTCTCGTCACCTGCCTACCAGAGACTTGTAGAACACACGGACTGCAGAGCCGAAATGAATTCCGCGGCGCTTGCCTCGCCCTGCACCAGCCCAGGATTGTCGTTAAGCAGCTCCTCGTGCAATTCATCATCATGGACAAGTGCCGAGCTGAGCTCTGAGGGCGGCTTTGTGGACTCGAGACACCGTCTCCCCCCATTGGCAGACTTTGCGGCACTTCTCCGCGGCTTTGACTCTCCTGGCGACAAGCCGGACAGGCTCAGGGCACTCAACCCTGCTCCTGCAGCTCAGCTGGTAGCCCCCGGGTGCAG…
>TCONS_00041697
CTGCCTTTTCCAACCAGGCCGACTAAGGTCAAACCTGAAATCTTCTACACATGTAACTTGGCCCCTGCTTACGTTAGGTATACTTACCCGTTTCCTTCGCTACAAGGCAACCGTGTCACTCCCGATGCTCGTAAACGTTCGGCGACTCAACTCGGCCTGCAAACGACTCCCGGACACCGTGCTGAGCTACTGAGCTGGGTTTATACTGGTCACGGCACCTTGAGATGTTTAAGAACGCCAAAGGCTCCGGCGTTGTCAGGGATGATGGTCGGGAGACCTCGCTCGCATGCGCGGGTCCCTTGACCGCACCGGTCGATTACCTCGCCGCACCAGTCGGCGACTCCTGAGGACGACCCTACGTGTGCTCAGGGTGCTGCCGGCAAGGTAGCGTGCTCAGTT…
>TCONS_00041698
CTGCCTTTTCCAACCAGGCCGACTAAGGTCAAACCTGAAATCTTCTACACATGTAACTTGGCCCCTGCTTACGTTAGGTATACTTACCCGTTTCCTTCGCTACAAGGCAACCGTGTCACTCCCGATGCTCGTAAACGTTCGGCGACTCAACTCGGCCTGCAAACGACTCCCGGACACCGTGCTGAGCTACTGAGCTGGGTTTATACTGGTCACGGCACCTTGAGATGTTTAAGAACGCCAAAGGCTCCGGCGTTGTCAGGGATGATGGTCGGGAGACCTCGCTCGCATGCGCGGGTCCCTTGACCGCACCGGTCGATTACCTCGCCGCACCAGTCGGCGACTCCTGAGGACGACCCTACGTGTGCTCAGGGTGCTGCCGGCAAGGTAGCGTGCTCAGTT…
>TCONS_00041731
CTTATTTTGCTCACATCAGAATTGTAGATGAAACTCGCCCCAAACTAAACAGAACGATCGCAAAGTCCACGCAAGCGTGCCCTCTAGGCTCCGCCAAACCCCTTAAAACTGGTTTAAGCATGTATTGTTGAGTTCAACAGATACTGTATAGCTCTGAACCTAGCTCACCAGCGCTGCTGGGTCGACATGGCCAAACAAGCACTGTTACCGCTCTGCGCTTTGTTTCTGTATGCGGTTGTGTACAAATGCAGCGCAAATGCTAGTGAAGCTGGCACCATCCTCATCCAGGGCGGCACGGTTGTGAACCATGACCAGCAGTTTGAGGGCGATGTGCTGATCCAGGACGGGCTGATCGCCGAGGTGGCGCCACGCATAGAG
>TCONS_00041734
GTATTGTATTGAATTACATTTGCGCCATGAGCGTTTTACACATAAATTTCACTTTCACAATCGCGCACTGGACAATCGACAATTGCGCGGGCAAGCAGTGTCATGTCTTTGTCGTCATTACTAGCCACTCTTAAGCATGATAAAACATGATGTTGCGCGGCAATCAAACCTTGGCCTTGGACCGAGTGCCGGAGGACGCCTGCCTGATGGACCAGGACACTGCGCGTGGCCACCTTCCTCGATATGAACAAAGGGTTGACAACGCCATCGCCCCACCCAGCGCCCCGTCAGCCACCGCTGCACAGCAGACCGCTGCACGGCTGCAAGCTCTGGAAGAGCAGTTTGCAAGGATGCTTCGCGCTATTGAGGGCCTGACGGCGGATGTGCAGCGCGCTCGCG…
>TCONS_00041736
GTATTGTATTGAATTACATTTGCGCCATGAGCGTTTTACACATAAATTTCACTTTCACAATCGCGCACTGGACAATCGACAATTGCGCGGGCAAGCAGTGTCATGTCTTTGTCGTCATTACTAGCCACTCTTAAGCATGATAAAACATGATGTTGCGCGGCAATCAAACCTTGGCCTTGGACCGAGTGCCGGAGGACGCCTGCCTGATGGACCAGGACACTGCGCGTGGCCACCTTCCTCGATATGAACAAAGGGTTGACAACGCCATCGCCCCACCCAGCGCCCCGTCAGCCACCGCTGCACAGACCGCTGCACGGCTGCAAGCTCTGGAAGAGCAGTTTGCAAGGATGCTTCGCGCTATTGAGGGCCTGACGGCGGATGTGCAGCGCGCTCGCGAGG…
>TCONS_00041742
GTTTAGACAGCCAGCTATATGTGAAAATGTTATAGTTGCATCACGTGTGAGGCTTTCCAGACGCACTTGCCACGCACTCTCTCTCTCTACCTATAAAAGCCTTCTCCGACACTGCATTTAGGCTTTTTCTATTCAATTCATTAAATGGCTGATGCAAAGCCCACCGTTGTTAGATGTCCCTTCCCCACTGCCATCGTCACGCGGCCGTCGCCGAACGGCAACCCAGGCTCATATCAGACACTAGTTTGGAGTAATGACAAGGATGCGCTCTTCACCGGCGCGCGGACCCAAGTCTTTGAGCTGCTGCTGTCGCCGCATGAGCCTGCGCAACTCAGCGCCGAGCCCCTAGAGCTCAAGGAGCGCATTCCCGACGGCTCCGGCGGCACGGAGCTCCGGCCC…
>TCONS_00042059
CGGGCGTCAGGCGGATGTGGTACCAGGAGCGAGTCTGGTTGCCAACAGCTTGTCGGCCTACCCTGTAGCCGCCTTGGTGAGCCCTACGACCCTACGCGCTGGCACGTCTGGTGCATCCCGGCTGCCTAGTTAGGAGCTGGAATCTACAACGCCCGCACTGCATCACCACAAAGGCACCTGCACCTCGAACCCACCACTGCGACCTCCCTGCCCTCTCGCCAACCTCCCTGAGCGATCTGCCCGTTCCCACC
>TCONS_00042101
GTTTCAGGAGGTGGCCGACTTGCTGTGGGTTATGTAAGCGCCTGCTGTAGGTCGCCATGCGTGCCATGCGTGTTACGCAGTATCACCATACATCTATAAGTCCTGAGCACTGCAGCACCACATATCTTGTCGCAGATATGTTATGCCGCTTTTTTACTTGGTCGGCTTTTTGTTCATTATGTGGCAAAAGGTGTGGGCAAACGACGAGCTAAGCGATGGGCCCAGTCCCGAGGCATCCGCGTTGGGAGAGCAGTAAGAACGCACGTCAAGGGCCTCTTTCCGCTAAAACCTGGCGTCCGGCCGGCGCGGGTGCATGCAGCGTGCAGTGTGGCGCTTAGTACCGTATGTATTGTATGGTGCATTATAGCTCCTGGAGAGCAGTTATGCATTGCCGGCAAG…
>TCONS_00042507
GTGGATCTGTTGGCCAGCGGTGGCAGCTTCACGGAGGATGGCGACAGCGGCGGCGGCGAAGACGAGGACGAGGCGGAGGCGGCGGCGGCGGCCGAGGCGGCGGCGCGGGAGGCGGCGGCGGTGGCGGGCGACGCCGCCTTCTGGGCGCGTGTGGCGGGCCTGCGCGGGCTGCGGTCGCTGGTGCTGCGGGGCGGCGAGATGCGGGCGGCGGACATGGCGGGGCTGGTGGCGCTGAGCGGGCTGGAGCGGCTGGCGGTGAACCACGTGATCAACACGCACCCGGGGC
>TCONS_00042975
CTGTAACTTTGCATAAGCCAAGAACCTTTAGCCGTTCCGCCAGATTGCCAATTGCTGTTTCCACTGGACACTGGTCATTTGCTGGAAGCCAGGCACTTCCCTGCAATATCTTTTATCATAGCTGTATTACGTTTGAGCTTACTACAGTACTCGGCCTTGCCGCTTTCCCAATACATCGCTCGCTCCATTTCCTTCTGTAAGGCGCAAAGCACAGATGGCGAAGGCCCAGCAAGTGGTCTCACCGTTTGAGAAGGCCATGATGGTCATCGTTGGCATTATTACGGGCATCGTTGTGGGCTACTGCGTGATGGAGACTGCGGAGGCGGTATTCGCTGCCAGCGATACAACCTTCATCAACCAGCCCGGCCACGTGGGCGGGAACATCTAAGCGCGAACCCT…
>TCONS_00043229
GGAAGTTCTACGACACACAAGCATATAACCCTGCGGACGGCACCCTGGGGCATCTAGATGTGTCTTTTACCGACTGTCCTACTACATTTGGTATCGAGTTCAGGGCCCGACGTGCGTAATCTGCGGACAATGCGCACGCGACCACATAAGGTCGGGGGTTCAAATCCTGGTGACGTCGGCAAAGTCCATCACTACGGCTATGCGAGAGTCGTAATGGCACCAACAAAGAGTTGGCTACTGGCGCTGCTCAGGTATCGGGTAGACGCGACGTGGGCCTAAGCACCCCACTGCCACGGAAACACAAACGGTTGCCAAGAAGTACTCTCTACGCTAGCGTGGTGACTGCCCGGGACGTGCAGTCCAGAAGGGGGAGAGTGTGGGCGGAACACGGAAGTTCTA…
>TCONS_00043336
ATGGCGGTCCGCTAGTGCCTGTGCGAAGCTGACTTCGGTACTGACTACGGTACCTGCCTGCCTGCCTCGGCCTGTACCTACCGGCCCATACAGTCCCCGTTGTCCGTTCCCCAATGGTATCGGCGATGCGTTTAATGATAACTATGCGAAACCAGAAATCCCCCAAGCACAACTTTGGAGAGGCGTAGAGGCTGCACAGCAGAACAGATAGCGTGAGCACAGGCGGCACAGGCAGCGACAGCAGTTGCACGATGCGGTATGTCTGTATGTGTGTGAGACACAGTGCGTTACTGCGCGCGGGTTACACACGCATGACACCGAGCCTCTCTCCTTCCGAGCTCCTTGACCACGTAGTCTTTCGAGGCACACACCCGTGCGCCCGCATCCCTTCTGCCAACA…
>TCONS_00043806
GGAGTGAGTGGGGGACACGGGGCAGCGGGCAAGCAAGGAGCACAGAGATGCACCGTAGTACCGTGTGTGTTTCAGGCAGGCCCATGCGGCCGCCTCAAACCGCAGTCGCCCACAGTATCCAATCCTCTCCTCCAGGGCCCCCGGCCCCTCCTCCTCCTCCCTCTAATCCCCAGCTCCTCCTCCTCCCCAGCTCCTCCTCCCTCTAACTCCCAGCTCC
>TCONS_00045455
CTCGGCACCTCCCTGCGTATTGTAATAGTCTTGTTCAAACGTAATGTATAGGAGCTTGGCCCGTTGCGCATGCGCGTCAGGAGCCCTTGCAAGTCGGCAGCGCGTGCTGGCTTTGGCCTGGCAGGACCAGCAACTCAAATACATCGTTTGAGTTTGCGGGCGGTCCGTCAGTATACCATTACAATCCATTATTATCACAGGAAGAGCTAAGGGCAGTAGTATCGCGACACAGGCAAAATGAGCGCGGGGCTGGTCGCGGGGCACAACGCCCCTCGGCTGCGCATCAAGGGGCATGCTGCCAGCGTCCTCAGGTTCTTTTGTATCTCGGTAAGGACGTGCCAGGAACACGACGTGCTGACGGGAAGGGTGCATGGTCATCGGCGGTTGCCGGAACCGTGC…
>TCONS_00045590
GCTAAGTGCCCAAGCTGTGCGGTGCTGTGCAAGGCCCAACCCCAGACGCAGGGGACATATTATCTGAATGCAACGGGTTACAGGCGCGGCTCTACTCCGCCATGCTCCGCCGCTCATATGCACAACCCCTTCCGCAGAAGGCAATACGGTACCTGGCGTGTCTCCTTCAAGAGCACTACACACCACTGGCCAGTTGACACACCGCCTGCTCCATCCCGACACGACTTTCGCAACGTGCAACATTCAAAAAATGGTTTGCAAAACCGAAGCATCCAAAACGTGTTACCCCGCCTGGATTAGGGGTTTTGGTGCCTTGCCCTTGCATGTTGCACAAGCACGAACTCATATGCAACAACTTGTGGTCAATAATCATGCACATTCTGCTTCTTCGATTCGTGC…
>TCONS_00046481
GAGGAGCCCCTGCAGTGGGAGTAGGCCCACTCAGCACTGCAACCCTTTTCTGCGCACCCATGTGGGGCCTTGCGCCCTCAGCCTGCCCGGTGACTGCCCTCCCGTCACACGCACCCCCTCGTGTGGAATGGCTTCGGGGTCTGGGCCGTGCATGGTCTTGCAGTTGGCTTGCCAAGCCGCCCCCTCCCGCCCGCCCCTGACCCCTCCCGCCCGCCCCTGCCCCCTCCCTCCCGCCCTCTCCACCACGCCCACACGCACGCTCACAGGCCAGTCTCCGGGCCTGCGCAGTGGCCAGGTGACACACCCGGCGGCGGCCAAGAACGTCATCGCAGTGGGGTCCTGCCTGCACAGCCCGCCCTTCACCTTCTACTACCCCTTCTACACGGTGCGCGGCCGCCG…
>TCONS_00046558
GTGCTGCTGGCCTGTATGGCTCCGGGCGTGTACAGCCTGCAGCAGCAGCCGCCCGAGGCGCTGGGGGGCGCGCCGCTCCGCCTCACCGCCCCACCGCCGCCCGCACCGCCCGGCTCCCTGACGCCAGCCGCCAGCGGCCGCAGCAAGGGCGCGGGCGGCACCAGCGGGGGTGGTGAGGGCGGCGCTGCTGGTGCTACTGCTGCCGGTGCTACTGCTGCCGGTGCTACTGCGGCGGTCGTGGCGGGCATCAGCGGCAGTAGCAGTGTGGGTGTGGAGGAAGCGAAGGCTCTGGAGGCGGCGCTGGTGCCGGCGGTAGGGCCGCTGGTGCTGGCGGCGGCGGCGACCATGGTGCAGGT
>TCONS_00046584
TCAGCGCTGCTCGAGGACCGCCGCTGGAGCTGCCGCCGCCTCCTGAGCTGCCGGCCTGGGAGGACTTCAAGCCGGCGCTGCACGTGGTCCCCGCCGCGCCCAGCCTGCCGCCGCTCAAGCTGCCGCCCTTTCGGCCGCCGCTGCTGGAGGCCGACGTGCCCTTCCTGGAGCCCGAGTATGTGCCGCTGCCCACAGTGCCCTCGCAGCCCAAGGAGGAGCCCACGCCACGCTTCCTGGCGCCCGAGCTCCTAGAGCTGGAGCCGCTGCAGGTGG
>TCONS_00046590
CGCCAAGCCACCCAATGCGTCGGGCGGCGCGGGGGCGGATGAGTACCTGGAGACCATTGCGGAGGACCTGGCGGAGGCCTCCGGCCCCCTCGACGCCCTGTTCTCTGGCCTCACCCCCCGCGGCGCCCAGTCCACCTCACGACTGGCCATCGCCTCGGGCGTCGCCGCCTCCGCCGCCCCCCGCTCCGCCCAGCAGCCCTATCCCGGCCCCGACAATCATACCCATAACCATGACAATGACGATGCCGATACAGACACCATTGATGATGACGGCGGTCCGGATGTGCGGCCCGCCTCCGGCTCCGGCCGCGGCGGCGGCGCCGCCGGCAGCCGCGGCGGCAGCGGCGGCCGTGGCGGCCGCGACCAAGACCAGGACCGACACCGGCCGTCGCCGTCGCA…
>TCONS_00046746
TGAGACGCTTGAAATTGTAGCATGCTTCTAAGTTACGTATCCTGAACGACCACAAGGAAATCCGTACGTAATGAATTCTTGAGGCAAGTTTGAGTATGGGGCGGCGAACTAGCGCGGTCGGCGACGAGAATCTGGACGAAATCGGCCCTCTCGCCCGCGGGCTGCAACAGCGCCAAGGATCGTTGGCACTCAACACCAACTACAGCTATGACATTCCGGCGCTCTCATCCTGCATCAGCGCGCCGGCGCCGGGCAGCAGACAGCAGCTCGCAGGCTCGGGATGGGACTGGGGCCCACAGAGCAGCCGCCACAACCCGCCTGACAGCTTCACGCAGCACCGCTCCCCTTTGACCGGCATCTCGCTCGCTACCGCAAGCGGTGGGAGCAACAAGAGTACCG…
>TCONS_00046759
GCGGTGTGATGTTGCCCCATGTATGGGAGTAAGCGGTGGTGGGTTGTGATAGCGCGTGAGTCCATTGACACGATAGAACGTCATTGGGGGGCCTGTGCGCGTAGGACAGTTCCTGCAAGGCGTGTGTCGTGCGGAACGACTGCGTGCGAACGCGGGGAATCCAAATAAAGACTTCTGGCTGGGCTGCTGAGGCCGCAACACCCGCCCAAGGATGTCTGGGGCAGGGCAAGCCAAGCGGGTAGTTGCCTGCGGTGCGGTTCGTGTTCGGGCAGTGCGCTCGGTTGGCAGCCCTTGGTCTGGGGCATACCTAGCCGTCGCATGTGCGGTACATAGCACCTAGCCAGTGTGTGTAGGGTGCACCCTTCATGAATGCTACAGGGGCTGCGACTTGTTACGAGA…
>TCONS_00046818
CTTGTCATCACATTGGTGCTAAATGCCAGGAGCCACCCTGACATTTGAGGTCCCAGGGTCGAGTCCAGATGGGTGCGTGGGTTCAAACTAGTGCACATGAGGTTACACCCTCCATGCCCTGAGGTGGATGACCCGTGAAGGCAGGCAACAATCCGACTGGGCCAAAGTCAGTAAACCCGCCCTGCACCATTAATCAGCCCGTGACCAGTCAGTGAGTTGGGGTCATCTACGATGCACTGGTGGTCTTATGAGGACATTGGCTGCCAAGGGGATGAGGACTGATATGGGATATGTGCTCCCTGTCAGCATTAGTGACAATCCCTTGTAACCGGTCCCCAGCTTGCCCCCCGTCGCTGTCGGAGCCCTCGTCCCCCTCCTCCTCTGCCTGTCCCTCGCCAT…
>TCONS_00046841
ATCTGAGTGATGCTACAATCGTTTTATTACACCGGTACCCCTATCATTGATGAGATACTTATTAACGCCGTGACTCGTTGTGGGACATTGCCACAGATGCTGTCCACCTAATACCTCACATATCTATTCTCGCACACTTCCAGTAAGCTCGCACTTGCTTAGCGACACAGATCTTTATCACTAGGCATGCGGGCCACAAGTGGCGCGAGGATGCTTCGGGCTGGAGCAGCCGGACCTCGCGTGCTATCGTCGCTGATTGCGCGCGGCTGTGCTGATTCAAAGCCTGTGCTAACACGGGGTCTGTTGAGCGGCAACGTGGGCGGTGTCGTGCGGGGATGGCCGACACAAACCGGAGGCCTGGCCTCGTTGTCCCCAGTGCGGGCTCGTGCGGCCGCCCGC…
>TCONS_00046930
GGAGACCAGATGGACCGGCACGAGGGGGCCTGAGTAGCAGCCAACGGCAGCAGGGGCCTACGTTCTGCATGAGGTGCATCCGTGATTGCTGCCGGGTGTTAGTGGGTGAAGGTCCTTTCGAGGGCTTCCACAGTCGTGCGTTGGGGCATGACAAGCGGCGGCAGCTGCGGAGGATGGGAGGTCGGCTGGCGGTGGTGCCATGTCAGCGGTGCACCCTGGGACTGGGAATGCCTGTGCGTTGGGTGGTCAGGTGCCGTCAGTGTGTGGGATCACAACATACTCGGATCCACAACACACTCATATGAAAGTTACATGCTACCCCCACACGAGGGGGACAAGCCAAGTTACAAGCATACAAGCACACAGAAACTGTCCAGTCCTAAGCCTGCTGCTCATACC…
>TCONS_00046948
CTTATAGCTCAGTTGGTTAGAGCACCCGTTTAGTATGAGCCTCAGAGCCCAGCACAAGCAGCGGGAGGTCTCCAGTTCGAATCTGGATAAGTGCAGTTTTGGTTTGTGCGCGGGAGGGGTGGGGCGCCGGTTCAACGCTGGTTGTTCGGCAAGTCAAGGCGGGGACGTGAAGCCGATGTGAACCTGGTTGGGCATCGGTGTCTAGCCCGCATCGAGATGGCGCCGGTTCAACGCTGGTTGTTCGGCAAGTCAAGGCGGGGACGTGAAGCCGATGTGAACCTGGTTGGGCATCGGTGTCTAGCCCGCATCGAGATGGCGCAGCGGAAGCGTGCGGGGCTCATAACCCCGAGGTCCCAGGATCGAAACCTGGTCTCGATATTATATGAAATCTCTCCATAG…
>TCONS_00046952
CTTGCGTTTGAGTGTTGCTTACACGTCCTGCTGCTGCGCGTGTGCATCCGTAGGTGGAGCGGGAGGGGCTGATTCCCCACAGGAGCAGCCAGCAGCAGCCGCCCGCGTCTTGCTGCCACGTCCTAACCTGCCCGGCGCCCGCCGCTCCACTGGTCCGCCGGCCCACTGCGCCCAATCGACACCGCGGCCATGACACCCTCACGCAGACACCGTATGCCCAAACATTCCATGTCACTGACGCCACCAGGTCATCCGCACGCAGTAGTAGTCCCAGCCTTCGACCTCGCCGTACCTCGCGCACCACAGCGCCCCAATCCCGACTGACCAGTGGCGCTTAGCACCCCGTGGGACCAACACATTAAATGCTGCACATTTGCGGATGACGCTCACTGCAGTCGA…
>TCONS_00047048
CCGCTGCCCATTGCTGCTTTTTGAGCTTTTGTATTATTTCCATAGTAGTTACAGGCAATCACACATCACCACACAGGATCCAGACTCGACAGCCGGCTACGAACTGTTGCTTCATGCTGAAATGCTGAAACAGCAACAAAACTGACCTATAATAGCAGTGTAGAGAAGGTAACTCCATGCCGCGAACAGGCCCTGCTGGCGCGGCCCGGGGTCCGGGCTGCCACCGCCCACACGCGCCGCAGCACCTGGCCACGGTGCCGCGGTGGACGTGCGGGCGGGCGCACCTGCGCGGCTGTGTGTGCTGCGCTGTTGGCGCGCGGCGACGACAGTGGGGTGACTGCCATGGCCGCAGATGATGCAGAGGAGCTGGGCGGTAGAGGCGTGAGCCCATCGTGTCGG…
>TCONS_00047145
TGAACGACACGAGGGGAGGCGAGCATGGTGACACATCTACCGTGTCATGTCTGCATAACTGGCAGCAGTGCTGCTGCTGGGCTGCGGGCGCTTCGGCTGATGCGCGTTATCAAGGAACAGGGAAGACAACGGGGGCATCCAATACGGTAGGTGGTAATGCCACCGATCGACCCGCTTTTGCGGTGGGTGCGGCCTCGCATATGCGGTCGGC
>TCONS_00047317
CTCCTACTGCCTTTCATAAATAATTACTGACCTCGCCAATCAAAACAGTATCTATTTCCAAAACCTGAAATCATGAAAACCCTGCGTCTGTCCTTCCTCTGCCCTTGACAATCCCGCATCGTCTATAAAAAAGTGACTACAATGGCATCTAATAACACGGGTGGAGCCGTAGGCGTTCGGCATTCAAGACGTTTTCATCGGGTGAATTCTGGCAATTAGAACACATCCGAACTGCATTCTTCGTGTCCCGTGAGCAGAGGACTTTGCTCAACTGCTGCGCCTGGGGCTATCCTGGCTCTGCGCACCGCGCTCCTCAGGCCCAGCTCACGACAAGCAGTCATAGCTGCTCCTTCCCTCCTATACTCGCGGACAATTTTGTGGGAAATAGCGCTGTGGTGG…
>TCONS_00047318
CTCCTACTGCCTTTCATAAATAATTACTGACCTCGCCAATCAAAACAGTATCTATTTCCAAAACCTGAAATCATGAAAACCCTGCGTCTGTCCTTCCTCTGCCCTTGACAATCCCGCATCGTCTATAAAAAAGTGACTACAATGGCATCTAATAACACGGTGTGCGAGGAATTCGAAGCTTACAAGCGCATGACCGACGAGAATGCGGCACAGACAGTCCTTATGCGGGCGGAAATAGAGAAGCTCAAGGCTGAGAGGACCATAATGACCACGGAGGACTTTGCTCAACTGCTGCGCCTGGGGCTATCCTGGCTCTGCGCACCGCGCTCCTCAGGCCCAGCTCACGACAAGCAGTCATAGCTGCTCCTTCCCTCCTATACTCGCGGACAATTTTGTGGG…
>TCONS_00047320
CTCCTACTGCCTTTCATAAATAATTACTGACCTCGCCAATCAAAACAGTATCTATTTCCAAAACCTGAAATCATGAAAACCCTGCGTCTGTCCTTCCTCTGCCCTTGACAATCCCGCATCGTCTATAAAAAAGTGACTACAATGGCATCTAATAACACGGTGTGCGAGGAATTCGAAGCTTACAAGCGCATGACCGACGAGAATGCGGCACAGACAGTCCTTATGCGGGCGGAAATAGAGAAGCTCAAGGCTGAGAGGACCATAATGACCACGGGCCCAGCTCACGACAAGCAGTCATAGCTGCTCCTTCCCTCCTATACTCGCGGACAATTTTGTGGGAAATAGCGCTGTGGTGGGCGCATACTTGGACCCGGCGCTGCCCGGCAAGGACATTGCTGG…
>TCONS_00047350
GGCAGAGGCCGGGGGCCACAGGGGGTCTCCGGGGCGCCTCGCAAACAGAGCTCGATAATGGAGCCCTGCGCTTTCCAGGGAACAGCAGGGCATGTGAGGACGCTGCAAGGAACCCTCCTCCGCACCCAACCCCTTCCCACCTCCACACCTCACCCTAAACCCAAACACACACACACATATTCACATGCGCGCACAAACACGCACACATGCTCAC
>TCONS_00047375
GTGTTGGAGCTGGTGTCTGTGCTGAAGCTGGAGTTCTACAGCAAGGGCGACTGTGTGGTCATGGAGGGAGGCTGGGACACGGAGATGTACTTCGTGACAGAGGGGCTGCTGTCGGTGCGTCAGTACCGGGCGGACAACGCCGCAGCGCTCACCATGACACAAACCCTGAGTCGGGAGGATTTCGCGGCCGCCGCCGCCTCCCTCCCGCACAAGCTCCTGGACGGCGCGCAGGCCGCGGCGGCCTCCCTCATGTCGGGCCTGCAACACATGGTGGCGGGCGGCGGCAGCGGAGCCGGCGGTGAAGGCAGAGGCGGAGGGGGTGAAGGCGGAGCGGGTGAAGGCGGCGAAGGGAGTGGAGCGGGTGGCGCCGCCGCCTCGGCGGCGGCCGTGGGCCGGTGG…
>TCONS_00047383
GGCAGATAGAGCGGGGTTTGACAAACCGTGTGTGTATGTGTGTGTAGGGGGGGGGAGAGTGCAGTCAACATCACAATCGCCGCCACACTCCTACCCGGCCTCTGGCACGCACCGTGGGAAGCCCCGTACTCAACCTCACACGTCCCAGCCCTCGATCCACCGCATCTATCCCGCCCTGCCCTGCCCCGCCCATCTCCCTA
>TCONS_00047393
CGCCCGGTGCACCCTAAGCTGGACACGACAGGCTCGGGGCAGGGCCCGGAGCAGCACTCAAGCCTGGCTCCTGCATCGCCCGCAATGTCAGACTCCGGCGCTTGAAGTGCTGGCGCACGAGCCGCCCTGGCAGACCCCCAGCAGGGTTCAGCCGCCGCTGCTACTGCCGCGCCTGCCTCCTACGAACGGGCAACCGCGGCGGCGGCTGTGTCCGGCGGTGCGGTGGACCTGCGTGATGCACCGTCGCTGATGCCAGCGACGGCGGCAGACGGCGGCGGCAGTAGCAATGCTGGCATCATCAGCAGTAGCGAGCGGTCTGGAGAGGGTCGGGTGGGGATGGGGGAGGAGGCGGAGGTGGCGGCGGCGGCGGCGGAGCGGGGACTGCAGGCGGCGGTGGCG…
>TCONS_00047415
GTGCATGCAAGGCGGGAGGGGAGGGGGACTCCTACGCACGGGTAGCGCAGAGAAGGCAAGGGGCTGTATGAACGTGACACAGTTCAAGCAGCACGCGTGTGCGTCCTCCATACCCCTGCCCCTCCAGCCGCCTATTGCGCGAAGCATGGCTGTGCGTCACTGCTCGCCCCTGCAACCCCCTCCATGGGTTCTGATTTGGCTACGGCTACTTTTGGGATGG
>TCONS_00047615
GGAGAATGGAGAGCAGGTGGCGGGAGGGTGGAGAGGAGGCGGCGGGGGTTGGGAAGGGGGCGTGTGGAGTGGTGTATGGCATGACTTGCGAACGTCCATCCCCCTATGCTGGTGCCGATGCTGGGAGTACGCACGGAGTTTGCAAACGCACCTCTGTCCGGTGCTTCGACGGCAATGCTGCAGGTCCTTACACCGACTGCCCTCCCCCTCTCCCCCTCTCTCTCCATTCCTT
>TCONS_00047699
CAGCGGACTCGCCACCGGCCTCACCCTAGCTTGTCAGCTTAGGGACTCGCAAGAGGTAGTCTTATGACGCCGACCCACGGCTTAGGTGAGCAGCGCTAGCGTTTGCGGTGAGCCGGGCCTGGGGTTCCTCCCCTCTCCGGAGGCGAGGAGCATGGGGGTCATTCGGGGGTCTCTCCTCGGGTGAGCGTGCGTGTCTCGTACGTTTTTGGGGCCCTGGCTAGTCCACGGCTGTCGTCCCACATGTAACCTCTATCAGCTAAAAGCTCGTTCTACTCCGCTTGGTTGCGTTAGGGCGCCTCGGCGCCCTGACCCTCCTTGTCGGTAGTAGTTCCTGGCCGGCCTTTGTGGCCGCGCCCATCCCCTGTGGCGCCTCCATGGCGTCCCTGGCGTTGCTTAGGT…
>TCONS_00047798
AGACTTGGTGCAGCAGCTGGGGCGCGGGGATGGTGGCGGGAAACACGGCACGGACGTGCGGTCTAGTGCGGTCCTGGGCCACCGGGCCAACGTGCAGGGTGCGACTGGTCGAGGTCGCCGCTTTGACCCGTGATAAGTTACATACATACTGATTCAGAGCATTATGCAGTCGCTTCAGTCTCGCGCACCGCTGCTGCGCTCCAAGGCCTCCGTGTCGACGTTTCCTCGTCCCTCGCGTCGGACTATCACGACCATGGCTGCAAGCGTCATTAAGGCCAACGTGAGCACGTGGAGCTCCAAGCTTGCAGAGCTGGAGCAGGCTCCCTCGCCCCACTACATCGTGTTCACAGGCTACGACGCCGCGGGCGCCATGTGGTGCCCCGN
>TCONS_00047809
GGCGGCGGTGGACACCACTTCGTGCACCATCCCATGCAGAACGCGCCCAATGGGGCGGCGGGAGCAGCCGCGGAGGCGGGCCTAGCGGGTATAGCGGGCCTGGCGGCAGCGGGCGTGAACCCCATAATGGCGGCAGCGGACCTGGCTGCGGCGGCCGTCGCCAACCTCAACCTCCACGGCGACAATAACGACGACAACCAGGCGGCT
>TCONS_00047845
TGTCGTAGTTGGCATAGGCGCGGCACAGCGCCAGCCGCCCGCCCGCAGCCGCCACCAGCTCCTGCGGCGCCCAACAGAGCATGGAGCAATAGCAACAGGAAGGAGCAACTCCATTGAGACACGAGCCCAGCCGTGCACGTGCATTAGTTCCCATGTGCGGCTGTGCACATGCGTGCGCATGCATGCGCCGGGGGCCCCACCCGGTACGCAGGGGGCCGCCGGGCGCACCTGCATGCGCCGCAGCTGCAGGGGTGCGCTGCTGGCGGGGGCGAAAAAGTCCACATTGTCCAGGTCCTGGGGTTGTGGATGGATAACAAGAACCTGGGTTTTTTCGTGTGCTTGTGTATGTGTTTGCGGCGAGCACGAGGGGTTGCGCGTGTTGATTGGGACTTATGTTGC…
>TCONS_00047934
GTGGGGTATGGCTGTCCATGCAAAAGACGGGATATGCAAAGCACAAGGGGGAGGCGCGGGCGCGGGCGCGGCTGCCATACGTCCGTTTGCGGCAGCTTCCGCTTGGCAATGTGTGTGTATGTGTATGCGGCTGACGTGTGATTGTGCCGTCTTTGTCTGTGGCCGCAGCTGGACGGCACGGGCGGCGGCGGCGGCGGCGGGCGCGGCGGCGCGGGCAGTGGACCCATGGGTGTAGACACGCCGGTGGGCGGCGGCGGCGGCGGCTTCGGACTGCTGCCGCCCTCCACCCCCAAGGCCAGCCGGCGCAACAAGGGCCCTGAGCGGCTGCGTCTGTACCAGCTGGCTCCGCCGCTGCTGGTGGGGCGGGCCAAGGTGTTTGGCAACAAGGTCACGCTCAAG…
>TCONS_00047939
CAACATGCAAGGGGGGAGAGCACACGTTTGGGTGGGTGGGGGGCTGCGTTTGGCAGAAGGGGGGTTGTGAAGCTGTCGTATTCTGCAGGAGGGCCAGGGCCGGGGCCAGTGGGAATGCAGCTGGGGTGATCGGTGAGGCTGGCGGCCAGGCGTTTTGCTTACGATAGGTGCAGGCGGGACGTGTGAGAAACCCCCTGCTGCGCCCCCCTAAGACACCGCCGTACTCCTTACTAGCAACGCCTGCCGCCTGGCCTGGCTACAACTCCGCTTCTTCAGTTCAAACTGAGTCATGGCCTTACCGCTTTCCCAACCATCTACTCGCCCCTCTCCCCTCACTTCTTCTTCTCCCTTCACTTCTGCAATAATCATGAATGCAATCCCCTCTCCCTCTCCCTCCCT…
>TCONS_00048017
TGATCAGCCGTTAGGGTATCTTCAAAACACTTTACGCCTCGTGCTGTCCATAAAGACTTACTTCACCGGGTGGACGAGGGTCCAGCGGAAATGTCGCGGGCAATTCGCGGCAAGCCGCGCAAGGAGACGAAGGAGGAAGCCAAAGCTCGGAAGCTCCTCAACCGCGAAGCTCATACCAAAGCTCGCTGGGCTTTCGTTGCGCTTCTCGTCGCCTTCGTCCTGGTGGTAGTAGTGACGGCGTTCATAGCAATGCGGCCCATTCCGCCAGGAGAGGTCCTGCGGTCACGTATCCGCAGGGGGCGGCGGCGTGCAGCCGCAGACGCTGCGTAATGCATGGCATCATGTGTCGAGAACTGGTGAGCTATATACTGCTCTCGGCGCTGGTAATATGCATGGGCT…
>TCONS_00048232
GGTGTTGGAGGACTTGGCCCCATGCAGGTCGCAGCCTGTGGCCCAGGTTGCCGCGAAGGCGCCACCCACCGCACGCCCCACGCACTCACAGTAATCCGCAGTCCACCAACATGTTAATGAATCTCTTTCACTTTCGCGCACCCTGCGCTCCGTGGCTGTGGCCCAGGAAGTCGCGCGTCGGGACCAGTCGCGAGCCCACCTGCGACCAGTCGCTATTACGGCCCCTGCACGCGTTACGCTAGCACTTAAAACAAATGTTATTCTTTTGACAACCGTTATCTGATCATGTGGGCTGCTGTGCTCGACGAAACGGGGCCTCAGCCTCCGATTCAACATGCGGCATGTGCACCCACAGCGCAGAGCAGGCTTCCGGTGGCTTCCTCGAGGCCGCAAACGGTG…
>TCONS_00048602
TACGGACGCGCTGCGTGTACCGGTGTGTGACTGGGCAAGCGTGTGATTGTGCAAGCGTGGCGCGGAGGAGGACGTCGGGAGACGCCATCAACAAAGCAAAGAGCCGCCACCAACAAACAACAGCAACATCGGGCGGCTCGTTAGGACTTTGAGCCACCCCCAGGCCCGTCTGCCACTCCCGGCCACCGCGCTGCGATCCGTCCTCCTCCACCTTCATCCGCTGTCCG
>TCONS_00048678
TTCATGAGAGGGCGTGTGGGCGTGGGAGCGGGCGGGCAGGGATAAAGCCGGGGGGTTAGGTCTGTGCCACATGTCCCAACTCCCCTGTATCCCCTGTGCCGACCTTCCCACCGCTCTCCACTCGCCTTCCCTTCCTCTCGGCCTCGGCCTCATCGCTCCCCGCCCCTGCCCCTGCCCCGCCCCTGCCCCCGCCTCCGACC
>TCONS_00048886
AGGCGGGCGTGGTGGCGCTGGAGGGGCTGACGGGGGCATTGGGTGCGGCCAGCCGCATTGAGCGCGAGTCCACAGCCAACCCGTTCAAGGCCATCTCTGCCGCTGTGAACAACCCGGTGGTGGCGGCGCTGGAGAAGAAGGTGGAGGCGGTGCGGGCGGAGCTGGCGGCGGCGGCGGGGCTGCTGCTGGACGACCTGCGGCGCGACGCGCGGGAGCGGCCGCCCAGCCTGGACCTCAGCGCGCACGGCGGGGCGGGGGGCGGCCTGACGTTCCGGCCGTGAGGCTGCAGGGCCGTTTGGAAGGCGGCCAGTGGGTGCGAAACCGTCGTTACCGGGAAACTGTGACCGTTGAGGGATCGCTATGAGCGGGTTTTGTTTGCTAGCAGTAGTGCTGCAGAAG…
>TCONS_00048896
AGAGCCCCCATCGGTATTTGAAGGCACAGCGTGCTTCTTCGAACGGGAAGCCATCGAACAGGTTTAGTCCATATCTCGCGTCAATGTGCTGCCTGGTAGCGTCCCACAGTTCTGCGTATAAGCCTGTTTTGGAGGGCCGGGCCATTTTCTTCAGGTCGCGATTGAGGTCGTTGGCGTATCGTAACCGTTCCTCTAAGTTGCCATTGTGCTCCACAGTTTCTCTCTTAGCAATCCAGCCCTCTAGTGTCTCGAACGGGTGCGAGTACAGGGTCTCCACCGCGTCCGGCGGGGTTTCTCTAGTCGCCACTGCCTGTGCCGCCTCATCGGCTTTCTGATTTCCTACGCACGTGTCTGCTTGGTGTGAACGGACGTGGTAGAAGTATGTCTTCAGACCTGCCA…
>TCONS_00048906
GCAAAGCGGGGATTCCGACATCCGCTGCTCCAGGCCTATGCGCGCGCTCTGCCGGTCACCGTCGACAAAGGCGGGCCAGATGCCAAATCTCGAACAGCCGCGTACAAGTATGCAAAGCAGCTCATGGCATCAGAGGCGGGGGAGCCCTTCGACGAACGGGGCTTCGACGCCGCATTGGAAGTGGAGCGGGAGCTAACGGCCCTGGGGGTGCCCAGACAGATCGACGCCACGGCCCCTGGCATCGGCGCCGGTCCTTGCTTTGGCGCTGTCCGCTACAACATCGGCGGTGGCGGCGCAGGCGGCGGCGGCGGCAGCGGGCACACTGGCGGCGGCGGTGGCGGCCTGGAT
>TCONS_00049240
GTGGCTGGCGGGGCAGCTGCCTGGCGGTGTGGCGGTGTGACGGTGTGACGGTGTGACGGTGTGACGGAGTGGGGTTGTGGCGCAATGGGCTGGCTGACAGCAGGCGTCTGCAGAGGGGTGCTGTTGTGTGGCGCATGGATAGCCTTACCTACCGAAGGTGGGGTTGGTATCGGGCATGGGAACAGGTGCTAGCTAGGGCTCAAGGCGCG
>TCONS_00049365
TGGCCCGATTCACACACGTTGCTGTAACAAAGTAAAGACACTGACATACATTTGCAGAGACAGTGCAGTTGTGACAAAGCTCAGTTGTTCGCCCGCTTAACGCAGGCTCCTAAGAGAACATACTAGTACTGTGGCGAGCCCGTAAGCATACCTTCACAAGCACTAAATCATCCTGCACGTGAAACTCGCAGCGTCGCCGAGTTTGCATCATTGGTGGTTGCTCGTCATTTTGCGCCGGCATTGAATTGCCCAGCTCAACAAGTGGTCGCCATAACAGAGCACCCAAAGGACGTAATTCTGCAGACAGCGGCGTGCGGGGCCACTCCCGCGCATCGCTCGACCTGACGGAGCACCCTCGCTGGCGCTGCTAGCGTCGGGGGTTGCCATGGGGAGGAGGTT…
>TCONS_00049546
GCCAATTACCGGTGCAATCCACGAAGTTCGCAAGCCTCAGGTCCACGGCTGACTAGCTCCGGGCGTGGGCAGCTGCACTCCAGGTGAGCACCGCAAGCCCGACGCCCATGCTCGTATTATTATTGATTTGATGTAATACGTGATAGCGGTTTATGCTCCTTGAGTCAGCTCGACCGCGGAAAGCGAAGAAGTTGACATTGGCGAGCTAACTGACTTACGCTGCAAGGCGAATCGCCATATTGAACTATACACACTACATGCAACCATGCATCAGGGCAGTGAAGGCTGGCTGCAGCTCGCCGTAAAGCAACCGAGGCGGTTTTAAGCGGGTCGTTGGGTTGCTTTTAAGGCCTCCTGCAGCGCCCCTTCAAGCCGTCACAATATTGCTACCAAAAGCAA…
>TCONS_00049822
GTGCTGCAGCTGCTGGGGCAGGGGCTGGCGCAGGCGGAGGAGGCGCTGGCGGCGGCGACACGCGTGGCGGCGGGAGGAGGCGGCAGCGGCGACGGCGAACCTGCGCCATCAGGGTCAGGCGCGGGTGCCGGCGGCGCTACGGGCACTGGCCGCGGCGGGCGCGGCGGTGGCGGCAGCGGAGGCGGGCGGCCGGGCTCTGGTGCCGCCGCCAGCCGTGTGCTTGTGCAGCTGAGCGAGGCGGTGGGGCGGCGGCTGGTGCGGCTGCTGGACGTGCT
>TCONS_00049835
ACGCCTGCCTCCACGCACCCGCACCTGCAGATCGCCCGCCAGGTGGACAAGCTGCAGAGCCACGTCACCAGCGCCCAACTCAGCGGCAACGGCGTCGCCCCAGGCGGCAGCGGCAGAGGCAGCGGCAGCGGGGCCGCCACGACCACTTTCTCCGCCGCCGCGGCGCTGACGGGCGCCGCCGGCGGGAGCAACAAAGCGCTGCGCTTCGGTGGCAGCACCGAGGCAGATGGAGGCAGTCGCAATGGCGGCGGCGGTGGGGGGCGTGGAAGCTTGCAGTCGGTGGCAGCGTCAGCTCTGCTGGCGAGCAGGCCGGCTTCACCCACCACGCTGGCGAAGATGCTGGCGAGCCGTGCCGCCTCGCCCGCACAGCCAAGCCGAGGAGGAGGCGGTGGTGGCCGC…
>TCONS_00049846
GTCCGTAAGTACACACGGCGGCGAGGCCATTACACGGGCAGCTGCGGTGGTGTACTGTAGTTGGACGAACACGGTAACGTGCGCGCGCGCGTTGGTGCCGCTGAGGTGCTGATGCATCGCCTGATCTGGTCTAAGTGTGTCCCCACGGCGCATACCCGGCGGCAAGTCGACACGGGGCTCACATCCCATACCCACGAACCCCTCCCTGAACCCCATTC
>TCONS_00049941
CGGGGAAGTTGCTCTGTGCTTCGTAGGGTGTCACGGACGGGTGGAAGGACACTCGCGAGGGAACGGACACGGCGGGAAGGTTCGCGGGGGGCGCTAAGCAGCGCCAAGCTACAAGGCTGAGTCGGTGCCTGCCTCCCGGCCTTGTGTGCGCACATCCACACACACGAACCTGACGACCGAACCCTCGCGTTCCCGCGCCCAGTTCCACAATCACACGCCCTGCCCTGCTTACGCAACCACACGCCCTGCCCCGCTTACGCAACCACAC
>TCONS_00050569
GTTTGGGGTTAGGGGGTAAATGCAAAGGCGTTGTCATGGAATCGTAGTGACCCAGGGCGTGGCACCTGGAGTCGCCAGCGAAGCCGGGTGCTCGAGCAGCTCGCCTGGGGTGGCGGTCCACGGGCGGTCCATGTTTGTCCTCGGTGGGGTGCAGTCCTGGTTCGAGATCGGGCACGGGGACATGGTCGTGCTTCTGGAGGGAAGCGCTGTCGCGCATGGGTCCGAGGGCTGGAAGCACCGGTGGACAAGGTTGGGCGGGCCCGTTGTGATGTGTATGGCAGCGCGTTCTTTGTCAAGGGGGCGGACGACGTCAAGACTGCGCAGGAGCTGCTGTGCGGGCAGCAGGAGGTTGTGTTGCGGGCGGCAGCTGGCTGGACAGGCGCCCGCGACCGGGCCGTC…
>TCONS_00051777
CGTCCACCCCCATGGGCCAGCCCGCGCGGCCGCACCTTGCGTGTGGCCAGCAGGTCCCAGCCGTACTTGGAGGACTGCATGCACATGAGGTGCGTGAGGATGGAGTCCACCGCGAACACGCGCGCCTTGCCGCCCGCCGCCATCTGCGCCAGCACCGGGTCGTCCGAGGTGGACACGGAGCGGAAAATGCGCTTGGTCTTCTCCAGCGGCTTCTCCTTCTTCACAGCCAGGTTGTCGTACGACTTGTCGTAGTACTCGAGCGAGCCGCACGCCAGCAGGTCCACCGGCTCGCCGGGGTTGTAGTTGAGGCGGCCCAGGCTGGTCGTGTTAATCTGCTCCACCACCGCCCAGTCAGCGCCGATCTCCACACTGCTGCTGTACTGGGTCGG
>TCONS_00052104
CGATTGCATTCCATTCTAAATTGCCCGCGCCGCAACCGCCAACTCCCTTTCCCAGCCGACTCCAGCCATACAGGCGCCCGCGCCAGGAGCTCCAAGCACGCGGACGACTTCCAGGTCGCCGCTGCTCTGGAGACTGGATGCTGGAGCCTGAGGACTGGTCTGGAGGATGAAGCTGAAGCTGAAGTTGAAGTTGAGCTAGTTAGGCTGCGCACGTGGTTGGCTGTGGTTGGTCTCTACTGTTCAGTGCGGCTCTTGCACGCGTGTGCGGTTCTAGACTGCATGTCTAGCACATTCACGCGCCGGACTTCCACCGGTCCGGTCCGGCAGCGCCCTCGATTCTACCTCGAGCCTTTGATGGGGCGCTCTGTCGCTGTGGCTGCTGGGTAAAGCGTAGCCAGG…
>TCONS_00052540
GGCCAGTGTCAGCGCTGTTTGTCATCTTCGCAAGTCGCTTGAACTCATTCGAGTGAGCGTCAATGCAAGCTCTTTCTACCGGGTTACAGCGGAGTGCTAGAGAGGCTAGCAAAAGCAACCTGACCCTCAGGAGCCTTATTGACGTGACCGTTACTCCCATTGGCTCCTCAAATCGGGTCGCCATTCAAATCCAGGACGAATACAGCTACTTCCGCAGCCCAGGGCAATGGTACGTACCATGATAACACACCCACGATCAAGTCTAAAATCAGCGCAACAAAAAGAAAGAACACCCTGAAACTGCCCTCAAAATGGGGACCTTTGTCAACTAGCACCCACTACGTACCCGCATGCGTCAGCTCGCAACACCCGCCACCCCTATTGGGTGCGGGCGCTCCC…
>TCONS_00052544
TGCAAGGGAGAGTACACTGCATCACGTCTTCGTCACCATAGTGGTTACAGTCTGTGTGTGCAAGCACACACGGTTGCGGGCTGCATACTACTTACTCCACGCCATCAAAAGAATTCTCCAGCAGCCATAGGCCGGCTGGCACTGCACTCAATCTCTCGGGTCCTCTCACATTTGCTTCCTACTCTGGGTCAGTCACACTCCGCTTGCAAGGCTAGTGCTCGCCAAAATCGTCCCTCCTAACAGCTTCTCTCATACACACGCTCTCACTTCAGGAACAAGACATTAACACTTTAAATACGCAGTCTGTGCTGGAAGCTTGCTGTGCCCTTTCGGTGACAGGCACTGCATTACCCACGGCACACTCTCAATCAACCACTCACGGAACAAGGCCGTAAACAG…
>TCONS_00052934
AGCTGCTGGAGGTGGACGTGGGCCAGCGCACCGACTGGCGCGGCAACGCCACCCATCCCTTCCGTGGGGCGGCGGCGCGGCCGTGAAGCGCCTGGGCCCGGAGCTGGAGGCGTGCGGCTCGCCGGCGGAGGTGGAGGCGCTGCTGGCCAAGAGCGGCTTCTTCCAGTGAGGGACCGGAGGCGAGCGGCTTGTTCGTTAGCTTGCACGGGATGTGAGAGTGTATGGTACAGGTGCCGGTGGCCGGAAGCAGCATCGTGCTGCGGCACTGCTGGTGCTGGTTTCGGTGGCTGGGCGGTCGGCCGGAGGGTTCGGATAATGGGTCGCGGATTTGCCTTGGCTTGGGCTTCTTGGTATGGCGCGGTAGATGGGCAGTGTAGCCTACAGGTTCACCTGTTCGGG…
>TCONS_00053647
CAGAATTGAAGCAGCATAACAATCCAGTTTTGTCAGGGTGCGAAGGAGCGCGGAGGCTATGAAACGACCGTGATGGACCGCGTTGGTCACGGTCTGGGGGGGTACGTGCCGGTAGCATGCGAGTGCACATGACGCGGAGGCTTGGGATGAGCGCCGCTAGAGCGTGGGCTGCTGAGGGAGTGCGCTGCCCTTGTTACGCTCTCGTTGAGCTCGTGACATCAGGTCTGGATCGGCTCTGCCCTTTGCTGTCACACGTCATCT
>TCONS_00053735
GTTCGATTGCATCCGCGCGCGTATGCACCCTCCTCACATGATGCCGTTTACTGGGCGTGTGCATGCTTGTGTAGAGCGCACAACAGACAAAAGGAGACATGCCGGAAGCAGTGCACACAAGAACGCACAGCTCACGGCTGGCACGGCCGCACAAACCAGCGACATCACGTACCCCATAGCTCGCCCGGCACCCCACCAGTGCCAGTA
>TCONS_00053781
TTGGGATATGTGTATTGCATGCAGGCTTAGTGTGTTGAAGGGCTATGCCTGGTACTGCCCGCGATCACACGCTGCCGAGCTTGGGCTGCCCTCCCCGGCTGCGGTGCAGTTGTATAGCGCGCGTGGGGACGACGTTGGGCGATGACGGATGCTGCTGTCGCGTGCAGGACGAACCCTATTATCAGACAAGGTTGGCGAGGTTTGCTTGTTGATAGAACACAGGACAAGCAGGGAGCCGCAATGGACCAATACACTAGGGCTGTGAAGTTTAGGGTTTGCCAGGTTCGAGAGCAGTCTCATTGAAAGCATCATGGAGAGGACATGTTGTAACTTTATGACCTCGCGGCTATAGCGGTCGCTGACCCCGTCGCAACTCGACCGCCCGCCTGACCAGCGAGC…
>TCONS_00054094
TGTGTATGTAAGACAACTGTATAGTCATTAGAACTGATAGCGAAGGGCCGCAGGACCCCCTCCAACATTTCGAGGGTTTAGAGCCATTCCTGAGCGATTTCATGACTTGACATATCCTATGGCGTGAAACACTGAAATGAACTGGAACGCTCGTTTCGCGGGGATCTGGCGTGTCCTGGAGGTCCTGGGCGCCCTGCGAGCGACGTTCTCCGTTGGTCTGCCTCGATGACCATGGCTGCTGTTGACGGCGGCGGCGGCAGCAGTCATGATGGCGGCAACTGCCGGTGGAGACAACTGCCCCCACGCGCGGGCGCACATGGGCTGCCTGCCTCGGACGTGCCGCCTCCCGTGCAGCGGCCAGTGGCATGGCGCACGCAAGCGGCAGCCGCCCGCACGCCT…
>TCONS_00054441
CTGCCCCCTGCCCTCTAATGTAATGATGAATGTACCCCCCCCCTCCCCTGGCAGCCGCCCTCACCTACGGGGCGCGCGCCGTGACGGTGACGTGGCACCTGGCCCGCGGACCCCGCAGCCCGCTGTCGCCGCATGGCGTGTGGTACTTCGAGCACTTCCACCCGTGGATCGACCTCTTCATGTTCCTAACCACACCCGGGGCCCCCTCCGTGCTGGGCGAGGCGCTGTACGGGCTGCTCCACCTGGCGGCCCTGGGGGTGCTGGCGGCGGAGTGGGACACGCGGTACCCCGACCTGCCCATCGGCACACGCGTGCAGCTGCCCCGCCAGCTAGCCATACTGCTCACCTGCCTGGCAGTCACACACTGCACCAGCCAGCGCCGGCTGCTGCGGCGCCGCG…
>TCONS_00054465
GCCACAACTGCCTTTTCTCGGCGACCAGCGCCGCGAGCATGGGCCGCGAGACAAGACACAATCATACATTGGCAGTATTTCAAGCCTCTGCAGCATAACGGCCTCGGACTTTCTTGGCAACCTGGCCGCGACCAGCGGCAAGGGTGCAATTTGGCCTGTGACAGCCGTGGCCATGGGAGGCCCATGGGCGGAGGGGTCGCAGCTGCCATGGAGCTGCAGAACAGGCAGCCGGAATGTCTGTTTGTATGGTGACGCTGGGTGAAGACAGCGATGAGGCTAGATCAGCCTGGCGCGCATGAGCATGGATGCATGAAGAGGCAGGCCGCCGCGTGGACTGAAGCTGAAAGTAGCAGGGCCCGGTAAGAATGCGGATGTTACAGAGGGGACAGTCCCAGCACC…
>TCONS_00054578
GCCAGGCGGAGGCGGGCAGGCAGTGGGCGGATGGGCCAGGCGGAGGCGGGCAGGCAGTGGGCGGCACAGCCGCGGCGGTATATGCCCTGGGGGCTGTGTAGGTCTGTGGGGCGTAGGGGCGGGTTGGATGCCCGGCTAGCGAGCAGACATGCGCAGCGCATTGTTTGGGAACGTATCGGATGGCAGTGCGAGCTCCCATGGCGTTGTGGTGCACGAACCGAC
>TCONS_00054624
GTTGACTGCAGGACGCCTCAGGTCTAAAATGCACATACATTATGCTGCAAAACTCACAATCTGAAGTCCATAACAGTTCAATGCCACAAACTTGGACAATTTGGCTAAGCACTGTCTTGCCTGTGCACACGATGGGGTGGCGACGTGTCTACCTATGCAGAAACGCCTCGGTTGGCGCTATCTGGCTGTGGGGCGTAATGAGGAGTGGCGGGCAATCCCTGGGCATGCCCCGTCGTTGCTGCACCGGGAGGGGGCAATCAGGTAGTTGCTAATGTTATGCCTGCAAACAGTGCTTAAGACGGCAGCATGCCGCAGGAATTGGGCGGGTTTGAACACAACCAAAGCCGCCGGTGGGATTGGCGGCTGGCCGACTGAGCATCAACTGGTCGCTTTGCACGG…
>TCONS_00054890
GCCTGGGTATGAATCGGGCCTGCGAGGAGCCGCCCGACCTCTCCTCCCGACCTGAGCCAGACCTCGAGGCGGCCAACAAACTGTACGGTGGCATGGGCATGGTGGGCGGAAGCGCCGACGGTGCTAGCGGCCGGGGCAGTGGCGGCGGCGGCATGCGGCCGTCACGCTTCGGCGGTGGCGCGGGCGGCGGGCGCTTCGACGACGATGACGAGGGCGGTTTGTTCCTGGGACTAAACCACCCGGACGAGCCGCTTCCCGCATGGCGGCCCACGGAGCCCTACGTGGATGACGACCCG
>TCONS_00054899
CGGCGGTCAGGGATTCAGGGATATGGCATGGGCGCAGAGACGGGTTGTTGGGCACAGCAGGGTGGGTTTGCGGTTTGGGCCTTTGTGTGTGTGTGGGGGAGCGGTGGCTAAGGCGCACAGCCCGGAAGGTGGCATATGGGTGGCAGTTGCACCGGTTGCTCCTCCACTGCTCAATTCCCCTTCATTCCCCAGCCCCGGCCCCCAGACGCA
>TCONS_00054954
GTATTTTGATAGAAACATACCGCAATTCATTCTGGTTCAGCGACAGTGCCAAAGTGTGCAGAATGGTTTGGAAGGGCTTTCGAAAGCGAGTCTAAAATACTAAAGCCCTTAGATCTGGTACAAGTTACTCGCTACTGTGACAATGAGTTCGTGGATTCAGGAGTGCGAGTCCGCGCTGTGCGCCTGCCTGGGCAGCAGCAGCTTCGAACAGCTGCTGGCCTCGCTGGCGCCATCGGACTCGCAGGGGCAGTGCACGGCGCTTTGGTCCGCGGGGGCGCTAGCC
>TCONS_00054981
GAATTTAGACCATAGACCTAGTAGCTTTAGGCCGCCTCCGAATCATAATCTCGGAGGGCGCGACCACGCGCTTGTGGCCCTTGACCATCTTCGGACTTTCCTCCTCCTCTGCCACTCCTGACCGTTTTGCTGCTTCAAACTATCGCAGCAGACATACTGATAACTATTAGGCGGACGACGTCGCTGATACGCGTGGAATTGAACTGATTGCGTGCACAACCGTCGGCGACTTTCGAGGGACCCACTTTCGTCCAGCAATATCCAGCACTTCCCATGGGCTGGTAGAATGGAATACTTGATTTTGACACATCGGCGTGCTTGCCGGGCCAAACGGCCGGCGGTGAGCGCGTTGGTGCTGTTGGCAGTAGTTTTGGGCGTCGCGCACATCGCGGGCGCCTA…
>TCONS_00054997
TGGGGGGGCGCGGGTGCTCTCTAAGGCCTTGTCGGGGCGGTGATGGGGGCGGTGATGGGGAACAAGCAACAGCAGTCTGCTGCTGGTGGCCCGCTGTGTGTGTATATATTACATTCGTCTGTTGGGGGCGTGATTCCGGCCGCTGGCCGCATGACCCGGATTCCAGAGGCGTGAGCGCGAGATGGCAAGCGCTTGCTCGTGTGTGATCACCAACCAATCCGTCGCTGTCTTCCACTTTTTCCCAGTGATTCACAAAGTACTAGCATCTACTTTGAACGCCGCCGGGCTCTGGCTGCCGGCCTTTGTGTGTATGGGTGTGTGGGTGGATGGGGGTGTGTGTATTCCCCTGCTCCTCATAACGTATAACGGTGATATGCACCCAGTGAGCTGTATTATTTG…
>TCONS_00055350
CGGGGGTGACGGGCGTGGGTGACGGGGCTTGCAACATAATGAGAGGAGTCTGCAGTCTGCTTTGCTTTGCCGTGGGCTGCTGCGCGGCTTGCATGTTAGATGTGGACCGGGCGCGGCACCCTGGACACGGCCCCTTGGACCTGCAACACCCAGCACTGCACGTCATACGCATCATTCACATCACGGCATACCAAACAAACAACGTGCCATCGAACGTGCCAACGTGCCATCGAACGTGCCAACGTGCCATCCACGACCCCGCCGCCCCCCACCGCCC
>TCONS_00055680
ATACAAAGCATATAAGGATTGACATAGCAAGGTATAACCTCGCGCAGCACAAGCGTCTGCGCGCCGACACAGAGAAGCACGCGAAGGGCCGAGCCACCGTTTTAAGCCGCTGCATGCAATCATAATAAACCTATACACCACTGATACTAAGTCAATGGCTAAAGGCATTGCACAGAGGCGGAGGTTGAAGCGAGCGCTGAACGCGGCGCAGGGCAACCTGCACCGAATTCAGAATGGCAAGGCGATTCCCAAGATAGGTTTGCCAGAGGCCCCGCAACCGGGGGACACGGAAAAGCTGCCGGCGTCGCTGCGGCGCATGCTTGCGCTCAAGGAGGCGGCAGAGAAGCAACGGCAAGGGAAAGGCGGGGGGCAGCAGCAGCAGCAGGAGGCGACGCAGGG…
>TCONS_00055878
CCGGGAGGCGCGGTTGCTGCTGCGTGCAAGACGGGGCAGTGAGCAGCTTGGCGGGGACGGCTGAAAGCGGCGCCTAGCCAACTGGCGTGTCCCAACCACATAGGCAGCAATCGCTGGGGCGGGCACGTCTCAAACAACATACCTGTGTGCCTGTACCCAATTCTTTGCGACACCATTGTCTTGGCCGGACCGCAAATGGGAATCCTTGCATCCCCGCCTTGCTGTCCCTGTGCCTCCTAATCA
>TCONS_00055899
CTCGGTAGGGTGCGGCTGTGGCAGCGCCAGAGTGTGCTTCCACAGGAAGGCAGTCGCTGTTAGGTGAGTCGCAAGCATGGAAGGCACGGCCGGTGGTCCCCCCGGTGTCTGTTAAGACACTGCCTATGGTCCAAGCACCCCGAAAACGGGAGAGCGACGTGTCCCACCTAGCCCTTGAGTGCGTGCCTTGCATTTCAGGCCCTGGCTTACAACCCTTCCTGTTGCCGCCATTGCCGTGTGTCCCCACCCCTGAACCGGGCTGTGCCTTGATGTGAAGAGCTACTGATTCCC
>TCONS_00056062
TGTATACTTTGTAGGTCTTATTGTTGCCATTGTTGCGTACCTTGATATCATGACTGCGCTGCGGCATGCAGACTCCATGGGGTTCTCCGGCAGCCGCTCGCACTCTTACAGCCGCTCGATGGCGCCGTTGAGCTTTTCCACTACCTGTTTAACAACTTGCGACGTGCGCGCGTGGGTGGGGATGTGCCAAGACGAGGGGAGGGGCTGGCCTGTGTCCCTCTCCGACACGCAGACGGACTCCAGCACTGGCAGGCCTGCATCCTCAGTGCGCGGGTGGCGTCGGCAGCCGACCATGCGCTGCGCATCCAGTACCTCTATGGGGGTGGCGGTGGCGGCGCCAGCGCCGGTGCAGGGGCTGTGGCACCTCCTCCGCCATTACCGCCAGTGGGGACAGCGGCG…
>TCONS_00056168
CTGGCGGCGGCTCTGGGTGCTGTTGGCGGCGGCGGCGGCGGCGCCGGCGGCAGCAGCAGCCAGGCTTCACAGGCTGGGGCGCCGCCGGGGCTGCCGCGGCCTTTCTCTGCTGCAGCCGGCGGCGGCGGAGGCGGCAGTAGCTACGGCGGCGGCGCGGCAGTGGGTTTCATGGGGCCGCCGACCTCGCGGCCGGTCAACATGTTGGCAT
>TCONS_00056908
CTCCCTCAGCAGCCCACGCTCTAGCGGCGCTCATCCCAAGCCTCCGCGTCATGTGCACTCGCATGCTACCGGCACGTACCCCCCCAGACCGTGACCAACGCGGTCCATCACGGTCGTTTCATAGCCTCCGCGCTCCTTCGCACCCTGACAAAACTGGATTGTTATGCTGCTTCAATTCTGGTCCAAGCGGCCAAGCCCGCCTCCTCCTCCC
>TCONS_00057160
GAGCCGGGCTGGGGTCAGCAACTGGGGGCTCTACGGTTCTTGTGGCGCCTGGCGGGCAGCGCCACGGGCCCAACCCCAGTGGCACTGCTGCCCCTGCCCGGCCGCATGTCAGTCCCCTCCCCCTCCCCCTCCCCCCTGCCCTCCCCACCTGCCCGCCTCAGGCGTCCCAGTTGAGCAATGAGAGCCCCGCACTGCCGCACCTGGGCCTACCCGCCTTCAACTGGTGGACGGAGTGCCTCCACGGCTTCTACACCAGCGGTCCCGACGGCGCCCCGCCCGCCACACACTTCCCCATGCCGCTGGCCCTGGCCGCCAGCTTCAACACGGG
>TCONS_00057226
CGTCCACCCGAACATCATCGTACGGGTGGTATTTGTTGGTGGTGGAATCGCTTCCCTATCTTCTTCCACTCTTGGCGTTGGAGGTCATGTTCATGTTCACTAAACGTACTGCACGCCCACAGGCCACCTACTGTAGTGAGCTGCAGTCCATAGGCGGCCACCACGGCCTGCTGCCCATGCCTGCGCAGCAGGCGCCCATCATGGACTGGCGGCTGTACATCGTGCAGGAGTATGCGGACGGGGGTGCGCTGCGGTCTCTGTACGGCCGGAAAG
>TCONS_00058572
CTCGCGGCTCGCAAATCGCATAATTGAGGAAGTATGGCAAAACAATGAAATTGCGCTCCAGTGGCAAGCTCGCCAAACGGGCGCGACTTTGGCGGTCTGCGTAACCGGGGCTTTCCATCTCGCGAACTCGCGGGCGGCCAAACGCGGTATCCAGAGAGTACGTCAGGCCGACCCAGGGTCGTTTTCAAAGGTCCATTTTGACCATATACCCTGGCAGCATAATTAGTGCATCGTGAGCTAGGCTATCCTTCTGCACGGCAATCCTGTTGTAGAATCCAATGCAAAGCTTGGCGAAAAAGAAATGGAGTGGTAGTTGTGCTAATTCAGCAAACAGCAGGCGATGCGATGGTCGCTTCGTACCCACTGTCATCCTCATGTACTGCACTTGTAATTTGACGG…
>TCONS_00058894
CGCCGCCGCCGGCGGCCATGGCGGCCGCTGCAGCTTGGTCGGCCGCTCGAAGCCCATCAGCTTCAGCAGGAGGAGCACACGGATCACGTTGGCGGCGGAGACGTCGCGGTTCTGGGGATGGTAAGGTATAGTAGGGTAAAAAATGTGGAGCACAGGCGTGCCCACTCCGAATCACGCCATCACAGCAAAACTTCACTGCAGCCTCCTAGCTCTCAAACTCTTGCTAATTCATGTACACGATGAGGTATGGCGGCCCCGCACACCTAATCCGTAAATCGTGCGCAAGGCATCCTAACAGGGCATCAATCCCCCATCCAGCAACCGCTCATACTCAGTCCCCCCCATCAGTGCCCCTCAGCGACGTATCGCACGCGGTCAAGCTTTTGCTTCCATTCGCGC…
>TCONS_00059329
GCTGCTGTTGCCGCCGGTAGGCGCGGTGCCACCGCCGCCGCCACCGCCGTCTCCAGGCCCTGCACCGCCGCCACCGCCACAGCCACCACCGCCGCCAGGCCCTGCACCGCCACCGCCGCCAGCACCGAGGGCAGTCAATTGGCACCAACCTGACAAAAAACTAAGGGGTTATGAGGGGTTTTTGGGGGGTCGTACGGCAGAGGGGGTCGGTCGGTCGGTCGGTCGGGGGGTCCGGGAGGTTTTGTTGCATGGGGTCAAAAAAGTTTGTTCCTACCCCCCCCTGGCAGGCGCGCGACAAAGCGCGGGCACACGCGCCACCACGCTGCAGAACGGGTCTCGGGCCCCACTCAGTCCAGGGCACACAAACAGCTGCTAACCGACCGCCACGCACACCCACCT…
>TCONS_00060217
CGTGAGCAGCAGTTGCAGCAAGACCGGAGGCGGTAGGGCGTGCACAGATGCTGGCACGTCAACGCAAGTCCGCGCGCAATGGAGGCAGCAAGCCAGCGGCCGCGGCCTGTGGTGCCGACGAACGAGCGGAGCCACGACGCGGTCCCGCAGCGGCATCCAGCAGCATCCCGCAGCCCCAGGAGTCGCGACACTACGGTAAAGGTTCGACCGACGCCGCCCCCCCGGC
>TCONS_00060429
CGAGGGGGATAGTAGCCGTGCATGGAGAACAGAGGGATGAAATTACAAGTTTTAGGGGTGGGGAGGTGGGGGCGGTTTTTGCAGTCCTGGGTTTGTTGACACCGGGGAGGGCTTGCTTCAATCGTCCATCAAAGAGGGACGTTGTGCTGCACCACAGCCCGACAGCCGGCGCCGCAGCACCCGCGCGGTCCCCGCGCTCCCTGCATCCCGTCTCCTACCCAAACCCGCTGTCTAAACCGCCCCCAATTGGGTTTGGTTTAGTTTGGGCTGGTATCTACAACCCACCCCCCTCATGTATGAAACGCAAC
>TCONS_00060448
GGCGTGCAGGAGAGAACTCAGATAGAAGGGGGAGCACATGTCAAAATAATACCCAAAATGCCTTGTGCCAGGAAAATGTGCTCGCCTTGGGGACTCCGTTCGGCTTCAGACCTTGTTGTGCCACATCACTAGTATGGTAGCTGAGATAGTTTACGACTCTGGACGCCTCTGGAGCCCTCTGCCTCAGTAACCCCTCTGTCTCTGTAACACATCCTTACTTTTTGGTGAAGCATGAGCCGACCCACTAGCCCGTGCTCGGGGTGCTGTAGAGAGCCTGCTCGGGCCCGCAGCTCGCAGATTTGATAATAACGACCTGCTGCTTTTAAAGAAGGCTGGTTATGAATCGCTGGAGGACCTGAAAATGGCGACCCCCGACGGTCTCGCACGCGCTAAGCTAAG…
>TCONS_00060716
GTCGATTCAGCGCCTGTCAAGCCCCATCTCGACCAGCACGGCTATTGCATCTGAGTTAATAGATACGGTGACAGGAGGTTATTACAATCCATTCTGGCAAAGTCGTGCAAGCGCAGGTCGGCGAGGACCCGTCCCGGCGTTGTTTTGCTGAGTTCTTTGCCCCGGACTCCCGGAGCGAGCTAGGGCACACCGTATCATCTCTCGAAGCTTGTAACAATTAAATTACCGCACGAAACAACGTTTTGGGCTCGGGGGGCTCCAGAATGGCCGTCGTATGCAAGTGGGGACCGGTGGCGCCGGCCCTGCGGGCTCTCACCCTGGAGGACGTCCGTGCGGCCATGCAGCAGGTGGGGCCCAGCGCAGGGGTGCCCCTGGCCCAGCATGTCCGCCGCCACCGAG…
>TCONS_00060962
TGATGAACGACGATGGCACGACTTGGTCCAATCCCGTGGAAATCCCCAGAAGAACTGCCTTGGATAAAATACATATAATGCGCCGCACCTAACATCCAGTCATTTTCCAAAGATCATTTGCCAATCAAACTCTCATTCTCAAACCATAAAGCCTACGTGCAAACCTAGGCGTCACAGCGCCCTGACACCCCACGCCACCCTCTCGTGCTTGTATTTTTCTTAAGCAGAAGTATAGAAGGCTTGTGCGATTGTTTCTATCGTGCTAGGTATGGAGTTCAAGGGGTCCGCTTCGCTGCACAACAATGACATCAACGTGCTGAGGAACGTTTATGGCGGCATGGATATGCGCATTGAACGCGTCACAGCGAGCATCGGACGTGTCTACCTGGTGGACCAGGG…
>TCONS_00061179
TCTAGATGTGTCTTTTACCGACGATCCTACTACATTTGGTATCGAGTTCAGGGCCCATCGTGCGTTATCTGCGGACAATGCGCACGCGACCGCGAAAGGTCGAGGGTTCAAATCCTGGTGACGTCGGTAAAGTCAGTCGCTTCGGCTATGCGAGAGTCTTGAAGGCACCAACACACAGTTGGCTACTGGCGATGCCCAGCATTGGGGGTATACGCGACGTGGGCCTCATCACCCCACTGCCACGCACAGACAAAAACGGTTGCCAAAGAAGTACTCTCTACGCTAGCGTGGTGACTGCCCGGGACGTGCAGTCCAGAAGGGGGAGAGTGTGGGCGGAACACGGAAGTTCTACGACACACAAGTATATATCCCCGCGGACGGCGCCCTGGGGCATCTAGA…
>TCONS_00061241
CGGCAGGGCGTGATGATCTACTACAGCGTGGCGCCGCTGGTGCGCGGCTCCTCGCCCGCCGCCATTGCGGCCATGGCGGCGCACACGTGCCCGCAGCTGGGCGAGGTGTACGAGCTGTACCGCCTGATTTTCAAGAGCCGCATGGAGCACCTGCAGCGCTCCGACCCGGTCCTGGGCGACGAGGTGTCGGACCTGGTGGCG
>TCONS_00061605
GTTGAGACGGTGCGCACGCTGGTGTCCATAGCGCGGCAGGCGGAGAAGGTGTTCGACTTCGCGCACCACTTCGAGTGGCTCATCCAGGCCGCGGTGGATGCCCAGGAGCTGCGTGAGTCACTAACCGCCGGCGGCGGAATGTACGGTGGCGGCGGTGGCAGCTCAATGTACGGCGGCATAGCGCCCTCACTCATGTACGGCGGCGGAGGTTGGGGCCCCGGTGGCGGCGTGTACGGCGGCGGGCTCACACTGGATGATGATGACGCCGCCACTGACATCTTCATGCTACACACCGGTGACGGCTTGGGCGGTTACGGC
>TCONS_00061706
CTTGCCGCCTGGATTGCGGCCTCCTGGAAGAAGCTGTCGGGCCAGCGCCTCGACTCGGAACTTTGCCCACAACGTCGCCTTCTCAACGATTGTCCGTGTGCAATGTGCTCTACAGCACAAGCACATGCCTATGGACATAAATCATCGCGGAAGCCGGGTAACTCGAGCTTAAGCGAAACTGTAATTTTGTTACCACGTTGAACCTGGTCCCCGGGCTAGAGCCTGTGCGTGGTGTGTGCGTTTGTCAATATATACGAAGGCAGAATGAGGATTGGCGGGTTCGGCGTGGGCGACTACCAGCAAGGTAATTCACACCAGCGTCAATCATGGCGCGCTGTGAAAAACGCGATGGGATGCTCGAAGAGATGAGGACTCGTTCATTTCAGCAAACGCTAGCTG…
>TCONS_00062120
TGAAACGGCAGGTAACGCAATAGGCTTGTGCATAAACTCCCGCATTTTACGACGCTGTCTGTCAACTTGTTGAGCGAGCTGCAACGCACTTGAGCAACTGTCCTGAGTCCAAATTCTTCAACTCGCAACTATCTGCGCTATTAAGCTGTTACTGCTGCACGTGTTTTAGGGGGCCGCTGGCCCCAGCGCAGTGGATTTCGTGAGCGTTGGGCGACGTTAGGCCCATGGAGCCTTACCCTGAGCAAATCCTGCACGTAGGATTCAACCAGGTAAGTCCAGGGCATCAGTGGAGCTGGCCTCCTCAGGAGGTCCGACGGTCTTCTTGACAGAGCGCCACGAGAGAAAGGAAAACACAAACCCTGGCGAGCGACCCCTTCTATTGCAGGACTATGGCTGCTT…
>TCONS_00062866
GTCGATTCAGCGCCTGTCAAGCCCCATCTCGACCAGCACGGCTATTGCATCTGAGTTAATAGATACGGTGACAGGAGGTTATTACAATCCATTCTGGCAAAGTCGTGCAAGCGCAGGTCGGCGAGGACCCGTCCCGGCGTTGTTTTGCTGAGTTCTTTGCCCCGGACTCCCGGAGCGAGCTAGGGCACACCGTATCATCTCTCGAAGCTTGTAACAATTAAATTACCGCACGAAACAACGTTTTGGGCTCGGGGGGCTCCAGAATGGCCGTCGTATGCAAGTGGGGACCGGTGGCGCCGGCCCTGCGGGCTCTCACCCTGGAGGACGTCCGTGCGGCCATGCAGCAGGTGGGGCCCAGCGCAGGGGTGCCCCTGGCCCAGCATGTCCGCCGCCACCGAG…
>TCONS_00062877
CCTATTTCGGAAATCTGTCACTGGCGCCGCGCCTGCCTTCTTAAGATACGATCACTGTTCCCACCACAGCGCGTTCTCCGGCACTCACAGATACGGTGTCCCTGTTCACACCGCTGACGGGTCACGAGATCCCCACGCACGTGTCCTCTTCCTTCGTAGCTCCTACAAGGTCCTGCAAGCTCCCAGGGGCGCGTCGTTAGCACCAATCACAGCCCTCTGCCAGCCTACTCCTGTGAATCCATTACATTACACTCGCCCCCACCGAGCACTCAGCATGGTCCATTCCAACTGCCCTTTCCGCCGCGACCTCTCCCGCTCCCGAATCACACAAGCCACCGATTCCACACCATCCGCCCCGTTCTCCTGCGAACATCCTCCACCACCCACTCGCCCACATCC…
>TCONS_00063006
CGGCGGCGGCAGCGGCGGCGGCGGCGGCGGCAGCGGCGGCGGCGGCGGCGGCAGCGGCGGCGGCGGCGGCGGCAGCGGCAGCGGCGGCGGCGCGTGCGCGCATCTTGGTAGCGGAGGGGGCGGGAAAGGCCACGTGGAGGAGGAGAGCGCAGCGCCGCCCAAGAAGCGGCGCAAGCGCGCAGGCTGAGGAGCCGGCTGGTGTCTAGGCAGCGGTCCGCGGTGGGGCTGGCAGGGCATGCGTAGCGGCGTGACAAGTAGTGCGGCTGTTGACAACTGTGCTACGTCTGGCTGCGGTTGGCTCTGCTGTGGCATCGCGATTGCTAGGCACCGGGTTTGGCTATGTGCCTGTGGAAACCGACCCCGGCTATGTCCGGGCGATGAGGTTGTTCGGCATCAGAG…
>TCONS_00063058
TGAAACGGCAGGTAACGCAATAGGCTTGTGCATAAACTCCCGCATTTTACGACGCTGTCTGTCAACTTGTTGAGCGAGCTGCAACGCACTTGAGCAACTGTCCTGAGTCCAAATTCTTCAACTCGCAACTATCTGCGCTATTAAGCTGTTACTGCTGCACGTGTTTTAGGGGGCCGCTGGCCCCAGCGCAGTGGATTTCGTGAGCGTTGGGCGACGTTAGGCCCATGGAGCCTTACCCTGAGCAAATCCTGCACGTAGGATTCAACCAGGACTATGGCTGCTTTTCCGTGGGAACCACGAACGGCTTCCGCGTTTATAACTGCGAGCCGTTTAAAGAAACGTTCTGTCGCGGCTTCAACAACGGGGGGATAGGCATCGTCGAAATGTTGTTTCGCTGCA…
>TCONS_00063059
TGAAACGGCAGGTAACGCAATAGGCTTGTGCATAAACTCCCGCATTTTACGACGCTGTCTGTCAACTTGTTGAGCGAGCTGCAACGCACTTGAGCAACTGTCCTGAGTCCAAATTCTTCAACTCGCAACTATCTGCGCTATTAAGCTGTTACTGCTGCACGTGTTTTAGGGGGCCGCTGGCCCCAGCGCAGTGGATTTCGTGAGCGTTGGGCGACGTTAGGCCCATGGAGCCTTACCCTGAGCAAATCCTGCACGTAGGATTCAACCAGGTAAGTCCAGGGCATCAGTGGAGCTGGCCTCCTCAGGAGGTCCGACGGTCTTCTTGACAGAGCGCCACGAGAGAAAGGAAAACACAAACCCTGGCGAGCGACCCCTTCTATTGCAGGACTATGGCTGCTT…
>TCONS_00063297
GGCACACAATTGGCAACGGCAGGGCAGGAGTGCGCGGCTGGTCGAACGCCGGAGTTACTGTACCGACGAGGCTGGCTGGAAGTTTGCTGACACGCATTCCTCACGCTCCGGGCGCCCGGCCAGGCGATAGCACCACACAGACACACCGCAACGCCACACTCGCGAGGCAGAGCCGCATCCGGCCCAAGGGGTGTGCGATGGGACAGGTTGGTGAAGTCCCGTAGGGTGCAACTGATTCCCGCGCCAGGATTACCGTACCGCGCTGCAAATCTGCAGTGCTGCCTGAAGCCATCAGGTGCGCAGTATGCTTGTTGTACGGATGTGCCTGTTGTACGGACATGATTTGCTACCGAACGGTATCAATCACTGTGGGTTTGTGTTTTCCGTCTCTGTCTGGTG…
>TCONS_00064362
CACTGTAGAATCGCGAGCGCGATTGAAGTGCAAGTGAGCAGTCAAGGCCAAGTGTGTGTGTGGAGTGCTGCTCGAGGGGGAGTGTTGAAGTATAGCGATCAGCACTCATATACCTCGAGAATGATGCAAGGAACTAATCCATCCCACGTCGGGGTGAGCGCTTTTCCTTGCTCAAGTTCAACAGGTTATGAGCCCCGATAACGCATACCGATGCGCGATATTTCGAGAGGTCATGTGTTCAAACCCCCAGAACTGCGCCGGAGCAGAGTGCGGCTGCAGGGGGAGCGCTGTGTGTGTATTTCGACTGGCTCGATTTGTCTAGTAGAATCGCGAGCGCGATTGAAGTGCAAGTGAGCAGTCAAG
>TCONS_00064510
CTTGCCATCCTCTTGGCAGGTAATGAAGAACGTGTTGTCGTGTGAGCCCACCCAGAAAATGTCGTGCCCACGGATCTTTGACAGCAGGTCACCCGTGTCAACGTCCCACAGAAACAACTCGATGTCGCGGCCGCCAACCGCCGCTATTTTGCCGTCCGCGCTGATAGCGCAAACCGCTGAGGGTGCAAACTGTGGCGGGTCCGGCACCTTGAGCGCAAGCAGGCCGCTGTTACATTTTGTGGGCATGCGCGTGTGCGTCACGCTATTTCCGGCCATCATGTCGGGCCGCCCGAAGAAGTCATCTGCCCCAGCCAGGGGCTGGACTTGCGTCGCGCCCGCTCGTGAGAACATTTTTCTCGCTGGTTTCCTCGCTCAGCTGGGCCACAAGTCGTAGGGATT…
>TCONS_00064849
CTTGCCGCCTGGATTGCGGCCTCCTGGAAGAAGCTGTCGGGCCAGCGCCTCGACTCGGAACTTTGCCCACAACGTCGCCTTCTCAACGATTGTCCGTGTGCAATGTGCTCTACAGCACAAGCACATGCCTATGGACATAAATCATCGCGGAAGCCGGGTAACTCGAGCTTAAGCGAAACTGTAATTTTGTTACCACGTTGAACCTGGTCCCCGGGCTAGAGCCTGTGCGTGGTGTGTGCGTTTGTCAATATATACGAAGGCAGAATGAGGATTGGCGGGTTCGGCGTGGGCGACTACCAGCAAGGTAATTCACACCAGCGTCAATCATGGCGCGCTGTGAAAAACGCGATGGGATGCTCGAAGAGATGAGGACTCGTTCATTTCAGCAAACGCTAGCTG…
>TCONS_00064875
GGCGGCTTCCTTGAAGGACAATCTACCAAGGGGTTTTGGTGCCATCCCGTGGGCGCCTCCCTGGGGACACGCTTTTTCCTGGAGTGGGACCCGCTTGGCGGCCTCAGACTAGAGGCATGGCGTGGGCTCGGCGCACTTTTCCCTCGCGAGGGAAAAACCAATTCCTTGTCCCTACCCCCCACAAGTACCTCTGGACAGGAGCCTCAGGTCTCAGGTACGTACGTCTAGAGTACTCAATGGCACCGTCGACATGTCTTACATGACAGAATAATTGTTACAGCCCACCCACGTGGTCAAAATTGCCAAACCACGACACGCCATCGCAAGAGTGACGCTTCCCTACCATAGCCCTTACAAGGCCGCTCCGTTCTACCTGGGCAAACCTCAGCCGCATGTCCC…
>TCONS_00065609
CTTGTTCCGTGACCTGCACAAGGCACACATTATAGCTGCATTGCAGTTGCTGCATGCAATACTGCAAACCGGACGGCACTGTAAGAAAACCCTCGGGGCGATTCAACATGTCCAAACGCTGCAACTCCTGCCCACACACTACAATGCGCTATCACCGCCACACATGAGCTTGCGGCGTGCTAGTGTGACCACAGCAACGCCACGCCCGTGGCGATATCGGACTCTCACGCCGGTTCACCAGGGGCTGCAGCAGCGCAGAGCAGCGGGACGGGCGCCACTGCACACGGCCCAGTGCCGTCGGGCGCACCGCCTACAGCGTTGAGACGCAGCGGCTGCTGAAATGCATCCTCACACGCCAGGCCATCAAGACGACGCTCAACTACCTGTCGGAGACCAACG…
>TCONS_00065610
CTGCACAAGGCACACATTATAGCTGCATTGCAGTTGCTGCATGCAATACTGCAAACCGGACGGCACTGTAAGAAAACCCTCGGGGCGATTCAACATGTCCAAACGCTGCAACTCCTGCCCACACACTACAATGCGCTATCACCGCCACACATGAGCTTGCGGCGTGCTAGTGTGACCACAGCAACGCCACGCCCGTGGCGATATCGGACTCTCACGCCGGTTCACCAGGGGCTGCAGCAGCGCAGAGCAGCGGGACGGGCGCCACTGCACACGGCCCAGTGCCGTCGGGCGCACCGCCTACAGCGTTGAGACGCAGCGGCTGCTGAAATGCATCCTCACACGCCAGGCCATCAAGACGACGCTCAACTACCTGTCGGAGACCAACGGCGAGCTGCACTA…
>TCONS_00065612
CACAATTATAGTCTTCGAAGGTCTTTTTTTGCTTAATCCTGCAAATTGCCTCACCATGCGTCCAAAATTGAGTCGCAAACGTGCGCCCGCGCGCGAACTCAAAACCCTACCTGAGGACTGGCCAGTCTCGACCTTCGAAGACTACAATTGTGATAGAGAGCGCCATTTGATCGACCAGGACAAGCGCCGAAGGAGGCGACTGCCATCGCTGACAAACAGCGCCGATATCAAACGTTTGCAAGATGAAACCACAAACTTAAAATCACAATACGCATCCTTGCAAGAGTTGACCCGCGTTCTACTTGCGGCTCTTGTTCTATGCGTGGCGGTGGTCGTGGCGCTGCTTATGGCCCTGGGAGCCTACTTGGGAGTCCAGTAGACGGTCCACCTTAGGTCCCT…
>TCONS_00065698
GTCCACACACACACGCTTGACTCAGCCCAAACTAGGGCTTTTCCTAACCTTGTAGAATAGCGATAATTGCCCGAGCGTGCCTCGTCTTGCCTCGCGCGCTCGCTGCCTCGGTGGCCATCGCCACCGAGAACGCCCGTCCGAACACGTCAGTACAACGCCAGACAAGTTTTAGCCATGGACATAATGGAGTCTGCTCCGACAGTTACATTCGATGACCTTGACGATGCAACCGTGAAATGCATTTTATCGCGCCTGGGCTCGACCGACCTGCGCAACACCGCGACCCTGCTCAGCAAGCGCTTCTACCGGCTGTGCAAGGAGCCGCCCGGCGCAACTGGAGGCGTCTGGAACCTGCTGGAAATCAACGTCGCCCATGAGACACTGCACCCACGCGGCCGC…
>TCONS_00065713
TCGGGGGACGGGGGGCTTCACTGTATGGGTTGGGCGCGATTGAGTCGGGGACAGGGAGCGGGGAGTGGGGAGGTGTCCAGGCGTGTGGGCAGCAGGTGTGGACAGGCGCGGGCAGTGGTGCTTGCACCCTGCCTCCCCGCCTTGAGCTGCCCTGGCCCTTTGAACAGCCGCGCACCGGCTGCCCGCTGGCGCACCTGCCTTGCGCCCCC
>TCONS_00065772
CAGAATTTTCTCATCGTGACACACAAGTTGCAAGCTCGCGCAAGTCGGTTCCTTCCCAGAACGCTGATTCGCTATGTGGCAGACTCTACGCGCCGCGCCCTCAAACCGTTGCTGCTCTGCAGCCACCAAGTGCAACAGGGTGACAGCGACAATTGCAAGCAACCGTGCCGGCAACTTTGGCGTGCAAGGCTACCAGAGATCTCGCCGCCTGCTTACCCTCGCAACTTCGCCAGCTTCGGCAGCCTCGGCTGATCCTTCGCCCCCACATGATGGCGTTACTGACGAAGGAGGAAGCGGCGGGCGGGGAGGGCCGACCAAGCCCACCGGCTCGCCGTCTGGTGGCGGCTGGTGGCGGGACTTCTTCAGCAGCGTGCAGTACAGCTCTGCTTGGGGAGCGTT…
>TCONS_00065786
CAGATTTCTACTGTTGCTTCACAGGAAACGGGCTGTATCGATTCGCGACTGGCGCATCACCCACGTGGATGGCATGATGACGCGAGAGGACTAGATCGTTGGCGAAACGTCCAGCGAGGAACGTTTTGTTCGTATGATTGGCGCCAAGTAGGTTGCTGTTCTGCTGGGTGTATATATGGGACCTGTTTAGTCACGGTGGGCCTGAGCTGAGCGTGCTCGCGATGACCACACGCCCCAGCTACAACCACTATAGGGCATTTCATGGCCCATCGCGTTGCAAGAAGGTGCTGGCGGTGGGGTCAACTCCAGCTTCACAACACAAAACCGTTATACCGTGTGTGCGCAAATCGATTTGGCCTCAGCTTATTATGATATATACTTCAGCCTGGCATCTGCAGC…
>TCONS_00065855
GTCCAACAAACGGGGACCAGGTTGAAGCACCACTTGCTATGCGTGCATGCCAGATACTATGGAACGAGCTTGGCTTGACGATTCCATCTATTCCCCTGAGCAAGCTACGGGTGACACACAACTCCAGTAATAGGGCCTGTCTGATTGTTCCGAATCGCCGGCACCCGGACGTGGAGGTGTGTATGTGTGTGTGAGGGTGCGGCACGGCCGCTACCACAGC
>TCONS_00065983
GGCAGGCGGGCGTGTGGGTGCCTGTGGAACGCTGCTTACTGTGAACCCGCACGTGAAGTCTCGGGCTCATTGCCGTGTGAGTGCGGTATGCGCGCGTTGCGTTTGATCATTCTAAGTATCGCCAGGGGGCTTTACCGCCCTTGTGGGGCTTATCACCCGATACCCTATTATCCTACTACCGTATCATGCGCTGATTAGTACTTCAATCCCGACCACCG
>TCONS_00066023
CTACGTTGCCATTGTGCTCAACAGTTTCTCTCTTAGCAATCCAGCCCTCTAGTGTCTCGAACGGGTGCGAGTACAAGGTCTCCACCGCGTCCGGCGGGGTTTCTCTAGTCGCCACTGCCTGTGCCGCCTCATCGGCTTTCTGATTTCCTACGCACGTATCTGCTTGGTGTGAACGGACGTGATAGAAGTATGTCTTCAGACCTGCCAACCCACGTTGGGCCAGTATGTCAGTGATGGCCCCGAACATTTCGCGATGTTTGCTGACGTGTAGCGACTCGGGCTCCAGAATGGCACGGCGAAGGATAAGCAGGCTGACAAGGCTGTCGGTGTAAATCCGCAGGAGATGGAGTCCGCGCCGGTGGGCGGGGAGCTCCAGCGGCTGACCTAGGCCGGAGGCCA…
>TCONS_00066088
GGACTTTGGGCGGCTCATGGCCAAGGTGCGCGCCACCACTCGGCGGCTGCCCATGGCCGCGGGCGGCGCCACCGAGGTACCGCTGCCGGCGGCGCTGGAGGCGGCGGTGGCGGCGCAGCTGGCGCGGACCGAGCTGTCAGGAGTCCTGCTCAACGCCGCGGGACAGCCCGAGGCGGCGGCGGCAGGCGGCGGCGGCAAGGCGGGCAAGGGCGGCGCGGGTGCTGGAGCCAAGGCGGCGCAGGAGGGCAAGGGCGGGA
>TCONS_00066377
GTCAAGCTATTTTACAATAAGCTGACACATAGGTTCATAGATTAGGCTATACACCCGCTTCGGCAGCGCTGCGACTGATAACATGGAATGTCAACGAAGACTGGACAAGGCAGAGACAAGGAAAGGCTGAGACTGGTGACGTTATGCCAGTCCTTTGAATGTATTGATACCACAAACATGGCAATTACACAGCTCCCTAAGGGATGAACGGACACTCAGCAACTTTGCAGTCTTCACCGAAAAGCCTTTCCATGTGTTTTTAAGCAACTAACCTGCAGAAGGCTTTGATAGGTTTCTCAGGTCCTCGCAAGCACAATGCGGCGGTCCGGGCAAGTCCCCGCGGACTCGCCTGCAGACGGGGACCGTGACACTTGGACGCAGCACTTCATCAAGACGCTG…
>TCONS_00066543
CGCACAACCTAGTACAGAGAGCAGGCTGCCATAGTGCAAGTATTTCATTCTTCCCCCGACCAGCTTGGCGAGCATTTCACCAATGTATAAGTTGCATCAGCTGTCATGGGGGTTACAGCTCTGCTAAATATAATCCAAGAAGACAGTATCGAGAAACAGAGCCGGGTTTTCCGCTGCGCGCGCGCGCGTTTAGTTGACTATATATAGCAGATGTGCTTGATGGAATAGTGATGCAGGTTCTGGTGTGCCATGCACTCAGCGAAATCAGCGAGCTGCTACTCAGCCGTTTTGCTGTGGACAGTCTTGGCTGTATGCACGCAAGGAGCTCCCGCGGGAATACTTGATGGCCCGGCCGGGCAGGGCTGGCAGAACGTTGCGTGGGAGGGCCCAGATGCCGCA…
>TCONS_00066622
CGGCGGGCGGGGCGGTGCGCTCGCCCGCTGACGTGGCGCGGCAGGGCGCGGCGGAGGCGGTGGCGGCGCTGTGGGCGGCGGGGTTTGACGGCGCCGCCGCCAAGTCCGCGGTGGCGGCGTACGGACGAGACGTGGGCGGCGCGCTGCAGCAGCTGTGCAGCGGGCTCAGGCCGCCGCCGGAGGCCGCCCGCGCCGCCATGGCCGCCGCCGACGTGTGGGTGG
>TCONS_00066652
GTCAATTTCTAGTGTTCATATACTTCACTCCTAACTAAATGTAACTATCCTACTGTATGGGCCCAAAATGACTATACGGGAGCTAATAGCGCTGGGTTCGTTTGAGCAGAGTTGGTCGCACGTCCTCGCAGAAGCGGTAGTGGACCATCTGGCAAGGCCAGATGCTCAAAGACTATTAACAGGATTCTTTAAGGGCCCCACTTTCTACATTCAACGGCCCGGCCTGTACGCAGGTGCGCGCATGCCTTCAGCACGCAAGCGACGGCCTTTTTGGAGCCTGCGAAGGCGTGGCATGCAGTAATCTGTACACTTACTGTTTTCTGCTAAACATTCTTCGCCTGTGCAGCGACCAGCACTGTAACGTGCAAGCGTGGCTTCTACTTGGGCGTGGAGGCTGCA…
>TCONS_00066820
GCCTCCTCTCCCGCCCTTGCCCTCCTGCGCCGCCTTGGCTCCAGCACCCGCGCCGCCCTTGCCCGCCTTGCCGCCGCCGCCTGCCGCCGCCGCCTCGGGCTGTCCCGCGGCGTTGAGCAGGACTCCTGACAGCTCGGTCCGCGCCAGCTGCGCCGCCACCGCCGCCTCCAGCGCCGCCGGCAGCGGTACCTCGGTGGCGCCGCCCG
>TCONS_00066992
CATGGTCTCACTGCTAAGGATTTGGCTGGGACGCCCGCGCAGCGCGGGCTGTAGAGCTGTCTCGCGCCCCCCGTCTAAGCGCAGACGCATGTCAAGCAGCCCGATTTGAGGATGACAAACAGCATTAGCGCGCCTGCAGGCATGTCGGAGCCAGCGAGGCAGGCGGATACAGATGACGATGAAGGGCCGCATTCGCGCAGCGTCTTGACCCGAATTGACTGGAACTGGGACCTACTCGCCGTCTCGATAGTGTACCTTGTCGAGGGCGTGCTGGACATGGGCACTCTTGCGGTGTCCTACTATGCAAAGGACAATTTGGGCCTGGGCCCGGCAAGCGTAAGTTTGGGAGGGTTGATTGGGGGCCGCTAACAGAGAGTAGCGGGCAGCTGCCAGTAACGA…
>TCONS_00067107
CTGGAGACGGCGGTGGCGGCGGCGGTGGCACCGCGCCTACCGGCGGCGACAGCAGCGGCCACGGCGTTGGGCCCGGTGGTGGCGGCGGCACGGGCGGCCCTGGGCCCAGCGGCAGTGGCGGCGCGCATGTTCGGAGCAGAGGGGGCGGGCAAGGCCACGTGGAGGAGGACAGCGCGGCGCCGCCTTCAAAGCGGCGCCGGCGCGCAGGTTGAGACCTGCCGGTGTTGTCTGGTTAGCGACCTGTGCTAACGAGCATGGCGTAGCGGGCAGTCGGCTGCAGCGGCAAGGGTGTTGAGAGGTATTTCGTGCTGTCTGGTTGGCCTGCTGCCTGCTGCACTAGTGCTTGATAGCTGGGCGCGACTGGGCACATATGGCGGGCGGTGCCTGCACAAACCGACC…
>TCONS_00067275
CGGGCGCATGCTTACTTGCGTGCGTCCGTGTCAAGAGCGTGATGGTTGGGATGGCGTTGCTGGCTTGCCTATCACCACCCACGCCCATACACCCGAAGCCACGCCCCCACGCTCCCTTTCTCTGAGGCCGCCCGCCTCTTCTCTTTCCCGTGCCTACTTGCAGCTCGCTTCCGTACACCCTCTTTTACACCTCACATCCAGCACGCCAGCACGCCACAAC
>TCONS_00067390
CTACGTTGCCATTGTGCTCAACAGTTTCTCTCTTAGCAATCCAGCCCTCTAGTGTCTCGAACGGGTGCGAGTACAAGGTCTCCACCGCGTCCGGCGGGGTTTCTCTAGTCGCCACTGCCTGTGCCGCCTCATCGGCTTTCTGATTTCCTACGCACGTATCTGCTTGGTGTGAACGGACGTGATAGAAGTATGTCTTCAGACCTGCCAACCCACGTTGGGCCAGTATGTCAGTGATGGCCCCGAACATTTCGCGATGTTTGCTGACGTGTAGCGACTCGGGCTCCAGAATGGCACGGCGAAGGATAAGCAGGCTGACAAGGCTGTCGGTGTAAATCCGCAGGAGATGGAGTCCGCGCCGGTGGGCGGGGAGCTCCAGCGGCTGACCTAGGCCGGAGGCCA…
>TCONS_00067578
GAGTCCTGGAGAGCGGCGGGAGCTGCTGGCGTGGACACTGTGCAACGCCGCCTGCGACCCGCTGGCCGCGATCAGGGGCCCCGCGCTGCTGGGACTGAGTCTGCTGGTCTCTCACCCGGCGGCCCAGGCAGCGGCCGGCCCTGCACGTGCCGGCACCACCGCACCCGCGTCAGCGGCTGCTCACATGTCTGCGCCGCCGCCCTCACTGCCCGCGTCACTGCCCTGGCTGCGGCTGGTGTTGCGCTCAGTGCTGGAGCGGCTGTGCGGCTCGGCAGCGGCGGCGGCAGCAGGAGTGGG
>TCONS_00067896
GCTGCACCACGCGTACTACAACTCTGGCCAGCCACGCGCCCCGAAAAATCGCCGACGGCCTTGCCTCCTCTGTCCAGCCACGAAACACACGCCGAACCCTAAAGCCACCACACCACCTCTACCGCACGCGGCGCAGCCGCGCCGCAAACGCGCCGTCCGTGCCATGCACGTGAGGCAGCGTCGCCACGAAACCCTCCTCCGAC
>TCONS_00067994
GCCAGGAACAGCAACACTAGATCACCACAAACGTTAGTTATAGGATGATAAAATAGACAAAAGGTAGAAATGGCTCAAGTAGTCGAGTTCGTCGTCTGTCACGATGACAAGGAAACAGCCTTTAAAGCAAACAGCACAACCCAAATTTCGAAGGTCTGGAAGAGCTACATCACACACAGAAAGTGGAGCGACCATGAGGCGCAAGCGCATCGCATGTTTATCAACAGCTCGACCGGGGTGAAGCTGAGTGGCACCGTTGCGAGCAATCATGTCAAGTCAGGGGACAAGATATGGGTGTACCAACTCGATCCGGAGGAGCTGTGCTCGCTCGCGCTGACGGACCAGTTCGGCTACACACAGGATTACGTGGCCTGGGTTGAGGACGACCTGCGCTACTGG…
>TCONS_00068021
NAGGGGGGCATGCTGCCGGGTTTCACTAACACGTATCGTTAATGTGACAAGGTTTTGTATCGGACATGCTGTTTTGCCGTCGCGCAGGCCCCGCAGCCGCAGCCCACCACGAGGCTACGTGGGAGGCCGGCGGCCGCCCTCGCCGCCCCGCCGCGGTGCCTCGCCCCCTCGGCGCCGGTCGCCACCCCGCCGCAGCCGCAGCCCGGCGCGGCGGCCCTCGCCCGCCCGGCGCCGGTCCCGTTCCCGCTCGCCGGTCGGCGGTGCACCGCGGGGCGGGCGCGTGTCTCCGCCTCGCCGCTCCGGCCGCGGCCGCAGCAGCAGCTCCAGCAGCTCAGGTCGCTCCAGCTCTTCCACGTCTTCTTCGTCCTCCGGCTCCTCCACTTCCTCCGGCTCGCGCTA…
>TCONS_00068465
CCGTCGTGCAAGTTCGCTTTCACAGCATTGCGGCACACGTGCTGTCATGCAGGCGCTGGGCGACAAGAAGCGGACGGATGCGAAGAAGCGCAAGGATGAGAGGACGGCCGAGGCGCCAGCTAAGAAGCACAAGGGCGATGAGGTGGTAGCCCCGGCTGCCAAGGCCAAGACCGATGCCAAGACTGCCGCTGAGGGCAAGGCTGCCAAGGTTCCGGCCGCGAAGGCTGGCAAGGCCGCCAGGGGCAAGGCCGCCAGGGGCAAGTAGACTGCCGATGCTGGTGCTACATGGATTGTACAATGTTCGGACTAGGCCTAGTACGGCTTATTCTGGACTTAGCTACCGAGCATTAGGATGTTTGGACCCTGTGTAGACCACCTAGCGGTAGTATGTTTGGACCC…
>TCONS_00068832
CGACCCTTTTGTAACTTACTAACGGTGATTCATCATATTTACGGTTTGATGTTTGTTTATAGGCGTGTGAGCTAGCTTGGAATGGCTGTCTTCGCTCGGCGCCGGTTTTTAGCGTCGCGGCAAGCTGCACGGTTTTGTTTGCACGCATCGGCGTGCAGGCCAGCTCCTGCTCCCTCGTGATGTATTTTTACAGGAAGCCCCCCAGGAACACCCCTGTCCATAGCATACCTCTGCGCTACCTCTTCGCCAGTGGGGCGGCAGGGCAGGCGGCGGGGCAGGCGGAGGCTGCGGGGCAGGCAGAGGCGAG
>TCONS_00068972
CGGGATACGGAAGCGGGGTGGTGTTCAGCGTTCCGGACAGGGGCGGCGGCGGCGGACCCAAATGCGGTCGACATGGATGGATATGCCCGGGAGGCACGCCCACCTTTATGAACTATCGGTAAACATGCATGTGCTGCCGCGAGGTAAACCCCACATGCTCACACACCTCCCCGACCAGCCTCCACAATCGCACACCAACGTCGCCGCCCAGTCTTCCCTTCAAGCACTCCCGCC
>TCONS_00068980
GTTGCCGACCCACTCGCAAGCCGTTTATAGCAGGTCCGTTGGCTATCCCAGTCGATTCCTTTGAGTTTTGCTCGCTCATTAACCCCAATGATTCGCGACTCCACGCGTTCACGCACCGCGACTGCTTCTGCCGCTTCGTTTCACGACTTCATGAAGCTTTCAAAACATGCACATTCGCCTTATCACGCCACCGACCCCACTTGAGCGACTCGGCCTCTCCCGCTCGTTTGACACTCTATTGCCACGAACTTACAATAAGCTGTTCCTTTCTTTCACATGCGACTTTCCCCCAGCACCACGTTGAGTTTGCATAGCTCTTCACGCCGCGCGCGGGCCTTGAGCAGGTGCTGGCTGCCTGCGGCTCAATATGGCAGAGGAGCAGGAGCAATACAATGAGGA…
>TCONS_00069024
GCAGGAGGAGGGGCGGGGCCAGATGAATGGGTGATTACGGGCTTGGCTTACCGCTGCAGTGCCCCAGACCCAATCCACTTGCGCAGGGTAGCCAGGTCGCCCGCGGCCTTCAACCATTCCAATTCCACACCCTCCCATCTCCCAAGCCCCCCACTATCCACCCGTTTTTCACATAAACGGCTATCCCTTCCCCCAACTGCCATCCAGCCGCCGCC
>TCONS_00069066
CTCTGGTCTTTTGCTGTGTCCAAACTTTGACAGCCTGGTAGACCCAACAGGTATCATCTGACAAGACCGCCAGCATACCTAGCTACGAGCTACGAGGAGGCGACCTGAAAGGCCGTACGGCTGCAGCCGTGCATGGGGTGTGCAATGGGACACGCAAATATTTTCGTCGTGAAAACTAAAAGCGTGATAGCGTGACGGATAGCGTACGCACAGTGTATGCAGGTTACGCAATCGCCACTGTAAAAAGAGTCGGCATCAAAAAGTTATGTGCACAATTGTCCGGGGGGGTGCGTGCTCCAAGCCAAACCCGCACGCTCGGAGGGCTCTGGGAGTCGCCCGAGGCAAATCCTACCGCAGTATTTAGACGCCGCCTTTTTGCAGGTACATAACTTACATCAT…
>TCONS_00069255
CTTGTTCCGTGACCTGCACAAGGCACACATTATAGCTGCATTGCAGTTGCTGCATGCAATACTGCAAACCGGACGGCACTGTAAGAAAACCCTCGGGGCGATTCAACATGTCCAAACGCTGCAACTCCTGCCCACACACTACAATGCGCTATCACCGCCACACATGAGCTTGCGGCGTGCTAGTGTGACCACAGCAACGCCACGCCCGTGGCGATATCGGACTCTCACGCCGGTTCACCAGGGGCTGCAGCAGCGCAGAGCAGCGGGACGGGCGCCACTGCACACGGCCCAGTGCCGTCGGGCGCACCGCCTACAGCGTTGAGACGCAGCGGCTGCTGAAATGCATCCTCACACGCCAGGCCATCAAGACGACGCTCAACTACCTGTCGGAGACCAACG…
>TCONS_00070444
GGGGGTGGCATGGATGGGGTAGCTTTTTCTTGTTGATCGGACCATGTCAGCAGCTAACCTGATGGCGCGGACCTCCATTCCCGGCCCATGTGCCGCTGGCGCTGCGAGTGCGCTGCCTGCCCCATGGTTTGGCGCAGTAAGCGAGGGGCGCAGCCAACACGCCACCGTGCGAGTTGCCAGGAGTCATGGTTCGTTGGCCACCGCCAGTAGATTGTGAAAATGTTTGAAGTGTATTCATGGCCGCCTTTTCCAGCGTGTTACAACAATTGAGACTTCGAAAGCGCATGCGGTGCTGTCATGCCATGGAGCCCTACACTTGCGCGGCACGCACGGTGGTTGTGATGGTGTGCAGTCAGAACCTGTGGCGGTGGTGGCTGGGGGATTGCGTCGACTATAAGC…
>TCONS_00070640
GTAGAGTTGTATTCAAGACTTACCTAACCAAAACAGAATAACTCTTCTTACAGAATCGGGCCTGGCAAGCCCACCGCTGTGGTCATAGTTAGTGTATTGCCAAGACAGTTGTGACGCTTTGAATAGGTTACGTGTGCACGAGGGAACCAAGCCCTCTGGACCAACTTTGTAGCCGGCCATCTGCGGCCAGGCTGACCGTGTAACGTGTGCGTGTGTGTGAATCAACCTGGTCTACAGTTCCCCTGCCTCGACAACGCCTAGCCATCCAGCCGGCAACGTCCAGTGCAGCTCTCTGATCTAGACCTTTGGAAGCGCCAGCTATTATACCCCCCACACTCTCCGCCTCCCCCATCGTGAGGTGCCCACGTTTGGAGTCGCATAGCCCCGTGTCAACTGCTA…
>TCONS_00070774
CGGCCGGTAGGCGTTACAAAAACGTTCCACTTGCTCTCCGCGTTTTCCCTCAACTTGCACCCAACACGCCGGAGCTTTCTCTTGAATTGCATCGTCAGCGCACGCTTTTCCGGGACCGCGTTTTACTCTCTGCTTCATCCCGCATGCAAATCAGCGGCCCTACGGTTATGCAACCCCGTCATGCATCGCGGAAAACATAGAGGGGCGAAATGCGATAGCCCCCTTCCTTTCCCGCCGGACTGGCCCACTTCCGTCGGCGCAGTCGGCGCTGGCGCTACACAGGTGGCCGCGCATCTCGGACAGCAGCTCCTGCTGCTCGCGGTCGCCCGGGTTGGCGCGCCGCTCAAAGCCCTCCTGCGAGGCAAAGCCAGGCGCCCGCAGTTAGCAAAGTTGTTAGGA…
>TCONS_00071084
TGTACATTGCGGTGTAGGGAGCGATTTATCACGATGATACGCAATCGTGTTTTTAGGTGTTGTATCATGGCAATGTTGCTACTTGTTGAGGGATCGTCTCGGTCTTCTTGGACATGGGAATCCATTCAGAGCGCAATTGAATTACCTGGCTTCAGCCAGTACTTTGCTTTACGTAGAAAATTGGAATCTGGTGAACCAATAAATGTCCTCGGTCTGGGATCTTCTGTGATGGCCACGTACGGTGGATGCTACAACATGTTCAGCCGGAATGTAACCGGAACCCTTCGAGGATATCAAAGTACAACGTGTGACATCGGATCCAGTCAATGGTGGAAGAACACAGTTTTTACAGGGTGGGTCACCCGTTTTATGAACTGGATTAATGAAGCATGGCCGCAT…
>TCONS_00071239
GCGGGGCTTGGGCGACTGGCGTCGGCACCTGTGGCTGCGTCGGCTGGGGTGTCTGGGAGAGGAACAGCGGGCGGCGGGCACGGCGCGGCGGGGCTACAGCACTCGTCTGCGGCGTTTGACCTGCGGTCCGACTACGACAGCTACGGCGGCGGTGGCGGCGGTGGCCACACCCACTCGGACGGTGGCGACGCCAACGGCCACGGCGGCGCCGGGCATCACCACCACCACCACCATCACCACCAACACGGCGGCGCACATGCCACAGCTCAGCTGCACAGCGGTCCGCTGGGGCAGCTGGCGGCTAGCAGCAGCTTCACCTCGGGCACCGGCAGCAGTCTGGCGGACGGCGAGGAAAACGACTTCGTGAGCCTGCAAAACATGTATGAGCTGCCGCCCATG…
>TCONS_00071332
AGCTGCTCCCGTTAGCCCGGCCGCTTGAATCTTGGCGGCCTTGACCATGGGGTCTTCGTTCTCGGGCTCCTCGTCGGCGGCGCCCCCGTGGCCACGAGCGCGGGGCGGAGGCATGCCGCTGTTTCCAGCACCAGAGCTAGTCCTCACAACGCGGGCCGCGAACGCGCGATGGATCGCCGATGAATGGCGCCGGCAGGCGCCGAAGCAGAGCACTGCATGGAACGGGAGAGCATCCTGATTGTCGTATTTGAGCGCAGCAGGCAGAACAGCGGTCGGCCGGTCCCAGAACCCCTGCAGCACGCACTAACCAGGGCGCAACCGTCCAGGTACTAGAACGGTCGCCCACACGTGCGTCCTGCCCACAACTTATGGTGCATCTGTTTGAGGTCGGGACGGGCT…
>TCONS_00071391
ATGCAAGACAACTGTATAGTCATTAGAACTGATAGCGAAGGGCCGCAGGTCCCCCTCCAACATTTCGAGGGTTTAGAGCCATTCCTGAGCGATTTCATGACTTGACGTGTCCTATGGCGTCAACTAGTAAATTCAACTGGAACGCTCGTTTCGCGGGGATCTGGCGTGTCCTGAAGGCCCTGGGCGCCCTGCGAGCGACGTTCTCCGTTGGTCTGCCTCGATGAGCATGGTTGCTGTTGACGGCGGCGGCGGCAGCAGTCATGATGGCGGCAACTGCCGGTGGAGACAACTGCCCCCACGCGCGGGCGTACATGGACTTCCTGCCGCAGATCCCGTGCAGCGGCCAGTGGCATGGCGCACGCAAGTGGCAGCCGCCC
>TCONS_00071458
CGAGTACCTGCCGTCGCTTCTGCCGCTCTCCAACAGCAGCAGCGGCAGCAGCGGCGCAAGCAGCGGCTTCCTAATCATGGCCACCGAGGCGTTCCATTATACCATATCGCACCTGCGGCTGCCGCCCGCCTCCAGCCTGGACCAGCTGGCGGCGGCGGGTGCGGCCTTCTGTGCGCGGCCCTGGTCCGAGGTGGAGACGGAGCTGGTGCAGG
>TCONS_00071959
GCTCGTTTGATTAGATAGAGGCTCGCCGCTGAGTCAGAGGCGATAGTGAGCTTTTTATTTCCGAATTCTTTTCCTACGCTTCCGAACTCAGCGAGCGCCGCCCGGATAGCTGCGAGCTCAGCTCTTGTAATAGTGTTTGTGCACCCTGACCCGTTCGGATTCACGTAAACAACTCTGTTGTCGTCGAGCCAGGCACAAGCGCCGGCCACTTGCACTTCGTTTCCTTCTTGCGTCGTAAGTTTTTGGACAGAGCCGTCTGTCCATACTGTGCTGCGGAGGTCGTGGGCCGGAGCATGCTCGGCTTGGAATCGAGAGAGCGGCAGGCGTGGGGCGCTCGGCGAGGTGGCAGCTGTGGCTTTGGGGTTCTTGTGGAGACCAGGAGGCTAGCTCGCGACAGAG…
>TCONS_00072121
GTGCGAGCCGCCCGGCCCGCACTCAAGACCTTACACATACAATATAGGCCCGGTGCGCGCCCTTACCCTGCAACGGGGCCGCTGCCCGGGCCGCCTCAAGCCGCCGCCTTCTCGAGCAATCGACTTCGCTGCTGGCGACTGGGCCTGCCCAAGCTTGCCCAGGAGCTTGTCAACTCATAATTCATGGCGCTGCACCCGTCATCACCAGTACACACCAGCCCGGCATCATCGGAACCTTCCGGAACCTTCGTCAGCCCTTCGCGTCCTGCCGCGCCGCCACCGCCATGTGACCGCCGCCTCCGCCGCCACTCGCCCACATACCGCCAAGCTCATCACCAGTGTATCGGCAACTACCAGTATCAGTGTTCGGTGCGTTGGTTGACGGTGCGGGCCCGTTGG…
>TCONS_00072125
GGGAGAGCGCTTGCGCCGTGGACGCTGACGCCGGTGCCGCTACCGCCCCCAGCGGCTCATATGGGTTGGGCGGCGAGGAGGAGAGCGCTTGCGCCGCGGAAGCTGGCGCCGGTGCCGCTACCGCCCCCAGCGGCTCATATGGGTTGGGCGACGCTAAAGAGAGCGCTTGCGCTGCGGAAGCTGACGCCGGCTCCTTTGCGGGCATCGCTACCCCGGCACCAGCTGCGAATGGGGCGCTAGTGTCTGTAGCGGCGGGTAAGCAGCCACAAGCTAGCACGTGCATCCGCTGGTGCTGCTGTCACTACGAGCCCTGGTGCTGACGCGGAGGAGTCTGGAGTCTGCCGCCATGTCTGGGGCGCTGCTGACAGTGGCGCTCAGCCGCTCAGACGCGGACTATCT…
>TCONS_00072681
AAATCTCAACAATATTATTTGCTTGGAGATTCAATCAAAATCAGCCGGCGCTATCTCATGCTATCTCGCGCTTTAGTGAGGGAGCGACTAAGCGTATTGCTCGCTCGCTGACGCTATTCTATCACTAGCCTAATAATATGTATTGCGAGTATTAACTACAGCAATAACAAATCGCCAAAAAGGATGCCCGGAAGCAGGTAAGTTGAAAGGTCGCTGAACAGCTGAGGTACCAATGATTCGCGCTCTGGGTGAGTTTGCAGCCTTAATTTGTGCAACAATCAGGCCATGGAAAGCGTAAGGTCCTTGGGGAGCATATTACGAGTCGTGCAAGCCAGGGCCAACCCTGTTGCAAGGAGACATGCAAGTTGGTAGCCTTAAGGTCCTTACTGATAATTGTGT…
>TCONS_00072718
TGGTGGTGGCGTGAGCACGTGCAGGCGGCTGGTGTGGCTGGTGCGGCGCGTAGTTGAGAGGCAAGATAAGAGCATGCAAAGACGGGAGGTTGGGCAGCTCTGGCGGCGGGCCCGCAAACCCGCGGCTGCACGGGCAAGCCGCTGGTCCTGCCTGTACCGCCTGTACTGTTGGTACAGTACAACAGGCACAAACACGTGTGCACCCACGCC
>TCONS_00072854
CGACTACTTGAATTAGGGCATAGCATTGCTTACTGTCTTCACGTGTTTACACGACGCAACTCCTAAACGACTACTGCTGGCCATCAGAGTCGAGTCAGAATTGTCCGCACAATTGCCGAAGCTTCACCCGCGTCACACCAGCACCAGCGCTGTCCAAGAAGAATGCTTCGTGTGACGCTTGCAGCGCTTGTATGCGCGGCGTGCGTCTCCGCTTACCCGCGTTACCTGCTGCCTGGATCACCCTACATTCCTAACGGTAACGGTGACGGCACATGCACCGGCGTCCACCCCACTGGGCCCATCCTGTATGCGGTGCACAGCACCCCCTATAAGGACACACGCATCTCCTTCGAGGTGTCTACCA
>TCONS_00072883
GCTCGTTAATCGCTCGTTTGATTAGATAGAGGCTCGCCGCTGAGTCAGAGGCGATAGTGAGCTTTTTATTTCCGAATTCTTTTCCTACGCTTCCGAACTCAGCGAGCGCCGCCCGGATAGCTGCGAGCTCAGCTCTTGTAATAGTGTTTGTGCACCCTGACCCGTTCGGATTCACGTAAACAACTCTGTTGTCGTCGAGCCAGGCACAAGCGCCGGCCACTTGCACTTCGTTTCCTTCTTGCGTCGTAAGTTTTTGGACAGAGCCGTCTGTCCATACTGTGCTGCGGAGGTCGTGGGCCGGAGCATGCTCGGCTTGGAATCGAGAGAGCGGCAGGCGTGGGGCGCTCGGCGAGGTGGCAGCTGTGGCTTTGGGGTTCTTGTGGAGACCAGGAGGCTAGC…
>TCONS_00073059
CTGAGCGCATGAGATTGTACATTGCGGTGTAGGGAGCGATTTATCACGATGATACGCAATCGTGTTTTTAGGTGTTGTATCATGGCAATGTTGCTACTTGTTGAGGGATCGTCTCGGTCTTCTTGGACATGGGAATCCATTCAGAGCGCAATTGAATTACCTGGCTTCAGCCAGTACTTTGCTTTACGTAGAAAATTGGAATCTGGTGAACCAATAAATGTCCTCGGTCTGGGATCTTCTGTGATGGCCACGTACGGTGGATGCTACAACATGTTCAGCCGGAATGTAACCGGAACCCTTCGAGGATATCAAAGGTGGGTCACCCGTTTTATGAACTGGATTAATGAAGCATGGCCGCATGAACATCATGTGTTCATCAACGATGGCCACGGAGGTTGC…
>TCONS_00073447
GTTTGTTTGTGCAGGCGGGGAGCGGGGTTGCGTGCTGCCTCAGCGACCCGGTGGCAGGTGTGTGCATGCCAGGCTCCCGTCCGCTTGGCTGCCCTCTTAACTTCGGGCAAGAGGCGAATCCCGTTGCGTCCAGTAGAACTCAGAGGGTCATGGGCACTTGTCAGGGAGTGTGTTGATCGTGACATGCAAGCCACCGCACCCCGAGCGAGCACACGCGTGCCACTAC
>TCONS_00073471
GGCGAAGCTGGCCTACCACTTCCGCTTCCTCAACCCGTCGCCTGCGCAGCTGAAGGAACTCACCGACCTGGTGGACCACTTTGCTGCGCGCTCCATGCACGCTGAGGACGCCAGCCTGGTGTCGCACGGGAACCCGCTCCTGCTGCCCAAGCGGGAAACGGCCTGTCTGCCGCACAAGGATGGGGGTGTCAACCACGTCGACCTGC
>TCONS_00074576
TGTACATTGCGGTGTAGGGAGCGATTTATCACGATGATACGCAATCGTGTTTTTAGGTGTTGTATCATGGCAATGTTGCTACTTGTTGAGGGATCGTCTCGGTCTTCTTGGACATGGGAATCCATTCAGAGCGCAATTGAATTACCTGGCTTCAGCCAGTACTTTGCTTTACGTAGAAAATTGGAATCTGGTGAACCAATAAATGTCCTCGGTCTGGGATCTTCTGTGATGGCCACGTACGGTGGATGCTACAACATGTTCAGCCGGAATGTAACCGGAACCCTTCGAGGATATCAAAGACCTTGTCATTTTGGAGAATATGGCTGGCAAGAGTGAATCCGTAGACGTCGAAAGATTGTTAATAGCAAATGGGCTTACAATAAAGAGTGCAAAACGGGT…
>TCONS_00074821
CCAAGACATATGTCTTACAGCATAGCTTAAGAGATACTTGATCGTGCTTCAGCGTACCGCTTCTGGTGGCGCAGTGCACCAGCTTCCGGCTCGATTTCACCTGAAACTTGCGCGTCTTTGAGCGCTTCGCACTCTTAGGTGCATGTTGTTGTTTTATTACATTCCAACTGGTAACATAGGCTCAGCTAGCAAGAACCGCACTCAACAGCTATTGAGGCCTTCGCGCCGTTATCTCCAGCGCGGCGGAAGGCATTCAAGCGCCAAATGCGTCGCGTGTGCGATCAAGTTCCATGCGTGAGCATTTTGCCGCGATCAAACTACGCCTGACGCGACGCACGCGACCACATTGGGCGAAGCGCGCCCGCTTGTCCGTGTGTCCGGGCGCGCCACGGGCCTTTT…
>TCONS_00075115
CCGGACGCGACTCCAAGACATATGTCTTACAGCATAGCTTAAGAGATACTTGATCGTGCTTCAGCGTACCGCTTCTGGTGGCGCAGTGCACCAGCTTCCGGCTCGATTTCACCTGAAACTTGCGCGTCTTTGAGCGCTTCGCACTCTTAGGTGCATGTTGTTGTTTTATTACATTCCAACTGGTAACATAGGCTCAGCTAGCAAGAACCGCACTCAACAGCTATTGAGGCCTTCGCGCCGTTATCTCCAGCGCGGCGGAAGGCATTCAAGCGCCAAATGCGTCGCGTGTGCGATCAAGTTCCATGCGTGAGCATTTTGCCGCGATCAAACTACGCCTGACGCGACGCACGCGACCACATTGGGCGAAGCGCGCCCGCTTGTCCGTGTGTCCGGGCGCGC…
>TCONS_00075844
CCCAGTCTGTGGGCCGCGGTGTCTTACCTGGGTAGCCGCTGTGTGGGGCTGCTGTGCGAGGGGCGCTGTGTGGCGTGCGGCAAGCGGCTGCTGCCGACCGACCCCGCCAAGCAGGACCAGGTGCCGCCCGGGATGCACCTACTGCGGCTGGTCACGTGCGGGCACTTCTTCCACCACAAGTGCATAGAGGGCCTGCTGGCAGAGCCGCCGTTCGGCCGCGACGGCTGTCCGGTGCCGGGGTGCGGCGAGCGCATCAGCCACCACCACCTGGTCACGGAGCCGCAGGTGCTGGAGGCGCGGTGGGCGGGCCGGCAGGCGCGGCGGCGAGAGATTGAGGACGCGGCGAGCATACTGGGGCTGTGAGGGTCGTGGTGAGGTGTGGCGTGACCTTGTGTGTGG…
>TCONS_00075855
GCAGAGTCGGAGCCCTCCAGACGGCGCGTTGTGGAAATTTTGCCAAAATGCCCTTACACGAAACGGGTCTTTTTACTTCTGACTTGCCTTTAAAAAATGTGCTTCAAAGACACAGCAGACGGCGAGCCGTCATAAAGAGCCTGTCACCGTTGTCCATTTCTGTAGCGGCTCGCTCTCACGCCTCTTTCTTCCTGGTCCGGGCGCAACCCCCAGTGGACGCGTTCGGACCAGCCATGGCACCGAAGCGGCGCCGAGACGAAGCTGAGAAGGCGGAGGAGGAGAAAGACCACACAACGTCGACCAAATGCGG
>TCONS_00075868
ATTCTGAAATACTTATGGCACACCAACAAACAGTATGTGAAGGCCCGATTAGCTTTGCGATAGCGATGCACAGCGACGAGAGCCGCGCGACACTTCGGCAAGCCCTCAGGGCCTTTGGCCTCGCTGACGCGGAAGTTGAATGCTTTACCGACGCTGACATAGACTTCCTGTTATTTCACGGCTTCAAGACCCTTGAAAGCCTTGGCTGGGCTCGCCCACGCCTTCTTTATGAGGGCGGGGTGCGGCCGGTCCTTGTGGGCTATATCAAGCAAGCGATAGAGCGCGCAGCGGCGGCGGCAGAATCAGGGCCAGCAGCGCCTGCTCCCTCGGACACTGGTGCCCGGGACCAGCGTGAGTGACTACACGATGCTTGAAATACGTGTGCATCACCCACATGAG…
>TCONS_00075869
GAAATACTTATGGCACACCAACAAACAGTATGTGAAGGCCCGATTAGCTTTGCGATAGCGATGCACAGCGACGAGAGCCGCGCGACACTTCGGCAAGCCCTCAGGGCCTTTGGCCTCGCTGACGCGGAAGTTGAATGCTTTACCGACGCTGACATAGACTTCCTGTTATTTCACGGCTTCAAGACCCTTGAAAGCCTTGGCTGGGCTCGCCCACGCCTTCTTTATGAGGGCGGGGTGCGGCCGGTCCTTGTGGGCTATATCAAGCAAGCGATAGAGCGCGCAGCGGCGGCGGCAGAATCAGGGCCAGCAGCGCCTGCTCCCTCGGACACTGGTGCCCGGGACCAGCTGCTGCCGACAGGCGGCGCTGCTGTGACGGGCGCGTCAGAATTCTGGTGGAGC…
>TCONS_00075925
ATTTAAACTTGGTATCTGCCAGCAAACTTCTACTGCAGCAGCGCGCCTGTTCGTCTCTTTGGGGCACTTGACAGTTGTTTTATAGAGAAAGCTTTTTTATTGCTGAGTCTTCGCCATGCCCGAAAGTTCTAGGTTGTACAAGTCGAATTCCTGCAGTGTCTAGGCCAGGGCCGCTTGGTGAGGCTGACCCTTGCGCGCCTTCACGCGGCGCGGGCCAGTCGCCTGCTCGCC
>TCONS_00076030
CCTAGCGCGAGGCGATATCTGAGAGAACTGAGACAGTCGAGTGAGTGAATCGCGGCCCCCTTTATTTTTTACTGCTCTTTCGGATTTGAGGGCCTTTCGGAAGTATGCCAAGAACCTCGCAATTATACAGCATAACTGTATACGAACCCACCTGGACACATAGAACACCAAAAGCTTGAGGCATGCCTTTCAGAGCGCTGTGCCGCTGCAAGACAATTTGGAAGCCAACACGCTTCGGTTCTCTTCATGGGTTCCACCGCCAGCTCTGAGGCGGCGGTGAGGGCGCTCCTGCAGCAAGACGTGGCGCGCACCAGCCAGGACCAGCAGGCTGGGGGCAAGCAGCTGTGGGCGGGCGAGCTGGGTCACGGGGGGCAAAGAGAAGGCCTTGTGACTCTTTGC…
>TCONS_00076078
GGGAGTTTGTGGGGAAGGAGGCGTAAGGGATGAGACACGCCGAGAGGAGCGGAGCAGTGGAGCTTTGACGCGGAGGCAGGTGGTGCCCTCTCGCGCTCATTCGGCCGCCCGCCCAAGCTCTCACTCCACACACCCACCAACGCGCAACCATGCAGAGTTCCCGTCCTCAAGACCTCCAGCTACAACACACCAGCGGCCCCGCATCCCCA
>TCONS_00076234
GTAGATTCCAGCTCAAACTAAAGGGCAGTGAGGAGGCAGAGGAGGAATTAGGTTATGGGTTTGTGCATGCATACCCTTTCCGGCTTCGAATACACGCACAGTGGGGCTCGTTCGTCCCTTGACTTTCCCTCCCTGTTGACTTCAACGTGCACTCCTGTTCCTCTACCGCCCCCGTCGTTTCCCCTCACCTCGCTCCCGCCCGTCCCCGGACATCGGTAACAACGCGTTTGCTATGCCGTACTACTGTTCCTGGC
>TCONS_00076399
CCACGCAGTCGACCGCAGCAGTTTGCCGCCACCGTATGTTCCTTTCCGCATAACAAGCAAAATCGCATATCGTAAAAGCCGCCCTGCGCAGGGCCTCCGTTCGCGCCTTGGTCCGATGACCTTGGCTCGATGGAGTTACTGTGTATGACTGTAGTAATGACAGACGCCAATGTAAAGAGATAGGGTGCCGAATGCGCGAGTTCAGCGTCATACATAGCGCGAGTTCAGGCGCGAGTTGCAACTCAGCTCGAGTCCTTGCTTTCTAAGCGCGCTTCCATAAGTTTACTGATATGACTATGCGTGCATTTAATCGTCGGCTGCCTGGCTGCTTTCTTTACGGCCTTTGGAATTGGTGAGTGAAAAGACCGGGATGTAGCTCGTAAGCAACAATGGCTCTCT…
>TCONS_00076407
CCAGGGACAGGTGACCCTCTTGGAAGGCGGTTCAAGCCCCAGGCAACCGGCGGGCGTCCCCGGGGCTTCTACCAACCTGCACACACGCTGCCTCGCCCAGTCGCCCCCGCGGTCGTCACCGGCCGCGTAGAGTCGAGAAGCATCGATGTTGTTGTTGTTGTAGAGTCCATGTTTGCTATTGTATTTGTCCAGGTTTGAGGAGTCCCGCAGACGAGGTGCAAGGGCTGTCCAGAGGGCTGTCTTGCGCTCGCACTTGTTCCTGACTCAAAACCAGTAAGTGCCTACTCTATAATTAACAATTGTCCAGGCATCTGCTGCTGCTGCTAGCGTGTTGCGGAGAGGAAATGTCACTGCTTGCCCGTTATGAAGGCATACCGCACATCTCGTGCATCTTACAGA…
>TCONS_00076469
ATTAGGCATTGGGGCGGGAGGGCGGAGGGGCCCCATGTCCAGCATCCTATGGGAAATGGTGGGACCCCATACACGTTCCATATAGAGCAGTCCGAGCTTGAGTCCGAGTCCAGCATCGGAATGAGACGGCGCATGCGCATTAGCCGCTCTCTCAAGTATCTCAAGCGACCTAGCATCTCTCTGCTCTCTTCTCCCGTACTCCGGCATCCCATGCAATACACCGTTCCGCGCCAACCTGCCCCAGACACGTTCTCCGTCACTCCACGCGCAAAATGCACGCCTGTCACACTCCTGTCGCCCAGGGGAAGAACACATGTCAAATGGGAGCGCCAGTTACAAGACTACTATGCATGAGACGACGCGCGCGTGCGGATGGTCGGGCGCTGGCTGCAGCATGCA…
>TCONS_00076540
TGTGTGTGTATGTATATGTGTGTGGGCGCATGTGTGTTCGTATGTGTGTGTGGGTGGGTGTGGGCGCATGTGTGTTTGTGATGGGGTGAGTGGGCTGATGGGCTGATGGGCTCATGCTCTGGTGGCCGGGCAGGAGCACGAGGGCGAGGGTGCAGGTGGGGTGGCGCGTCCCCGCGCATGCGCCTGCATGTACCGTCCCTCAAAGCAATGCCCGCTCTGCAGGCGGCGCGACC
>TCONS_00076636
GGGGGGGGGGTGTAGAAACCAGCCCAAACTAAACCGAACGGGAGCCGCAATGGACTTTTAGGGGTCTGTCCGTTGCAACTGCCATACAGCGACCACGCAAGAACACACCCAACTACACACGCACGCAGTACATATGCGCACGCACCCCTTGTTGTCACCTCCCTTTTGTGGCGTAACACCAGAAACACGCACACGCACGCGCACACGCCCCCACGCC
>TCONS_00076783
GCAGCGGTATGTGGAGGCGGCGACTGCGCAGCTGCAGCGGCAGCTGCCGGGCTGGCTGCAGCTGGGGTCCCTGCTGGGCGCCGGGACTGAGGAGTGACGAGTGCAAGACCGGCTGTGCTGTTGGTGCGCTGCATATGTTCTGTGAGGTGGTGGCGACCGGCTGGGCGCGAGTGCTTGTCCCCAATGCGAAATTGCGATTCTTGCGATTGGTTTGTATGGGTGCGAGAGAGACTGGTGCAGGAGGATGGGGCGGTGTGGGTGGTTCTGTGCTTCAGGCTTAAACAATAATGAGCGTAGTTCCCACCAAGTTCTGGTCTCGTTTACTACCTGGCATCTGCACGCCTGCAAGTCATCTCATAGCGCGCTGGGGCATCAATGACACATGCCGGACGATCCAAA…
>TCONS_00076818
AAATACTTTGAAGTTATAAGCCCGAGGGCGAGCACCCAACGACAGCTTGACAGCTTGGAAGGAAGCGGAACTGGGGTCTCTGCCTTTACTTCGCGCTTTTCCTAGTAGCGTGCTTTACGCTGCATCAATGTGCATATAGTATAACAGATACAGCGCTTGCAGGAGCGCGTTCTAGCAGAGCGTCTGTGTGCGCAGAGCAAGACCATGGCTGGTGAAGGCAACCCCGCTGTGCTCGACGACATTACTGCAGCCCAGCAGTATGTGCTGGACTTACAGGTCCTCTTCTACTCGCTCAAGACCGTCGCTGCGAATGGGCAGAAGGCAGCACCAAGCACTGAGG
>TCONS_00076828
GTCAGGATAACGCAGCACAACAAGTGGTATCGAGACCAGCTGTCCTCAAGTCACGGGTTTGATCCGCGCCACCTGCTGGGCACTGAGGCAGGCTCTGCTTCCGGGGATATGACTGAACTGAGGAGTATGGCGGCTCTGCTCCCGTATCTGCGAGTTGAATTCGTCGGGACGCCTCATCTGGAGGGGGGATAGTTGTAGTGCGGTGCTGTGGAAACGATGGTCTGTCATCTGCTAGCTAGTCCTTTTACTGTCAGG
>TCONS_00076944
GAGATATTTAGCTTGCATCTCATATAAGCTAACCCAATCAGAAAATCTAGGGAGCTTGGGCTCCAAATGGAACTCGGCCTTAGCACCGTGCCTTGAGGTTCTGACTGCTTCTGCTGTCTGCTCAAGCGGCTCCATATCAACGTTAGGGGCCAACTTCGTGCGCGGCTGAAGAGGACCTATGTTTGCTTCTGGGCGGCCGCTGCTGCACGGAAGCAGCAGCGGCGGCATCATCTGCGCGACTCCTTGCGCCTCCGGGCCAAAGCGGTCTTTTCCAGCCGCGAGCAGCGCCAGCGCAGGACCCTACAGCTGCCCATTACGGCATGCGACATCGTCTCGTTTATTAGATGGTGGCTGCTGGACGCCACGCAGCGCGGCAGGAGCGAACAGCCCGTCCGCGGT…
>TCONS_00076950
CACCGGATCGCTAACTCAGTTAGCGATTTGACTCGTCCTTACAGCAGAAGGGACCCGGGTACGAATCCGGATAAAAGCCCAATTATGCAAAAGGCGAAAGATTGGTGCGAAACCGATTGGTGATCCCACGAATGATAGGTAGTTGCTCTTAGTGGCAATTGCGGGCTTATGCCCGCTGCAACCTAGAAAGGTCGTGGTGCAGAAGTCCGATTTAGTGGCGAGGTCCAAGGTTCAAGACAAGGCTCAAGATCCAAGGCTCGAGGAGGAGCGCCATGGCTCCTCGGTTTGCACAAACTGGCAGTGCTCCACTACTATAACGCGGCGTTTCCCTAGCTCGATATGTTAGGTGTGCAGGCTCGGATGTAGTGGACTTTGAAGAGCGGCCTAGGACTTGGAGGT…
>TCONS_00077126
GCCGCGCCCGCGGACTCCCGCTGCTACTGCACCGCCCGCTGCTGGCTACTGCATGGGCGGCATGCATTCGCACGGCCCGGCACCGCGTACCACGTACGGTACCTTATGCACGTGCCGCTACGAACCGGCATTTACCGGCCACTCAGCACCTGCCGGCGCGTGCACTCACCGGCTGCTCAGGATTGCCATGACTCCCTACCTGCAGCGCTTCACCGCCCCATCACTGCTGCCTACTCCACCG
>TCONS_00077822
CGCCAAGGGGGCAGGGGGCCACGGGAGGAGCCATACAGGGTTGAGAGCGCCGGCAAAGAACCGAGCGGCACACAAGTATGTTGGATGTCATCAACGCGGAAGGGAACAGCAACCCGAGTGGTCGCAACCTAGCAATGTAGCTACAGCCCCTGGCTGACGCGGTGGCTTCCAGGGGCCACACGCCCCACCGCCGCACACACTCG
>TCONS_00077901
CGAATGCTTCTCCCCGGGAACTCGACCGCATTCACGTTGGACCCGCCGGCCCGCGCCAATGATGTCATTCGCCCGCGCCCATTGATGTCTCGCCTTGGTGGTGTCAGAACGAAGCCAATGCTAATATAGCTACAGCACAGTTATAAACATACACAGCCTGTTGGGTAGAACACGTTTCCAGAATCGTGAGAAATGGCGCTCAAATCGCAGCGGAACGGACTCCCAGGCCTGAGGCCATTTCTCACGGAACGGTCCCCTTCTTGAAACGTATTCTACCCAAGAGGCTGTGTATGTTTATAACTGTGCTGTGCTGCGCCAATGATGTCACTAGGTGTCTCCTAACGCCGGTTAACAATGGGCTGGAAAATAAGCAGAATAAGCTCAAATGCGAAAGAGCAG…
>TCONS_00078115
TGGGGGAAGAGTTCGAGAGGCGGGTGGAAGAGGCAGCGAGAGATGGAGGAAGATTGGTAGGACGGCTGGCCAGTTACTTACAGCCGGCGATGGATTTGGATCGTCCGGCATGTGTCATTGATGCCCCAGCGCGCTATGAGATGACTTGCAGGCGTGCAGATGCCAGGTAGTAAACGAGACCAGAACTTGGTGGGAACTACGCTCATTATTGTTTAAGCCTGAAGCACAGAACCACCCACACCGCCCCATCCTCCTGCACCAGTCTCTCTCGCACCCATACAAACCAATCGCAAGAATCGCAATTTCGCATTGGGGACAAGCACTCGCGCCCAGCCGGTCGCCACCACCTCACAGAACATATGCAGCGCACCAACAGCACAGCCGGTCTTGCACTCGTCA…
>TCONS_00078178
TGCGTGTCCGAGTGGGGTCATGACTTCAGGCCCGACTACCGGCGTCTGGGCTGCGTGCGGCAGTCGCTGCCGGGGGTGCCGCTGGTGGCGCTCACAGCCACCGCCACGCCGCGTGTGCGTGACGACATTGTGCGCAACCTGGGCATGAGGACCGGCAGCGGGCGCTTCGTGGAGTCGTTCGAGCGGACCAACCTGCACTTCGCAGTGAAGCAGAAGACCAGCATCAAGGAGGTGGTGGGAGAGATCGCGGAGGCGAAGCGACGGCGCGGCGGCGAGCTGCCATGCACGCTCATCTACGCGCTGACCACAAAGGAGGTGGACGAGATTGCGGCCACAGTCAACAGCATGCCGGTGAGGCTCGGGCTGGGCTTGGGGCCGTCAGTGCGGGTTAGGAGTGCT…
>TCONS_00079298
GCATTTTCTGTAAGCAATCTGTGCAGTCCGGTTCTTTCCTGCGAGGAGATTCGTCTCTCCAGCGAGTCCGATGCGCTGAGTTAGGTCTCAAGCCCAGGCACGAAGGCGGGACGCACTTCGGAAGCTGTCAGTGGAGCACTACAGTCGTATAGTGCAGCTATATTACTGAGTCCCCTGTGCTGACTGGCTTTCCATGGCGGCGGCGAGGGCCCTCCTTCCACGGCAAGCTGCTCTACTACGAAGACTGGATACAAGGTAAGCAACCCGGAAGGGCCTCTGTACCGATGATGAGCTGCCTGGGTAGTCGACTGTGTGGACCCGCTGCATCTGGACGATGCCAAGCCGGGCATATGTGCCGGCACCAAGGAGCGCATTTGCGGATGGTCGACATCGTGGAGC…
>TCONS_00080930
ATGAGCGCATTTATAAGGCTTGCATATTCCTTAAACGCGGTGAATGTTTCGACCGGTCCGCCTTTTGTTGCAAGCTTCTCAGCAAGTCGCCACCTTGCCGCCGAGTCGGTCACCTTGGTAATTGCATAATATCATCTTGAACTTACTCACAGGAACCGTGCTGACAACTTATTGACCTGGGTGCAAGCTCAGGACAGTAGCGCCCTCGTAACAACTTGCAGCAACCACCGCTAACCTTACTTGTCGACCCAACAAATACCAACTACTTATTAGACTCTACTGATCGACAAATTGTACAAGCAGN
>TCONS_00081042
CAAGCATATACTGGCTGGTTAGCACAGCTATCTACGGGTCCTCTGGAAAGTGTGACGCATCCTATGCGTCGTCGCGGACAGCGCGATTTCGGCCCAACGCATTGACATCACCGAATGATCATAGCTCTCTCTATACGTGATCTTGGTCCCAGGGCGCGAGAGCGAGTGCAGCGTATGAACGAGGCATGTATCTGCGCTTCATTGTCAGGCGCGAGAATGCGCGTGCATAGCGATAACTTGCATCGCAAGTATCTAACAGCACAGATACGGCTGCCAGAAAGCACTAAAGCATGAAAATGGGAAGCCATCTCGGCCGGCCGGCCGAGATCACGAAGATGACGAGAAGCCGTATCCATGCATATCGTCTATCGCAAAGATACACAGCTGCGAGCGTGATAG…
>TCONS_00081043
GCGGCAGCGGCGGCGGCGCGTGCGCGCATCTTGGTAGCGGAGGGGGCGGGAAAGGCCACGTGGAGGAGGAGAGCGCAGCGCCACCCAAGAAGCGGCGCAAGCGCGCAGGCTGAGGAGCCGGCTGGCGGTGTCTAGGTAGCAGTCCTCGGTGGGGCTGGCAGGGGGCATGCGTTGCGGCATGACAAGTAGTGCGGCTGTTGACAACTGTGCTACGTCTGGCTGCGGTTGGCTCTGCTGTGGCATCGTGATTGCTAGGCACCCAGTTTGGCTATGTGCCTGTGGAAACCGACCCCGGCTATGTCCGGGCGATGAGGTTGTTCGGCCTCAGACTGTGGAGGGGCTCAGCCCCTTTTCCCGTGACCGGGGAACACTTGTCATACCAGGACAAACACGGCAACT…
>TCONS_00081142
GTTTGCGTATATGTGTGTTGAACAGAGGAGAAACGGAACGTGGGAAGGGGGAGAGGGATGAACGTGTGGCGCCGGTAAGGTGGTGTGGGTCGGGCGCTGCTCGCTGAGGGATGAGACTCAACTGCGAAGGTTGGAGTAGTGCTCCCGCTGTGGCGCTTGCTGCCTGCGCGTGTAGGCCGGCCTGACCAGCAACCAACAACACCCCACTACACGTACTGCGACTGTTTCCTT
>TCONS_00081167
CGTCTGCCCAAACAAAACTAATATTTGATTATGCGCACATTGCAAGTGAACAATAGTTTCTTGTAAGCAGACGCAAGCCCAGACAAACGTCACTTCACTGCCGCGAAGCAACTCTTATATCCAGCTCTTCCGGTATACAATGACTGATGACCCTGATGGACGTCGCTCTAAGAAGCGCGTCCGGTTTGGCGAGGGCACGACTGTGGAGCTGGCCAATCCGGACCCGAATGCCGCAGCGGGAGCACCGCGACGTACCATTCTGCCAGGAGGCGCTCACGGCGGCGATGCCCGGGCCCGCCGCTCCGACATCGAGGCCCAGGAGCCGGAGGCCGGCCCGGTCCGCGCCATGGACCGCACACTGGCCGCCACGCGGCGCGCCCTGACG
>TCONS_00081234
GGCGGGATGGCCACCCCCAAGCACGGCGGCCGTGTCGTTGCCGCTGCGGCCTGTGGTTGCGTATGCAGGGGCGTGCAGGTGCATGCGGACGAGGGCTGCGGCGCGTGCAGGTGGCATGCAGGTGCCATGCAGCCAGCACCACCGCGTGGGTCCGCACGAACCGCACTCGCACAAGCCGGCACCACCCGCGTCACCCACTCGCCACCCTCACCCCCGAC
>TCONS_00081249
AGCAGTAGCCAGTGACAAAGTGAATATGTACCTTTACAGCATACTGGCTAAGGAAGCAAACCAGGTGCCATCACGCCGTCGATCGGCGCCTCAATTTTGACTGAACACTGTTCTTTCAGCCCGCGCTGTACCTTGATACCTTCAACTATAATGTGCTCAACGAGGTATACCAGAAGCTCTCCTAGTGGGCCCTTCCCACAAACTTGACTGGTGCAGAAAGGCCGAGCAGTAGCCAGGCCTCTGCGAGTATAATGCAACAACTGCTTGTTGGATTCGCCAGCAATACCTGAGTACCAGTTTTCTTCCTCCAGTATATCTGCACTTTCCCCGAAACGTAAAGCAGCGTTTTCGGTGGCATTTCTTACTTGTCTCTGTGCTTACCGTAAGATGGAGACTTGC…
>TCONS_00081281
GGTTCTTACATCACTTGGTTAATATACATGAAGCGATAAGGATATAGACGCCCCTTGGTGACCTCAACACGCGCCGCAGTAGGAAACATGGTTGCGGCATGCCTTGCGTATGACGAGAAGGGCGTCTTAGGCTCAAGTGACGAAACCCTATGACGACGTGCATGAATATAATGCGCTGGGGTGCACAGCGACTTGCTCAATCGCGGCGTCCAGCTTGCTCAAGTGTGGCGCCTGATTGCATCTCAGATGATGTGCTGTAACTTTCTG
>TCONS_00081283
TTCTGGTCGTATGGTGTAGCGGTGATCACTCTGGACTTTGAATCCAGCAACACGGGTTCGAATCCCGTTACGACCTCATCCTTTTGCACTGCATCACCACCGTTTGGCAGTAATCGCCATGTCAGCCGCGGTCAGGGTTAGGTTCTTTGGAGTCCATACGACTTGCCTGCCTGCCCATACTGTACCGTACCGTGCTACCCTGCCGCGCACCAATCTCGCCGGCGGTGACAAGCCGCTCCACACAAGCC
>TCONS_00081533
GGTGGAGGCGGAGGCGGGGAGGGGCTGTTGTTGGAGGAGGTGGAGGCGGGTGCGGGTGCGGGCGCGTAGGCGTGTGCATGTGTGTGGGGCTGTGGAGCCGCGGCTGCTACCGCGCACCAGCTTCCGGTTTATGTGCGCTTTAGTTACATCAAGTATGGGGTTGGTCATGGGTCGTGGGAGAAAGCGTTTGTACATCTGATCATCCCTAACCCCAACCACCCGTTGTACGCTGCGGTGGGGGCGGCCCAGAGCCCCAGCCCGCTTTGCGTTTGCGAGTGTGCCGTTGCAGTGCATGTCACGGCAGGGTCTGAGCCCGTAGCCCCGTAGGGTCCAAAGCTGCTGGTGAGGCCTTATATTAATACCCATCCTTTTTAGCGGCCGCTATTGAAGGCTGTGAAG…
>TCONS_00081667
CCGTGGCCGAGGGAGCAGGCGGGAGGAACGGCAGGGTGGTGGGCCTGCTGGGCGGGTTCTGGGCAGGACGTGCAGTTCGGAGGTTACGAATGGGCTGCGCGCTGGGCCACGGTTGCGACTGGCGTGGACATGCGGCCGCACTATTGTGCGGTGCGGTAAGAAAATGAATGACTGATTGCGGGCCTGGATGTGCCAAGACAAGGGGCATCATGTAGCGCAGCAACAGGTGGCTAACGATAACGGAAACGCTCGAGATTCTTGCATGGACCGTGTGCTCAGAATAATGCATGTGTACGAACCGGCGGTGTCTATGTATGTCCTGATACATTCATGTTAGGGGCTACCCTGCTTACTAGAATGGATGCAAGCTAAAGGCTTGAAGGACTGTCACACGTAACG…
>TCONS_00082226
GTGCTCGCGGTGGCGGGTGAACCGCCTATGCGCTGCGCTGCTGGCAGGTCGCAAGGTTGGCGCATGGCAGGACATGCGGCCAAGCCCTGCCTTGATCTCAGTCGCAAGGAATTTGAAGGTCTTTGGCCTGCCGGTGCCGCCTGCGTTTCCATGCTGCGATGCGTTCATCACGACAACTCCCCCCATCGCATAACGAGTCATGCCTGGAACTCCCACCCACCCTCCT
>TCONS_00082272
CAAAACTAATATTTGATTATGCGCACATTGCAAGTGAACAATAGTTTCTTGTAAGCAGACGCAAGCCCAGACAAACGTCACTTCACTGCCGCGAAGCAACTCTTATATCCAGCTCTTCCGGTATACAATGACTGATGACCCTGATGGACGTCGCTCTAAGAAGCGCGTCCGGTTTGGCGAGGGCACGACTGTGGAGCTGGCCAATCCGGACCCGAATGCCGCAGCGGGAGCACCGCGACGTACCATTCTGCCAGGAGGCGCTCACGGCGGCGATGCCCGGGCCCGCCGCTCCGACATCGAGGCCCAGGAGCCGGAGGGTGAGTGCCTACCACATGCTGCTTGCGCC
>TCONS_00082598
GGGCCAAATTGGGGTAGGCTGGCAATTAGGCACATTCCGAGCTACGCAGTGTAGACGGTTTTGGCCGGTTTTGGCGCAAAAATGGGGGAAGCGTAGACGTTTTGGGGGGCTTGGGGGCTTACGCGTAGATGCCGCGGTCAGGGTCATCTACGCATGTGTAGATGCCAAGTGCCTGAGGGCATCTACAAGATACGAGCACTGGGCAGTGGTAGTACGGTCGGACGGTGAACCTGACACGACAGGCGTCGCAGGTAACGTAGCAGTTGCGGTCGCTGCTCATGCTCACGCTTTTCTTTTTGCTTGTGCTAGCTCACTGGCCTCGGCTCTACAACGTCATGTTCGCTTGTGCGTGTTGCGTTTTTGGGCTGAGCCCCCCCAGCGAAGCGTTCCAAGGGGGGG…
>TCONS_00082619
CTAACCACGATAATATCGTAGCCAAGACACCTTGAGGCATACTATTAGTTAGTGTGCTTCGCGAAAATTGCTTTCGAGACTCGACTACCAAAGCTGCAAAGCTGCCCATTTCAGCTGATAAAGGGCTATGGGATAGCAAACTATAGATTAGTGATGAAAACTTTCGTTGAGAAGGAGACGAGTTGACGGGCCAGCCGAGAGCGCGCGAGGACAGCCGCACGGCATAGCGCCGCGCTCAAATGCGTGACGAAATGGCATCTTTTCTTGGACTCGAGCCGGACGAATGCTTCAACACATTTCATGACCTAGTCCATGCTGCCATACTGTGCGCAAGCACTGGCTCCTCGACCCTGAAAGAGATTTACACCGCATGTAGCCGATTTGGAAGAGTAAAATGCC…
>TCONS_00082700
TGCTGACCCGGTTCCGTATGAAGTCTCTGCAACGCCTGCACCGCTCGTTGTAACACCGCCTTCTTGCAACTAGCCATGCCTGGATCCCCCTCCCACCTGCGCCTGCTGCACCAATGCGCCTGGCTACAACCTCACCTCTTCTAGACTTATCATGAAAGTACCCCTGGACGTCAGCACTTCACTCCCTGACACACACCGCTCGCATGACTGTAATCCCCCCTCCTCCTGAATGAATGTAAC
>TCONS_00082987
CAGCGCATGTAGGTAGGAGCGGGCTCTGCCAAATGCCGAGCCCGTCATTGTCAGAGGACCCGTTACGTGTGACAGTCCTTCAAGCCTTTAGCTTGCATCCATTCTAGTAAGCAGGGTAGCCCCTAACATGAATGTATCAGGACATACATAGACACCGCCGGTTCGTACACATGCATTATTCTGAGCACACGGTCCATGCAAGAATCTCGAGCGTTTCCGTTATCGTTAGCCACCTGTTGCTGCGCTACATGATGCCCCTTGTCTTGGCACATCCAGGCCCGCAATCAGTCATTCATTTTCTTACCGCACCGCACAATAGTGCGGCCGCATGTCCACGCCAGTCGCAACCGTGGCCCAGCGCGCAGCCCATTCGTAACCTCCGAACTGCACGTCCTGCCC…
>TCONS_00083299
CTTCGGTCTTGCGGAACGACATAAGAGGCGTGTCGGGAGGCAACACATCTTCTTGGCATGGAAACTTCTTGTCGGGCTCTCCTGATAGGCGACGCCGCGGTCCAACCTGCCGCATGATAACTCAAGTGGGGCTTTCCCCGTCCTCAGGAACTCAATCAACGCGATGTCGGACCAAGGGTCCGCACTACCCTTCGCGGCGGCTGGTATCAAGGCCACTTCGTCCACATGGCTGACGTCTCTTCTTCCATGGACCGCCGGCCCGTTGTCTGGGGTAATGCAAGGGTCAGTACCTCGCTCCATCACTATCGCATTCCGCCTGGCCTGGTCCGCCTGAACTTCTGGACGTAAACCGCCAGGGCCACGGTCGCGGGCTGCACCTGGAGGGAGGCTACTGGGAGC…
>TCONS_00083452
GCAGACGGTGAGGTGTAGGAGGCGAGAAGGCGATGGTTGGAGGGTCAGTGGAAGGCCCCAAGAGAGGTACTAGGCCCCGGAACCGCTTCGCGGGACATCTTGCCCACGTCGGCTTGCAAGCACCATGCCGCTTTCCAACCCGGCCCATGCCGCATCCTATGCCTTCCCGTGCTTCCCCACCTCCTGTCCCTCCGCAGCTGCCCCGCCCCCC
>TCONS_00083547
CAACACACTCCTGACCTCGAACTGAGCACTAGCCAAACCATTAGCACCCAAGCGCCGCCTTACAGAGCGCGCTGAAGTCAAGTCAACTTAACCAAAATTACCTTGTAACACGTGTGCAGTGAACTCTTGCCCCTCTCCCTTGTCCCTTGCGTGCCGACTCAGCAAAACACAGCCGTACAGCGTGTCGGGCTAGCTTTCCCCTCCTCCCACAATGTGCCCCCGACACGACCAAGTGTACCGCTGTCCAAACCCAACCTTCCCCCCTCACTTCCCCTCTTACCTCCTATCCCCACCGTACCGTCGAAGCCCCTCCCTTCTCCCCCTTCTCTCTCTTACCTCCTATCCCCACACCATACCGTGACAGTAACCCCACCCCAAACACAGCAAGTGCTAAGCGTG…
>TCONS_00084360
GTCCACCTTCAGCTTCTTGATGTAAACGTAGTCGCCAGCGCTGAATTCTGGCGTGTTTGTCAGGCGGCGCGCCGCGCGCGCGGCCGCATAGCGCCGCGTATCGCGATGCTGAGCCACCAGCAGATTGCCGGCGGCCTCCGGGTAGTGACGCTGCACCCAGGCCGCCCTTGCCCGCAGGCTCTCCGTCTGTCGTGTCATTCTGCCGGTTATGAATGTCTCCGCCACCTGGCTGCTTTCTCGTTACTTGGTGGCTGCAGGATAGGCCGACCGGCGCCTCCGCAGGCTGCCCAAGCAGCGCGCTCGAGAACCGGTATCCGAGACTTGCGAAGCCGGCGGCTGTCTCCTCGCCTAACTAGTCCGTTTGGCAGCTCAGCTGACGGTGATGCGTGGTTGCTAGGC…
>TCONS_00084913
GCGGGATGAGGCTGTCGCCCGGCTATAAGGGCGCAGCGCCGGCCTGTACCGGCGCTGCTTTCTCGTTACTCCCAACTGTGCATAGGTTTACTCTTATGTGCACCAACAACGGATCGACGTCTGTAACGAACTCTGGTGGACAGCGCACTGGGTTCCGGAAGTCATCTGTTGGGGCGTCTTCGGGTTGCAGCCAAGTCTAGGCGCGCAGGCGCATAGCAACGTCACTCTAGCCTAGCAACCACGCATCACCGTCAGCTGAGCTGCCAAACGGACTAGTTAGGCGAGGAGACAGCCGCCGGCTTCGCAAGTCTCGGATACCGGTTCTCGAGCGCGCTGCTTGGGCAGCCTGCGGAGGCGCCGGTCGGCCTATCCTGCAGCCACCAAGTAACGAGAAAGCAG…
>TCONS_00085339
TGTCAAGACGTCAAACTGTTGCGCTGCTCAAGGTGTCCGTGCTACACTATTCTCATGTTACCGCATCACTTGAGTTTGTGAGCTAGAATGGGCGCACGTAGGTGCATGTTTGCGCTGCTTGCGCTTGCAGCATGCGCGACGGCCACCGACTGGATTCCTCATCCTGATTGCGAGCATCGCTGTGATGCTAGCAACATGTGTGTCAGCAAACTAAGCACCACCGGCTGGGGCCTTTGCGCGGAGGGTTCTGCGGAGCTGGCGCGCGAGCTGGTTGTCGACGAGCAAACATGCTGGCTCAGTCACAAATGCACATCCAGCAGGATTTGCAGCTCCTATTCTGGGAAGAGCCAGCTTTATGGTCCAGAGACCACGTCCCCCATGAAGCTCGCGGGTTGCGAG…
>TCONS_00085562
GTTCGTGTCAGGTAGAGCGCGAGGGAAGGCCTGCATCACGCGTCACTCGCTCGGCCGCGGCTGCGGCGGCCGCGGCCACTGCCGCTTTTAGATGCTGACTGCAATACCAGCAGGCGATTGCCACGTGCTTCCCCATCCACATGCCTGCGCACCTGGTGCCATACTAGCTAGGCCATCAAGTGTATCGCACATACAGTCCTCGACGCCTCGTTCGGATGTTACGGATGGC
>TCONS_00085732
AAGGTACCGTGCGTGGGTGAGTGAGTGGGGAGGGAGGAGCAGCAGGGGCCGGCCGGCTGGGAACCACTGGCGCCACTCCCGCCTGCTCCCGCCCCAAATGCTGGGGCAACGTGGCCAGCATCGTGGACACGCACAGGGCACACCGCCAGTCACCCTCCTCTAGGCGTTTTGGTCACAACTACACTTGCCCTTGTCGAGGACACGCACGCACTTCAC
>TCONS_00085916
CTCCGGCCCATGCCCCCTCCCCTCCCCTCCCCCTGTGCGCCTGGCTACAATGTCACTTCTTCATCCGTCATGTGTGTAACCCAATCCCCGCTTCCATCTTAACTACTCATGCACGGAACTCTTCCGATTTCCCTCGCCTCCCCCGCCTCCGCCTCCGCCTCCCGCCTCCTCCTCCTCGCAGGCACACGGGTGTGACGGGCTGGCCGGGGTACCGGGTGGTGGTCACCTCGCGCGGCGGGCGGCGGCGCTGGGTGGACCTGGCAGAGGAGGGCGAGCTGGTGCAGCTCACGGAGCAGGCCCCGCCCGCCAGCCCCGCCGACATCGGC
>TCONS_00086068
GGAGTTGGTGTCAATGGTGCAGTACCGGAGAGTGGCACGTTTTCGTGCCGCCATGCTGGGTGCTGGGTCCCGCCACCGGCCCTGGCGCTGCTTGCTGGTCTGGCGCTTGGCTGCGCGGTCGCGCGGTTCCCTTGGGCATGCGCAAGTGTCCTGCGCTTTGCTGAAGGCGTTACAATCGAGTCCCCAAAAAGGGTGGACATGCGGGCGGCGCACATGTAAGGCTTGCGCGGAGGCCGAGGCAGTGGCGACAAGCCCGTTCCGGCAACCACATTCTGCATCATCACTTTCTCTTCTAGTTTATCGTCGTTCGGATTTCCACAGGAGCAGCGGTTTGGTTTGTCAGAGGCCGATGCTGTTGCCAACACTGCGGGACTGTGGGCAGATTCAGCCGCTTCAAGG…
>TCONS_00086080
AGGTCGCCAAGTCGCTGGGGGTTGCGGTCGTCTCGCCCTTTGCTCCCGGTGACTGCAATTCCGAGGCGGCTGTAAGCGGTGGTGGTGCTAGCAGCAAGGTGGCTGCGGCCACCACCGGCCGCTCTTGGACGGCCAGGCTCGCGGCCGCCCTCACAACACGCACGGCTGCGGTGGCTGCTGACGAGGCGAAGAGTGGAACCACCACAATGACCACCACCACGACCACCACCACCACGACAACCACAACCATGACATCCGCCAGTGCCACCACGACGGCCGCGACAAAGCCAGTGACATCTCGCGTCTCGGTGGCTGTGTGCGGTCAATTGAACGAGGGTTTGGCCGCTGCGACGGCACTGCAGCTACACCTCCAGGATGTCGCGGAGCATTACTACGCGC…
>TCONS_00086081
TGTAGACAGCGCTTAGTCCACTGGTTGCATATGCTTCGGTCCCTCGATCGTGCTGTCGTTGCGCCGTCCTTGCCCCCTTTTCTTCGGCCCGCGTGTCGGAGGGGTTCCATGTCGTCGTCCTAGGTTTGATCAGCGCTTGGGCGCGCTTGGCAATAGTTGCCGCATCTACAGCGATTGAGCGTGCAGCAGCAGCTGGCAGTCTGAACGGGCGGGTGCATGACAAACCCATTGCGCCTCAATGCCGACGTATGAAGGAGCTTGACCGAATCACATTTTCCACCGCTGGTTGTATATCAAACGTTTATGTTTCATTTCTTTTAATTAACAGACTTCTTGCTTGCGTTCAAACATCTTCCTAAGAAAACGAACCCAGCAGCGAGGTCGACTAATTCAGATATA…
>TCONS_00086088
GAAGTATTTGTTACTGTGATTTGTAATAAGCAGTTGGTAGTGTGTAAAATACGCACCGTCGGGGAAACTCTTACGCGCGGAGCACTTCGGCGACTTGCGGACGAGGAGTAAAAACAAGTGAGAGTGCTCTGACGTGTTGATTCCATCTGCGTTTTCGTAAATACCGTCTAAATAGAAGCGGCCGCCTCGGCATCAGCACCTTTTGACGCGCGTATAGACGCTGTATGCTGCCGCGACTTTGATTGGTGGATGCTACACTGGTATTGAGTTGATTGCGTGTTGCAAGTGACAGCTGCTTCCCGTCTGGCAGATCTTCCGTGGGATGGAGGTCACCTGGGCCTGAACAAAGCCTTGCACGCACGGACCATGGAAGGAACGGGCTCCAGCGCACCTAAAAGC…
>TCONS_00086089
CGCTTGCATCCTTCATGATCGAGTTTGTAAAGAAGTATTTGTTACTGTGATTTGTAATAAGCAGTTGGTAGTGTGTAAAATACGCACCGTCGGGGAAACTCTTACGCGCGGAGCACTTCGGCGACTTGCGGACGAGGAGTAAAAACAAATCTTCCGTGGGATGGAGGTCACCTGGGCCTGAACAAAGCCTTGCACGCACGGACCATGGAAGGAACGGGCTCCAGCGCACCTAAAAGCGACGGCACCTCAATGCCGAAACTGCCGAATCGACCAGCAGCGGCGAAACCGGCCGCCACGGCGTCGGGCGCCTCCGTCGACGCACCTGGCGTGGCGTCAGCGCCGACGTCTGCTCCCGCCTCTTCGACCGGGCCCAGCGGTACCAATGGCGGTGCGAAGGAG…
>TCONS_00086129
CCGGACTGTGACTATAAAGTTGTGTAATGCCGACTTTGCTGCCGCCATGCGTGTGCGGCCTGGAATTTGCTGCGGCGTGCCGTACGTGCGTATGCACCATGGACGCATGCACGCCATGCGGCGGATGCTCTGACGTCTGTGGCGACACGCACGTGTGTGTGAGTGCGTGTGGGTGTGTTGGTGCCGCTGCATGCACTGCGCCCTCGCCCGGCCTCGCTCCTCCTGCCGC
>TCONS_00086130
GGTAGTGCGTGGTCGCTTGGCGAGTGGCGTTCAAGGGAAAGTGGGGAGGGAGGGAGCGAGGGAGTTCGCGCTGGTTGCGGCTCAGCGGCATGGCGCCTATCATGCCATCATGGCACAACTTAACGCCCCCATGGCGCCCCATAACGCCATAACCCATCATGCCATCATGGCACGACTTAACGCCCCCATGGCACGACTTAACGCCCCCATGGCGCCTAT
>TCONS_00086365
CGCCCGTCGCGTCATGGGCAAAGCCGCGCGCGCCACTCCCCTACCTCGTCACACATGTAAGCCATCCTGCATCTGTTAGCCCTGGAGCATGCAATGTGCTCAGCCTCGCGGCCTCGACTCATCTTGGTTTGCTCAGTCCTCTCTTGCTCTCGTGTCTTGCTCTCTACAACTACCTATGCCACACGCTCTCACGCCCACCCCCGCACAGCTATCTAACGGTGCCTATACCAATCGCCCACTTTATACGCGGCCTCCCTTCATCAGTAAAAGCAATGAACTCCCTGGTCAGTAAGCACATGGCGTCAATCACGGTTCACGCTCGTCAAAAGTTCTTGTGCACGCACAGTACCGTACGCGCACCGCATGGCTCGTTGCTCGCCCGGCCCCAAACGTCAAAAC…
>TCONS_00086375
CAGGGGCGCTGGGGTGTTCTGTGTGCAGGTGTTGGGATGGGACGGGTCCCTCACGGGCTGCTCACAAGCGCGCGTGAAGCTGGGAAGCGCACACCTACACTTTCGGGGTTGCAAGGCAAGTGCGCAGCCTCCTGTCCTCCTCTCCTTCCATGCCTCTGACAACCGACCTTGCCAACACCGCCTGCGCCCCCTCCTCCCGCTCCC
>TCONS_00086511
CCGATTATATCAACGGATACAGCTGCTCACACATATCGTGTACGCTTTCATCCCAGCCGATCGGAACGAGCCCGCTCTGAAATTCTTGCAAGTACGCGCTCTGGCAGGCCAGACTGTGTCGCTAATACATCGCACTGTACGTTATAGCTGCGCGCATCCTCAAGGAAGCCAAGAAAGCGCAGTTACCGGCTTCGTTCATACGCTGCACTCGCTCTCGCGGCCTGAAAAGAAGATCACGTATACAGGAAGCTGCGAATAATCGATCATGCTAGTTGGTTCGAGCTAAATCGCGCTGTAGCGCAAACGCACCGGGTGCGTCACACTTTCCATGGCATATGTATATAGCTGGGCTAAATATCGAGAGGCCAACATCTATAGAGGCCCCTGGCTGCCTGTGAA…
>TCONS_00087136
GCCATATGTGTGTATGTGTGTGTGAATGTGTGTATGTGTGTGTTTGGAGGCAAAGGGGGAAGTGTTTGTCTGCGACCAGCCCCTGAGCCCCGCGCCTCACACGGAACGCGCCATTGACGCTGTCCTCCCTCGAGGCCACCCGTCGCGCCGTTGCCTTCTCGCACTCTGCCTACCCTGCCCCACCCCTAATTGGGAATGGTGG
>TCONS_00087204
CAGTCAGTTAATCAACACTGCTTGGCATTCCGCTAGTGTACACATAGTGACACTAAATCCGCCTGCTGAATTCGGGTCCCTGAGGCCTGAGGCAACAACGACTCTGCATGAGCTGGTTGCTGTGCTCGTCGCCCCATCCCTGGGAAGCCCAACCATGAGCTTATCTTAGTTATCTCCAGTAATCTATGCTGATACAGACCCACGGTTATGAATTGAATACCCTTTTCGCAACAGCGGTTAACGCACGCAGCCAGAGGGATAGGTTTTGCATCGAAGCTGCAAAGCCGGCCTCCGCTGCTAGCTGGCGTCCACCCGGCGTCCCCTGCTCGCCTGCGTCCAGCCGGCGTCCGCTCAGAGCTCATCCTACTCGGACACGTCATGACGGAAGCGGAAGCGGAG…
>TCONS_00087217
GCACAAGGAAAATAAAGCGCAAAGACGGTGTGTGCGATTCAGCGACGCGACGGTATGCGGATGTTACCGTTGTGTCTTTGTGTGTGCGCGTGCATGTGTACGTATGTGTGTCCTTGTGTATTGCGGTTGCAAATCCCGGCTGCGGGCTCGAAGGGCTGCGCCGGCGCTGCAGGCGCTACTGCTACTCCTCACCTTCCCCTCCCTAACTGAACC
>TCONS_00088017
GGTGGGGTTGCAGATAGGAGCCCAGACTGAACCAAACCTGAATGCAAAAGAGCAGCAGGGCAGGAGCTGCTGCCCTGGTGGCCCTGGCGTAGCTTTGCTAGGCGTGGCAGATGTTCTCATATGCTGACTGGGTGCGGCTTGGAAAGCCTCAAACGGCTAGTTGTCGCTGTGCTAATTGTGCGCCCCTACCCCTCACCCTGCCCCTCACCCTGC
>TCONS_00088962
GGCGCTTAGTGCCAGGCGCGGAGCTCAGCAGATGCAAGCGAATGGGCGTGGCTGTCGTGGCTTATGAGCAGGACTGGAGGCTTGACGCGGCAGGATACGCAAGGGGCCGCGAGAGCCTGGTGAGGCGCACAGCGTGCTGCTGCAAAGCCTCTCGCATCTCAGCGTGCCTCACTGCCCCCGCGCTCCGGCCGCGTGCGGGAGCCTAGCTGAGTGGCTGGGCGGCGCATTCACCCGTGCGGTGTACTGTTCTGAGTGGATGGGCCACGCGCAGTGGTCAGCGACAGGCAGTTATAAGTGCGTCAGCGGCCGCTGCGCATGCCCAAGGGCACTGTTAAAAGGCGCCCCTCCGCCGGCCCCGGCCCGCCGCCCGGCCCGTTCACAAGATCTCCCATCTGCTCC…
>TCONS_00088964
GGCGCTTAGTGCCAGGCGCGGAGCTCAGCAGATGCAAGCGAATGGGCGTGGCTGTCGTGGCTTATGAGCAGGACTGGAGGCTTGACGCGGCAGGATACGCAAGGGGCCGCGAGAGCCTGGTGAGGCGCACAGCGTGCTGCTGCAAAGCCTCTCGCATCTCAGCGTGCCTCACTGCCCCCGCGCTCCGGCCGCGTGCGGGAGCCTAGCTGAGTGGCTGGGCGGCGCATTCACCCGTGCGGTGTACTGTTCTGAGTGGATGGGCCACGCGCAGTGGTCAGCGACAGGCAGTTATAAGTGCGTCAGCGGCCGCTGCGCATGCCCAAGGGCACTGTTAAAAGGCGCCCCTCCGCCGGCCCCGGCCCGCCGCCCGGCCCGTTCACAAGATCTCCCATCTGCTCC…
>TCONS_00089391
GCGGCTGTAGCCGATTGTGATGACGCGGCAGGTAGGGCCATTTGTACGTATGTGGTAGTAGTAGCGCCGCAGACCCTATGCGGGGTACGGTGAGGCTGAGCTGATTTGTACATATACAACGTGGGTGGGAGTTACGGTAGCTTGCAGGTGAGAGTGTTGTGCTACTCCCGAGAAAGGAGGTAGTGAGAACTGCCGGAATTGGCGCAGAAGGCCGTACAAATAGTGGAGCAGAGAGTACGGGCGGCGCGGATGCCAGTTTACACCGCGCACATGCCATTGCGCTGGTATCAGCAACCCGGGTCCATTTCAGTTTTGGCAAATTCACAGTCCGACAGGCCTACCACTGCCGTACAGCCCTTGGCGTGCGGGGGGTCTTGGGGGGCAGGGGGGTTCCCCGAC…
>TCONS_00090326
TGCATAGACCAATAAGTGACACCTCATAGAAGACCCCTGGCGCGCCGGGCGACTAGTTTACTGGCCTTTGACCGACGTTTGAAATTCAGCAAGCAGTTCTGCAACCTTTCCCTTTTTGGAGCGCCCGGCGCGCCAGGAACCCTCCATGTAATCATATAGACTAGATGGAGCCATTCTCTGGTCGCGGACGGGTCCTAACACTCTGCTTGGCGCTACTGCTGCCGGTCCTGGTGTGCAGTATGTCGAAGCATGGTGGCAAGAAGCACAATTGGTGCCCCACCTGCAACGCAGCGGCACCGGTACCAGCGGCCAGCGTGGACACTGGCCGAGGGCGGGGCCGCCGCGGACGGGGCGGGGGCCGGGGTGGAACAGGCCGACAGGACACCAACACCCAGCCCA…
>TCONS_00090327
TGCATAGACCAATAAGTGACACCTCATAGAAGACCCCTGGCGCGCCGGGCGACTAGTTTACTGGCCTTTGACCGACGTTTGAAATTCAGCAAGCAGTTCTGCAACCTTTCCCTTTTTGGAGCGCCCGGCGCGCCAGGAACCCTCCATGTAATCATATAGACTAGATGGAGCCATTCTCTGGTCGCGGACGGGTCCTAACACTCTGCTTGGCGCTACTGCTGCCGGTGGGACGTCGGCCTCATGCTAAGTTGCCGGGATAACGGAAATGTCCTACTGGAGCCTGCATAAGTAGGATGGGCTGCGTCTCATAACAATATGTGGTGTCAACGCGACAAATCAAATGCGTATTCGGGCCAGGACACACACGGAAGCTTGCACAACCCCCGAATAGGCATCTCA…
>TCONS_00090412
TAACAGCTAGAGGGCACATGTGGCACGCCCCCACCCGCTCCCGGGCTTCACCGCTGCTCTCTATGGCTGGCTGCGGGTCTCGGGTGCCCATAACTTCTCTCGGGGTTGGTCCCCATGACTTCCCCCTGATTTCACTTTTTTGCCATGAATGGCGAAAGCACCCCACCCCCACCCCCACTGCAAACACCACCCGCGCAACCACCTCCACAACCACCCCACCCTCCCCTCTTAC
>TCONS_00090482
CGTCAGTCTTCCTACCTACGATCGAGCTGCATCAGAGCTCACACGCGGCTGCGGCTAACCGGCGCGAGGGGGCTGCACTGAAACTGGCGCGGCGGGGGCGGCGCCGCGCTGTGGGGCGAAAGGAGCGAGGCACAGAAACTCAAGGGAAACTCAGTCAGAACTCGGCGGAAACTCGGCGGAAACTCGGCTGAAACTCCGAAGTCGAACAATGGAGGCTGTTCTTAGTCTTTTTGCTCTTGTGAGTAATAAGCGACTAGCTTCAGTTCTTCATCGCCTTGTGAAGCGCGCGGCTTGTTTGCAGGCGCAGCTGGTGGTGCCTCTTGAGCTTCAATAGCGCGCGTAGAGTTGAGGCAAGAGCACGCGCAACACGCCGCACCTGGCGCTGCTCTATGCTGCCTC…
>TCONS_00090569
TTAGAGCTTCATGAGAGTCCACTTGGTTAGTGTGGGGTTATGTGTGTTGGGCTGGATGTTTCTCGTGTGCTTCGTGCACGGCACGATGGTGAACGCACTGGTGGTGCATGTGCCCACCGGAGGGCTTAACAAAAATCTTCGGGCACGGCCGCACGTTGTAGGTCAGTTGGGGGCTTGTACTTGGTCGGGTTGCATGTGCTGGACTCGCCAGTCCGTTCGTATGCCGCTGCCCACCGGAGGGCTGTACTCGGGTTGACTATGCGCGGTACGACCGCCGGATTATTTGCATGCTGATCGCGATAGGCCCACCGGAGGGCTTGGCTTGGTCGCGCGTGCGTAGGCGCGGCATGTGTGACATTGGCACACGCACGAGTACGGTATCATGCCTGCTGAGGGCTT…
>TCONS_00090623
CTGAAGAGTTCGCGGAGTTTGCGGACAAGAACTACACGCTGAACGATGACCAGCACAAAGCGCTGGACGAGGTTCTCATCAACTCGGCGAAGAAGCTGAAGGAGGCGGGTGCTGTTCGCCTGCTGCGTGACAAGCTCGGCTGGCAGTGCAGCCTCATCGAGAACATGGAGGAGCTCGTGAAGCTCCTGAACGAGGCGCCATAAGTCGTAAGAGCAGGAACGAACACGCCTGGCTGGCGGCGCTGGCGGCGGCGAAGGTGCACGTGGAGGTGCTGAGAGTGGGGGAGGTGCCGTCTGCAGGAGCAGCCGGCACAGCCGGACGAGGCGCGGCTGCTGGAAGACAGAAGCCGCGATCGTGCGTGGTGATGAGGCCGTGGGTGGCAGTGGTGGCGGAATGAGT…
>TCONS_00090624
CGGCAGAGGACGAGGCGTTTCGGCGGCTCGTGCTGAAGCCCGAGGTCATCGCTCTCGCTAGCACGTTCATTGCCAGAGTCATTTCTGGCAAGCCTCGGAGCGGGTCAACCTGCAGCAGCGGCATGAAGGGTTTCATCAAAGAGAACAGCCAGCTTGTGGGTGATCTTGCCAAGGCGGCCAAGCTGGATTGCTCACCTGAAGAGTTCGCGGAGTTTGCGGACAAGAACTACACGCTGAACGATGACCAGCACAAAGCGCTGGACGAGGTTCTCATCAACTCGGCGAAGAAGCTGAAGGAGGCGGGTGCTGTTCGCCTGCTGCGTGACAAGCTCGGCTGGCAGTGCAGCCTCATCGAGAACATGGAGGAGCTCGTGAAGCTCCTGAACGAGGCGCCATAAG…
>TCONS_00090627
CAACCGAACTGGCTCCACACATGCACATCAATGCGGATCTGGTGCTATTAACGATAACTACCTGCGATACAAGCGCCAACACGACGAGGATCGTCGCCGTCGCGGCGCTGTAACGGGAGACTCGCTCCCTTGTCAACCTAGGCGACAATCCTCTTGTTACATTGGTGCGAAATGCCAGGAGTCACCCTGACTGTTGAGGTCCCAGGATCGATCCTGGATGGGTGCATGGGTCCGAACTAGTGCACAAGAGGGTTACACCCTCCTTGCCCTGAGGTGGATGGCCCGTGGGAGCGAGGCAACAACGCAACTGGGCCAAAGGCAGTAAACCCACCCCGCGCCTGCAGTGAGCCTAAACATCTACGGATGCGCTGGTGGTCTCACGAGGACGTTCGCTTCCAG…
>TCONS_00090674
TGGTGAATGAGGCGGTCTCGGACCTGGAGTACCTGCGTTCGCGCATGAAGCGCTGGGACGAGGATGACGACGACGAGGGTGAAGATGTGCTGGCGGGCAAGAAGCAGCAACAGCAGCAGCAGCAGCAGCAGCAGGGGCACAAGGGGCAGAAGGACGCTGCGGCGCGAGGCGACCAGAGCGGCGTGGGCACCTCGCCGCGCTGCGAGGGGCCGGCGGGACCGGCGGGCGGCAAGGCGGCCGGGAAGAAGGGCGCCGCGGCGGCGGCGGCGGCAGCCGCTGGCAAGCGGACGGCGGCGCAGGCCGACGGCGATGAT
>TCONS_00090972
CGGGCATGTGACGGGCGGGGCGGGACATCTCCACACGGCAGCAGACAGCCTGGTGGCAGTTGTATGGTGCTGTTGGCCGACGGCCGACCGGGAGCCGCCGCTGCCACGCGCCGCCCCAGTCCCTTCGCCCGGTCCGGTGAACCTGGTCGGGCCCAGCCCTCTTCACGCCGCACATCGCTTGCCCTGTCCCCCGCTTCCTTCCCGCGCTTCCTCTCCGAGATCCGC
>TCONS_00091024
CTTGCGTCGAGAGAAGCCAAACAATTCATTCCTGTTCCTGTTGAGCTGACTTCCCCTTGACCGTGCAACATCTGATCTTTCTCAGCCTGCCACGCGCGGATCAAGCTTGCAAGGCCCTAGTATGCTGTAACACTAGCAGTCAAAGCACATAGGGCCCAACGGGCGCTAGAGGATGTGGGGCAACCTCAGCAAACTCGGAGACGCGCTGCAGGGAGCTGTTGGAGAGGCGTTGCAAAAAGCCACGGCGGATGTAGAGGCGAGGCTAGACACGACGCTCGGCATTCAAGATGACAAGCCTGCGTCACAAGACACAAACGCACCCGCCAAACCGGAGGGGGCAAGCACAGCGGGCCAGGAAGGAGCAGCAGCAGTTGGCGAGCCGGGCGCTGCACCTGTAAA…
>TCONS_00091091
CGGGGAGGTGTTGAGTATGGCAGAAGGCAAAAGAAATGCTTGGGGTGTTTGGGAACGTGGCAAGGCACGCATGCGTGGCGCGGGAAATCCCGCACGGCCCCAACCCGAGAGTCCCTAGCCGATGCGCCTGCGCGTCGTAGCGGCATGGAGGCTCTGACGGGGCGTTACACGGCTATTATCTCCCAAGCGTACGGGGGCTCAGCCCATTTTCCAG
>TCONS_00091117
CCTTAACCGGTGCCTCTCTCCGCAGACTAACTGCGCTGGCAGTGCGGTGTTGCATCCCGCGCAAGCGGCACCCGCATCGACGGGACAAAAGGCTGTACCGCCCGTGCCAGCTGACAGCGACTTCGCGGAACTCAGTCATCCGACAGCAAACACGAACCAGATGCAGCAGCAGCTGCGCACACCTTTGTCTGCCTGGTCCTCAGGGACGTTCATGGGTGGTATGCGTGGCGGTTTGAGCCTGTGGCAAAGGGGGCCGCGCCGGCGCCCTTCCACTCGACCATAACCAGGGAGGCAGGCCCTACTGGCTGCTGCACATAGGCGGATAAGCTTGACTGCTTGAGGCCTCTCCACGCGCCGACGCAACTAGTGCGCTCGTCGTTTACAGGAATCGAAGCACCG…
>TCONS_00091407
TGTATGTGTGTGTGGTGGTGGGTTGTAGATACCAGCCCATACCAAACCGAGCCCAATGCAAAAGAGCGAGGGGGGTTGGGCGCGGCACGAGAGGGTTGGGCGGAATGGAAGACGCCAGGACATGCGGGATTTCGGGGTGGAGTGTACCAACGCACGCGATGAGTTCGCCTGGCATTCCCTACCTCTACCTCCTTGTTACCTTCCACACTCCCGCCCTTGTAATTAAC
>TCONS_00091459
GTCGAAGTGCGCGTTCTGCGCTTGACTCCTTTGCAGCATGCGCTTGCAACTCGACCAAAACACGCCTAGGTCGAAGCATGATCTGTAAAGCGTGAGACAGCATCCACTGGAAAATGCCCTTGTACTGCACAAACACGGCCGCGCCGCGCCTGCCGCGCTTACTCCCGGCGTCTCGTCTTTCCCTGACTGCTTTGCCCCTCCAAAC
>TCONS_00091473
CTCACTTCTGCCACCAAGCTACACTATCAAACACATTAACAAATTCATTGACAAGCCGGACCCTAACTAGCGCGCACTGCTGACTGTCTCGGTGACCAACTGAGAGCGGGCTTGCCTCCAAGGACACGAACTATTACTGGCAAGAATGGAGCGCTAGTTTGATCTGCAGATCTAAACACCTACAACGCGGCGGGTCCTCCAACATCGCGCGATGCAGCTCGCCGGGAGGCTCTCGCGCGTCTCGCCATGCGCTATCGGGAGAAAGAATGCATGTGTGCTACGCCCATCACTGCATCGACAGCACTTTGCGCGGTCTCGGGTTGTGCCCCCCGTCCCTGCTGCGGCCTATGACAGCAGGCGCGCATTTGACTCGCTCGATGAAATACAGAATCCTGTCGG…
>TCONS_00091498
GTGCACGGCGTCAGCGCTGCGGTCCAGTCGGAGGAGGCCGCAGCGGCGCTGCGGCGGGCCGTGGGGGGCGCTAACCACGCCCTTTTCCGCTTAGCCAAGTGCGCCGCAGTCGGCGGTGGCGGCACCGGCGGCGTCAGTTGCGTTGGCAGTGGCGGTGTGGAGTCCACCGCCGCCGCCGCTACGGCGGCCACGGCGCCCAGACGCGTCGAGCCGCTCACCGCCGCTGCCGTGCGGGGAGTCAAGCTGGTGCTGGAGGCGACGGTCCGTACTTCCAGGCAGGCTGCCAGTGACGCCACGGGTGGCAGCGAAGCCGCCGCCGTCGCAGCCGCGGCCGCAGCCGCGGCGAAGGCGCCGCCAAGCCGTGCCTCGTCCAGTCGCAGCTTCAGCTCAGCCTTCGGC…
>TCONS_00091661
GGAGAGTGAGGAGAGGGGGTCTTCCGTTTCAGCCCAGTGCACTTGGACCATGAAGCGCCGGATGCCTTGCCCCCATAGTCGGCACGGGGGTTTGGTTGTGCAAGTGGCGTTGTAGTTCTGTAGCTCGTAGGCTCGGAGGATGCCGTTTGTGGTCAGGGTGGGTTGCCACCGAACCCTATAGCGACAGCGTTCTGCCCAGGGGGGCTCCTCGGGCGGTGGGCCCTGCTTTCGTTTTCGCTTGGGCGGCGGGGCGTTAGTTTTGTGGGTCATGGGTCCGCTGACGACGGCTGCGATAATGTCGTCGCGGTTAGTTAGATGGGCGGTGATGTGCTGTGCTGCCTGTACCCCAGCGATGGACTGGGGTAGGCGGCCATTCAGCGCATTGTCTCTTACTTTGCG…
>TCONS_00091798
GCAGCGCGGCTCCCATCCCCGACCACACACGGCGGCGCCACGCCCCGGCCCCCGGAGACCCAGGAGCCTCCCTCCACGGCCGGGCGTGTGACGTGTACGCCGCAGCATGAGCTGGCGCAGCAGGAGCTGGCAGCAGGTGGTCAGCAGCCCCCCCTGCCACGACACCACGCGAAGACTGCCACGCCGCTATAGCGCACGCGCCTGCC
>TCONS_00092101
CAGCCAACATGCATGCCCTTGCCAGCGCGATGAGGGCCTCGGAGTGCGCTGGGCCCAAAGGGGCCCAACACCCTACTCCGCGGACGCCTTCTCTGTTACCACTGCTGCTGCGGCTGCCGCTGGAACGCTTGCAGTATCTCACAGTGCGCTGCCTTATGACTTCTAAGGACACGGCAACTCCACTTCCAGGCCGCTGGCCGGCCATCGAAGCTTCCCCG
>TCONS_00092804
GCTCAGCCCCAGCCCGCCCTCTTAATTTATTATGAATGCAATCCCCCCTCTCCCTCCCACACACCAATGCTGCGCAGTGCCTGACCAAGGACCCCGCGCGGCGCCCCACCGCCCGCCAGCTGCTGACTCACCCCTGGGTGCGCTGCAACCTGGACTGGGAGCCTCCGGAGGACTGGGAGGACCCCATCCCCAACGTCGACTTCTCCTACTACAGGTGATTCTTGTTTGTATCGAATGCACGGCCAATTGTAACAGCTCGTTCAGGTAAAGGGCGTTTACGGAACGTGTGCTAGATGAGCAGCATGAGCCGCCCGGTCTAAAATGTCGCAGCATTCTTGCATTCTTTATTGCCGGAGCTATCAGCTTGCCTGCCCGTGCCCAATTTCCCAACGACCGCAT…
>TCONS_00094023
CTGCATCGACGTTACCCAAGGTGCCGTTGCTTTGTAGTGCGAGTACTTGCGTACAAAGATCCTAGTCGCTTAACGCTCCTGAGAGTCGAGGAGTTCGGGCAATTTGGGCCTCGGATTTTCGCCTTCCCTGATTTAGAGAAGGCGAACAGTGAGTATATCGGCAAGTTGTGCGCAGCGAGTTAATTTGCAAAAGCTAGTGCTGAGTTCCTTGGCAGGGTTTTGGTAATCTGTCCGCATCATGTCAAGGACATGCCTGACGCTCAACTGCTAGTGGTGCTGGTCTCGTCAGCTCGAGTGTTTCACGGCGCCGGCATTGTACAAGACGCATAAGCTTCGTCACTGCCAAACGGCCTCCGCGAAATCTGGAGGTTAACAACAACAACTTTAAAGGCCTCCTGG…
>TCONS_00095101
GTGACGTGGTGTGCGCTCGGACCAGCCGCGCATGTGTCAGCACCACCATATGTTGCTTAGCTATGGTGTGTGTTACCGCCGCTTCGTGGCATCCCTTGCTTAGCAGACGATGAATTTCGTCCCCGCACCTGTGGCCGAGTGGTTAAGGCGCGGCCCTGCTAAGGCCGTGGGGTCTCCCCGCGTGCGTTCGAATCGCATCGGGTGCGTGTTTTGCCTCGTGTTGGCTCCCCTGGGTGTGGCTGCAGGCACACCGCAATGGATACAAGGGTTCTGGGGCACCCGAGCAAGTTTTGGC
>TCONS_00095103
CAGACGATGAATTTCGACACCGCACCTGTGGCCGAGTGGTTAAGGCGCGGCCCTGCTAAGGCCGTGGGGTCTCCCCGCGTGCGTTCGAATCGCATCGGGTGCGTCTTTTGTTTTGTGCTGACTCCCCTGGGTGTGGCTGCAGGCACGCCGCAGTGGATACAAGGGTTCTGGGGCACCCGAGCAAGTTTTGGCACCACGGGG
>TCONS_00095197
AGGGAATGGGCTCTTTGTCAGGGAGAGGTGGGGTGAGGGGTTCGGACCCAACGAACGGGTGTGAATGGGGTTTGGGCAAGGGAATGCAAGCGGTAGGACTAGGATGAAGCCCTCTTAGCGCAGTCGTGCACACACATGTGCAAACACCACGGCATTGCTTTTCCCGGGCGGCCCAGAGACCCTGACCGTCCGTATTTTACGATGCCCACAACAAGCCGCAGTCCCCCACCCGGGGCTCTGGGGCCCCCTGGGTCCCGAGGCCTCTGGGTGGGGGCTGCGGCACGCGTGTCATTTGGGCGGTGACATCCCAGGCCCCACAGTGCCCAGGTCCGCGGTGGCCGTGGCTGCTGCTGCTGCTGCTTCGGCAGCTGCCGGCGCCTCCGCCCGGCCCCCGCCTCG…
>TCONS_00095363
CAGGAAGTGGCGGTTCAGGGCCGAGCTATTTTATGCCTGTAACCCATGTCCTGGTAGACACCTTCCGTGGAGGCCACGTAGCCCGGCGAGTCCGCCTGGTCCGTCCCGTACTGCCAACGCATTTTGGCGTGGCGTTGCTGCCTGCAACGCAATGTGCATGCCACAACTCTTCAATCTGCCGCATCCCATAACCCTGCCGCAATCCCATTTCTGCCGAAACCCTCCGTAACGGAA
>TCONS_00095367
GCGGTGTTTCTGTCCAAGATGACACAGAACCGCCTCTCGTTTCGGCCCCATCCTCACCTCCTCCTCCTCCTCCCAGTGCTCCTGACTTCCTGGCCTGCCACCTCCTCCATGCTTACATGATTTAAGTTTGCAATCTCCCGCCCCCCAAACACACACACACACACACACACACATGTCCCATGCGTAATGTGCTCTTTCAACACTCAC
>TCONS_00095439
CCAGCCGCGACATGGACCGGGAGCTGCTCAGGCTGGGTCAACGTGTGTCGGGCGGCTGGGAGCCCGGGCTGGAAGCAGCAGGTAGGTCCCAGGTAACACAGCACAGCGACGCGGGCGCCATGTGCTCTCACGTGCGCCCTGCACAAGTCGCTCTGAGTGACACGGCCGTGCCGCCTGAGCACAAACCAGGCGTCGGTCCGGAAACCCC
>TCONS_00095544
GTCAAACATGCCTAATTTCGTTGCACAAGCGAGTTCCTGGAGTTAAAAGGGCCCCCGGCCTGGGCCTCCGGTTTCCACGCGGCACGAAGGCACGCAAGATCGTAACCACACACAAAAAATGGGCAGGTCATCGGGTGAGGACTGAGGAAGCAATGCGTTGCGGGTGTAGGAGCAGCGTTGCGCAGTGCAGGGCAGCAGGGGGT
>TCONS_00095729
CTCGGTTGCCGGGTGGGCGTGTCTGCTGCTGGGAACTGTTGGATGTCAATGACGCCGGCGCTACAGCGCTAGCGCTGTACTGTGGGGTGCCCCCATGTGGGGGACCCGTCCCCTTTGTGTTGCACGCCGCGTGCACTACTGCTACTCCTGACCGCACACGCACACGCACAGGCGAGCTGGGCCCGCCGGCGGCCATGGCTGCTGAGGAGGAGGCAGTGGCGGGGGCTCTGCGGCGAGTGTTCAGGCGGCTGGACGACGACATCCTGGCTGAGGCGCGGCGCGACGGCGCTCGGGACGGCGCCACCGCGCTGCTGGTGATGCGGCTGGCGGACACGCTGTACGCGGCACACGCGGG
>TCONS_00095730
GTGAGGGGAAGAGGTGGGAGTCGCCGCCGAGAGGGAGACCGGAGACGGGTTGTGTGCCCGAGCCAAGAGGGCGGAGGGACCGGGAAGAGGGAGCAGGGACGGGGCAGGGGCAGGGGAAGGAGGGCGGCACGCTGGCACGATGCCGCGGAGAGGTGGTTGGAAGGGAGGTGTGGCCCCAGTGGCGTCCCTCCTGGGCCGGACTCGCCTGCCCGCACCCAGGCATACCGTACCACCCTGTCGCCATTGTTTGCTTCCGTACACCTC
>TCONS_00095837
TTCACAGATCCCCTCCGGGCATCCCAAGCCTTCTAGAAGCTTCTATAGCTTAGTGGTAGAGCGTTCCCTTCGTACACGGTACACGTGGCAGGGAAAGGTCCCGAGTTCAATCCTCGGTGGGAGCAGACTTTTGTATCAGCCCGTCGTGGCCTGCGCAGCCCCGGGCTCAATCTGCTCCCAGCAACCCGCCACGTGTGTCAATGAAATGACATGCGCGGTGTTGGCTATGGGGTGCGAGGGTGTGTCAGGACAGCGTTGGGGTGACATACTGACATGGCGGCGAAGTGCGATGGGGGACTGGTAGAATGGATGCTGAGTTGTCGGAATCACGGAATGTCACTTGGCATACACTACACTCACGGAGTAATTCGAATAAGAAAACGACTCCGCTTGCATTGA…
>TCONS_00095869
CTAGTCCAGTGGTTAGGATATTTGCCTTCCAAGCAAAAGAGCCGGGTTCGATTCCCGGGTAGGGCACAAAATTTCTTATTGCCCTTTTGCAACACCCAAACACGCTGAAACGACCTCCGTGGCCTTACTTGGGTCGGATTGGGCCTCGGGGGGCACTTTCCTGCCTGGGGGGCGCACTCCTAAAACTTGTCCCGCCCCGCTCGAGCTCGGCGCCATGTCCCGATTGCCTGTCCCGAG
>TCONS_00095909
GCTATTATCACACACGTTTCAAGCTCAGCCGATTGCTGCGCGGCGGGCGCGGCGAAAATGTCCTCGACTTGCACATGCAAAATGCCATGCAGGCACACTCTCCGGTCTCACACTCACGTAGCAGCCTTGCAAACAGTACCTGCAACTGTAGATTGCTCATTTGCCTGCAATGCTGCATTGCTAGGCACGGTTCCGACAAAGGCCGGCCGCCCTCCAGCTGAACTGTTGAGCCCTTACCGCATTCTGGTGTGCCATACCTTTACTAGGTATCTACGGACCACTAAGTAGTCCACGCAACACTTCGGGCGCACATCGAATTGCGCATCGGCGAGCGTTCCAAGCAGCCATGGCCAGTCAACTCTGCCAGCGCCCCGTTGCGGGGGCGATGGCGCCCGGCGG…
>TCONS_00095954
CCCAGGGTTGTGAATCTGTGTGTGTGCGTGCAGCATGCGTCTGAGCGTAGTCCTCGGCTGTGCGGTGCATGCGCCGGCCAAGGCATGACTATGACGATCAATGTGGCTGCGACATGTCGCCTAGGCCATTGCTCGTATCAGGAACATGCCACTGCCTCTGCCGCTGCTCCGGCGTCTGTGCATGCCCTCAATCGTCAACTCACTCGGCTCTCTTTCCCTCCCGCTTCCCCTCGATCCCGC
>TCONS_00096091
GGAGTTCTGTGGGGAGGAGCAGGCAGCGGCGGCGGCGGCAGCGGTGCCCAAGGCAGGGCCGTGGGCGGCGGCGGGCGGGCGCAAAGTGGTGGTGACGTTTGCGGACCTGCGGAGAGACAAGCGGCCTGTGCCCAGGCCGGTGGCCACCTCCTCTGGCGGCCTGGGTGTGCCGGGCCTAGTGCTGCTACATGACTTCGTCAGCCCGGAGCAGGAGGAGGAGCTGCTGAGAGCGGTGCAGGC
>TCONS_00096093
CACACACCCTGCCAACCCCTGTTCCCACCCCAGCAGCCACCGCCGCAAGTGAGCACCGCAAGGCTATCAAAGGGTCTGTGGCCGGGAAAGCTGTTGGCGCTCCCGCTTGCACACTTAAGGGAGTTTGGTCTAGTGGTATGATTCTCGCTTAGGGAAGCCTAGCATGCGAGAGGTCGTGGGTTCAATTCCCGCAACTCCCCCCACGGGTCTCTAGCTCAGTGGTAGAGCAGCTGACTGCAGTCGCATGTGCACGCGGCCCATCAGCAGGTCTCGAGTTCGATCCTCGAGGGGCCCTTTTGAATCACTGCAATGCGAGAGCAGGCATACGTGCCGCTGTCTGGCACTTGTGGCGGTCATGCGCGCACACATCGACTGACGGTGGTGCACACGCAGGGGAGG…
>TCONS_00096121
CCCGCGTGGAGCTGCTTCACGGGAATCACAACGGGTGGTTATGTTTCCACTAATGGGTGCAGTATGATCCAATGGCCCACCTCGCGCGCCAAGTCTTGTGGAAGAGACAAGCTCGGGGAACAATAGTCATTGTTGGAATGTAGAAATGTTAAGTATAGTTTCTTGGATAGTCCTTGTGGCGTTTGTCGCTGCTGACAAGCTAGAAACCTGCGACCTCCATCCCAAAATAGAGGAGCGCATTGTCAAGGACACAGCAGCCTGGGGGGACGCGGGCATCACCGAGGACCTCGTCAAGTCAGTTAGCAAGCATTGCGATACAGAGGCTCGAATCCGCCAGCATTATTGTAACTGCCAGCCGCAGCGCATTCTAATCGAGAACGGTG
>TCONS_00096126
CCGGCGCACCCGGCCGCGCGTCCTCCTCCGGCCTGCCCTCGATCGCCGAGCCCGGCGCCGCCGGCGGCTGGCCCGGCGCCCACGCCGCCCCCGTCGTCATCCGCGGCGGCGCTCGTCCCGGCGCCCACGCAGTGCCTGTCGGCGGCGCGGCGGGCGGCGCAGCCGGCGAGGAGGTGGAGCCGACGCCCGAGGAGCTGGACATGTACGGCCGCTCGCTGGCCTACGTGCCGCCCTCACCCGCACTGCCTGCGCCCTTCAGGTAGAGGGAGGCGCAGTGGCGGAGGAGGCGGAGGCGGGAGGCGGAGGTGGAG
>TCONS_00096235
TTACAATTCTATAAAGTACGTTACCCTCGGTATGTGAGCAACATTATATGTTCACGCATAATAGCGGGCTAGGTGTCGTGAAGGTCTCGCGAGCGCGAGACCAATTTTGAGCATGTTCGCTCAAATCCGTCGAAGCGTGAACCAGTGACGCAAAATGCGACCGTGCTCTGGAACCCAGGAAGCATGCCGCCTGCAATGCCTTCGGCCTACTCTAGCTCTAGTAGGCTGGCTCCCATAGGACGCTCCAGGGGGTTAGGGAAGAAAGTGCCAGGTCCCATGCCCCAGGGGTGACCCGAAATCCCTGTGGGCCCTCTTGATGGGACGACCGCCCCCCCTGGACAGAACTATATTGTCTAGAAACCCCTCCATTTATTGCTAACTGGTGCCAATTGATTCCGC…
>TCONS_00096320
AAGCGCTTCTCTCGACTGAGTCCAAGGGCGGTGTATTCTTATCCAGTGTGCACACGTGACGTTTGTTGAGGCGGCTGATGGCGTTCTTGGCCTGACTGAACAGTCAGTGCCGATGCCCCGCCGTTTCTCCCTCCCCCGCAATCGCACGGAGATGCTCCCATACCAGTGGCCGCGGGCCCTGCCGCTTTTGGTGTATGAAGCAAGAAATATATACCATCAGTCTCCAATGTCAGGTATTAATACACACATTGTGCGAAGACTACGCCTTTGGTTGCGGTATGGGACGGCAGCAGCGGCTGCGAGCGGTTCAGCATGCAGCAACAGGTCGCTCAAGAGCATATATTATATATATTATACACATTTATAACATGGAAGTATATGGGGGTCGATAGGGCGCAG…
>TCONS_00096397
GGCCAGACCTCCAAATCATAACTAACTATCAATTCTACTCCATTATACTTTTGTGTAAGCTTGTAATTGGGAACGGATTGCCTGCCGAGTTGATACAGCAGTAGACTTGACATCACTGGGCGGAAGAGACGACTATTATATAATGCAGCTTATGAAGCTGCTACATCTAGTAGCTCTGCAATGGTGCATCAGCCTATGTACTGGCTGATATAGCAGGAGCGTTCAGGTTCTTGCGGTCAAAGCTTTTCCTGCGTCACGACCAAGCGCTTCCGGCGGCGTGTCTACTACTAGATGCCGACGATGGAAAGGAATTTTGCCCACACTCGCTGTGTGAATCAGTGACTGGCAATAATACTACGCTAGGATCCATCGTCGTGCCGTATGTATCAGAGTCGGCGT…
>TCONS_00096549
AAGCCACAATACCTGCCAGATATACAAACTTGGTGAACTGCATGCAGTCTCTACTCGCGACATGCTTCTCGTGATGACTCGACCTGAAGCTGTTGCGCGACCTCGTCCCGAAACCGCTTGAAATGGATACAGGCGCAAGCACTGAGTTACACTGGCATTGCGAGTGGTTGCCTCACAGCTCCATTTGCGCCTCGCTGACTCGAACCTTGTGCTGGCCTTCCGACAGTCGTTTGCTTGAACCCAGCTGTGCCGGACCCTTAACGGGACATAGCTTTGATAATACTAATTCAACACTAAGGTGCTAGCATCTCCGGTAATGGCGATGGAGCGGCTTGTGCGAGGGCTGGGAGGTGAGCGATGCCATGGCCAAAAGCCCTTGTCCGGCGCGGGACCTTGCCA…
>TCONS_00096852
CGCGCGATTGACATGCCTGAACTCCAACTAGTTTGGCTTTCTGTAAACATAGGCCAAGCTCGCGTGGCGTTCACGCGCAGCAGGAGACTGCGACGTTCACTTGGCTACCTCTTTATGCGCGAGTTCTGAGCGACTTTGCTGCCCAAGTAAAATCTACTGTCATAGCATAAAGAGAAGGCTAGTCTCAAACATACGAGACAGCGAAACCGCGAGGTAACCAAAACCCAAGTCGATGTCGACGCCGGCAGTGCCGCTTGTGGAAGCCCAGCAAGGATGGCGTCTACCTCGTCGCGAGGTGCTGGATGTTTTGGCGGGCCCGGTGCTGCTCCTCGCAGCTGGTCTGGGAGCTCTGACCGCCAGCATCGCCTTGCGTGGCGGCGCCGTTCACGGCGGCAGCGG…
>TCONS_00096931
GCGATAACGTACTATCAGTAAACCCGTATACCTGACAATGCTCTAGCTTCAAGTCTTGCGCATGGCTGAACTGAGCCTTCACCGCAGCACCGCGCAGATAGAAGCCCGCGCAGATGGCGCAACAATCCAACGAACAGCTCGCTCGCTCCCTAATAGACCCCAACAAGCGGGAGGTGCTCTGGCCCGTCGTCTTCGCGGGAGTGAAGAACGTGGTCCGGGCAAACAACCTAAACAATGACACGCTAACGTGTATCAAAGGATGGCTCAAGGCAACGGACAGCCAACTGCTCATTCCGCTGCTCGGCTTGACGGTGCTGCACACCATGTCGCTCAACAGCAGTGTCATTGTGCGGAACCAGATGGCGGCCCCAAAGCTATTTCATCGGCTTGAGAAGCAGC…
>TCONS_00097275
GGGATGGTGGTTGAAGGGAGATGCAAAGGCACAGAGCCGTTGTTGGGTTCCGTCTGTAGCTCTGGGAGCTCTGCTAGGGAGCCAAGTGTGGGATGGATGCGGCGCGGAGCCGCCTTGCAGCCTCCACCTGGGGCAATGCTGCGTGTGCCGCAGGCCCCCAGCGCTGCCCGGACCGGCTGCTGCGCGGTCGGCTTGGTGACTGGTGCAACGACGACACGCACCTGCACCTGCACACACACCTGCACCTGCACCTGTA
>TCONS_00097619
GCGGGGCGGGGCATAGTTTGGCAACCGTGCCGAGGCAAGGGGGAACTGGGGCGTGGCACGGTGGTTTGGCACGGTGGTTGGCACAGTAACTTGCATGCATGGCCCAGACTCGGGGCTTTGTGAGTTTGCTGGCGTGGGCGTGGCGTGGCGGGTTTGCACGCCGCGTAGCCTTGCTGGGGCCTTGCTCCCCGCCTGACGGCGCCGTACACCGGCAAAGTCAC
>TCONS_00097733
CGCCGATGGGTACCATTCCCGAGTCAGTGCTCCTACCTCCAAATTCCGACTGAGGCTGTAACTTCTAATGGAGATATTGCATGGCAATCAAACATACTGATATAATTGGACTGGAGGCGTCCGCTACGCTCCCAGCCATCCAAGTGTAAATCGCGGACCCCCCCGGCAGTTATTGAGTGAACTCTTTACCAACGTATCACAACAAAGACAACTCATAACGAGTTTAGTCTAATCCGGCTGCCCCTCGTCGGTATCCCGAGCTGCATCAAGTTCCTGTGAACTGTCATATCTACCCAACCCCTGCGAGGTTCACAAAATGGAAAGC
>TCONS_00097737
GCCGGTTTGAGTATGTCGTGGAGTTGTCCTGCCAGAGCGTCTAGGTTCGGGGCTTGGACGGTGGCTGCCGGCACAGGGGTGCGATGTGGTGTGCGCACACCCCCTACTGTGCTTGCCTGGCCCACGAGCTGACACACACGCACACGCACAGGAGTTTCAGCGGAACATCAAACGCGAGTTCGCCAAGGCCGTGTCGGTGCTGCAGGCCTACGCGCTCATCGCAACCCACGCCCGCATCATC
>TCONS_00097849
ATGTTAACTCAAAGCTGTCTACATTGGCAAGCCCTGGCCGCAAATGCGCGCGATGCCCTGACGAGCCGTTTCCGAAATCACCAATCACACGCGAACTGGGCCGTTTTTGCAACCTGCTGCATCCGCCATGTCAATACTGCTGGCTGATGGCTGTGCCGGCTCCGACTGGCCCGCCACTGAACGCCTCGCTAGCTCGGCCCCGCCCTCGCCAAACGCTGCAGGCGCCAGGCGCCAGCAGCGGAACAGCGCTGCCCCTAGCATCATCATCTAGCAATTGTAAGCAGCAGCAGCGGCGGCGGCGGCGGCGGACGCGAGTGAGGCAGAGTTCACGGGCTGCTGCTAGTTGGCGCCGGCGCGCCGGCGCGCCGGCGCGGCTGCCGCGCGGCTGCAGCATTGCTA…
>TCONS_00098262
ATTCCTTCATGCCGACCCTGCAGCGCATCAGGCTGTCTGCTTTCATTAGGCCTCCGAGAGTCAGAGCAAACTGGATGCCAGGGGTGTACCACACGTATGTTGGGCTAGAGTGCACGTACGTCTTCCTATCTACGGTCCCTCCTGTAACCAATGTAATCTGCTTACGACTCCTGTGCCCTCACAATGCTTGCAACCAGCCCTCCCCCACCTGCCCACGTGCACACCTCCACACGTTCGCTC
>TCONS_00099216
CAGAAGCACAAGGGCGATGAGGTGGTAGCCCCGGCTGCCAAGGCCAAGACCGATGCCAAGACTGCCGCTGAGGGCAAGGCTGCCAAGGTTCCGGCCGCGAAGGCTGGCAAGGCCGCCAGGGGCAAGGCCGCCAGGGGCAAGTAGACTGCCGATGCTGGTGCTACATGGATTGTACAATGTTCGGACTAGGCCTAGTACGGCTTATTCTGGACTTAGCTACCGAGCATTAGGATGTTTGGACCCTGTGTAGACCACCTAGCGGTAGTATGTTTGGACCCTGTGTAGACATCCACTCCAGCATGAGCGAGTGAGCATTTGAGGACTGCTGTGCTGCATGTGCATGACAGTGAGACTGTGATGGGTGACAGAGCGCCTTTGACTGTGATGCACTTACTGTCA…
>TCONS_00099769
ATTCAAGTGCTCTACCGCGTTTGCGACCTCATTACATTAAACCAAGACTTTGCACATCTTTGCAAAGTTCTTGACTTCAACCATTCTAGGTTTTGCAGCCCAAAACGGACTCTCGCTTTGTGGGCAGAGTTTGTTAGGCTTGCCAAAAACGGCAACTTCGGGCTTGTTATCCTGTGCAAGGCCTGCTGCGGCGCAGCGGCCTCGACTTGAGGCCCAGAGCGGAAATGCTCGCTTCCTCGCTGTCCCGGCTCCTGGACTCCGCGGGGTCCGTCCTGGGCGGCGCTTTGAGGGAGGGTCTACGCGGTGTGCAGCGAGTGGTGGTCGTGCTGCAGCCCGGCCCGCTTGGCGGCAGGCTGGAGCGGTGGGAGGCGGCGAGGCAGGAGACGGCAGAGCGGCAGG…
>TCONS_00100563
TAGACCTATAAGGAGTACCCCATAGAAGACCCCTGGCGCGCCGGGCGACTAGTTTACTGGCCTTTGACGAAACTTGACCATTTGAACAGCATTACCGCATTTCCAGCCTCGATGCAGCGCCCGGTGCGCCAGGTGACCATCTAGAAGTGTTACGAAGTAGATGGAGCGAAGCGGACAAGGCGGTCGCTGTTGGCTGCTCTGGGCGCTGGAGGGCTCTGCTCTGACGGCGTTCGCTGCAATGGGCGTCGAGAAGGGCTGGTGCGTTCTATGCGGCACGTACGTCAAGTCGAAGGACCTTTCGCCACCCTTTCCACGGGCGGCATGCGCCCCGACTACTGCAATGGAACCGGCGATTGCTGTTCTTACGTGCGGGCGGGCGGGGCCGCGGCAGGGGCAGGG…
>TCONS_00100681
AGCTCGGCTACCTGAACCAAACTAGTAGGAATGAATTGCTCCACGTTTTCGACTGTTGCGTAGACGACGTTTGGCGTGCTTCTGCTCTTTTCTTGCTCAACTGGGTCTCGCGCCGTGTTGAATCGGCGTTGACGCTAGGATTAGCATTTGTATTAGGCATATAGCCTGCTATTACATAGGCCAGTAGACACACCTTCCTGTTCGGTTCAGGGTGCAGCTCGAACATGGTCGCGCACACGCTTATCGCGGGCGCCGCGTCGACGCAGTCTGTCATCAGCACTTCACAAGCTGCCAGCAAGGCGGCCATGGTCGCTGGGTCGGGATCGCGGGCCCGGAGAAACGTCGCTGCGGCCGCCGGTCCCGGCCCCGCTGGCCCCGGCTCGCTCACCAAGCCCGCTA…
>TCONS_00100682
NCTCTCCCGCCCGCCCTCCCGCCCGGACCTGCTGCCGCGCCAGCCCGCCACCAGCGCCCCCACGACGCTGGCTGCTGACGCCGCTGCTGCGGCCGGCGGTAGTCAGCTTGTGCGGCCCGACCCGCCCTCGCTGCGTGTGCTGGAGCCGCTCATGGGGCGCGGCGGGCGCGGCTCCATGGACATCGAGGTGGTTGAGGATGACGACATGTCGGACCTGTTCGATGAGGAGGACATGGAGTTTGTCAACAAGGGCCCCGCGCTCAAGAGCAAGGGCAAGAAGGGAGCCAAGCGGAAGGAGAAGGTGACTGCCGAGATGAAGCGCGAGGCTCGC
>TCONS_00100709
GCTAACTTTCATCAATGTACTAGCTTACTTATACTCAATACACTGCATTTTGTCTCAGAATGAGCTCAGCTCGCTGTTCCAGCAGCTGTTCCACTTATGTTGCTCTCCCTCGCTCTGCTCCCCCTTGCTAATTTGCGTTTTGAGCACAAATTAAGGCTAGTTCAAATGCCAGGAGCTGCTTTGCTGGCTTGGAACGCAAATCCTTGCGCTGCTGACAGCTCGTTGACCAGCTCGGTGCTGAGCTCGGTGACGCTGCTCAGACGTCAGCTGAGGCCAGCTATTACGTGAGAGCAACGACTATGCCTCATAGTCTATCAGCTGTGCTTCAATGTTCAACTGAGGAGTCTCGGTCGCTGGCCTCAACAACACCATTCAACATCGCGTTCAGTCAACACCACC…
>TCONS_00100710
GCTAACTTTCATCAATGTACTAGCTTACTTATACTCAATACACTGCATTTTGTCTCAGAATGAGCTCAGCTCGCTGTTCCAGCAGCTGTTCCACTTATGTTGCTCTCCCTCGCTCTGCTCCCCCTTGCTAATTTGCGTTTTGAGCACAAATTAAGGCTAGTTCAAATGCCAGGAGCTGCTTTGCTGGCTTGGAACGCAAATCCTTGCGCTGCTGACAGCTCGTTGACCAGCTCGGTGCTGAGCTCGGTGACGCTGCTCAGACGTCAGCTGAGGCCAGCTATTACGTGAGAGCAACGACTATGCCTCATAGTCTATCAGCTGTGCTTCAATGTTCAACTGAGGAGTCTCGGTCGCTGGCCTCAACAACACCATTCAACATCGCGTTCAGTCAACACCACC…
>TCONS_00101007
CACTCACTTAAGTATTTGTTGTCCGTAAAACTTACTTCGGCGCAAGAGGTACACTAAACCAAGTGATTTACGCGCTCAGCTATCTCAATTTGTCCCCTGGACCCCGAACTCGCACAAAGACGCCATGGCCCCGAAGTTTAACGACGACGTTCTGCTTCAGATCAGCTCGGTCGGCACCTGCGCCTGGGGCGTTGTCGGCTTAGCTGGCCTGGAACAGACCCACAAGGCCTTTTTCACGGACAAGCGGGAGAACAACCCTGAGATGTCGCGCTACTGGGGAGACGCGTGCGCGATGGCTGGCGCGAGTGGCTTCCTCGTTGCGCGCTCGGACGACAAGCAGCTGAAGAAGGACACAATGAAGGTGCACGGTGCGGCCTGGGTTGCCTGCGGTGCCCTCAG…
>TCONS_00101039
TCTTGGTTTACCGGTTGGTTGATTGGGTAGGTTGCGTCGAGGAGGGAATCGCGTACCGCTAGTGCATGCGTTCGTGGGGGGCCTGCGGTAGAGTGTGGTACAGAGCACTAGGAAAACATTGCGCAAAGACAGTGTAAGCGATGCAGTAACGCGGCGGTTTACGAAAGTGTGTGTGTGTGTGTGTGCATGTCGGGCCTCTCTAGACTGCCGTTGTACGTCCTTG
>TCONS_00101083
GGGGAGCGGGGGTTGAGGTGTGCGAGGTGAGGGCAGGGTGGTAACAAGGGAGGCCGCCGTTTATGGGGGATGGATGGATTTGATCGCAGGCAGCGAGAGGGGCTGCTGCCATTTCGTCCCAGGAACGGATCGCTACCATCTTCACGGATGCCGCTGTCGATCCCGCATCCACCCCGGCGGCTCCTTCGCCCTGTGCTCCTCCCGCGCCCCCCTGCTCC
>TCONS_00101100
AAGGAGTACCCCATAGAAGACCTCTGGCGCGTCGGGCGACTATTACGGGCAACTCTTACACCACTTTGACATTCCTCCGAGCATCACTGCGTTTACTCCCTTAATGAAGCGCCCGGCGCGCCAGGGCATGCCCTAACTGTACGTTGGAGTAGATGGAGCGCTTAGGAGTGGGCTGGTGCGGCTGGAGGCTGTGGGCCCTGATCATTCCGGAGCCGCAATGTGGTATGCGCGCATACACCACGAATAAGTAACATAGTGCGCTGTATGCGATATAATTTGACTAGTACTTGGTCGGGCCTGGCATGAATAAACCGCTGCAGCAAGTGCATGACAAGCAGGGGTGCCGCACGTCTTCTGGCGGGGGTGATTCCGACGGTTTCCGTTACGCAGCTGTATATG…
>TCONS_00101242
TCCCACGAATGATAGGTAATTGCTCTTAGTGGCAATTGCGGGCTTATGCCCGCTGCAACCTAGACAGGTCGTGGTGCAGAAGTCCGATTTAGTGGCGAGGTCCAAGGTTCAAGACAAGGCTCAAGATCCAAGGCTCGAGGAGGAGTGCCATGGCTCCTCGGTTTGCACGAACTGGCAGTGCTCCACTACTATAACGCGGCGTTTCCCTAGCTCGATATGCTAGGTGTGCAGGCTCGGATGTAGTGGACTTTGAAGAGCGGCCTAGGACTTGGAGGTTGTAGTTTCGGAGGTTGTGACTCTTTCGTGGTGAGGCGTCAGCGTGAG
>TCONS_00101329
CGTGTGTTGCGGCAGATTGTGAGAGTAAAGGCGCGGCGGTGGAGCGGGGTGGGGGACGTGGAGGGGTCCTTGGGTTGTCGATTCGATGCCGATCGTGCCGCTGCGCGGACATGTTGGTCAGTCGCTATCCAAACTGCTAAGCAACAGGAGCTTTGGTGGTGCATGCAATGTAGTTGCGCAAATGGGACCTGTTTGCAACCCGAGTGCAAATTTGCACCCAATTTGCCTTATTTGCGCGTTCTGATGTAAATGCCCCTCAAGGGCCACGAGTCAGATCGAAAGGCTACTTAACAAAACAGCGTCCAG
>TCONS_00101336
CGGCTACGTACGCATGACCAGAAGACTGCAGCCAGGCAGCTGTATGTTCGGTGGCGCGCCTGTAAGCGATCCTGTCATCCTGGGATGCGTTTTGTGACTGCTTACAATTGGTATCGAGACCGAATAGCGCATACGTGCGATACGGCCTCCGAGGTCGCAAGGTCGATCCGCGCCAAGCGCGCTTATCTCACAGTCACGCACCGAGCTTAAACAACGGCAAGCCCTTGTACGCGCTGAGTGCTAAACCCGCTGACCGCCGCCAGCAAAAAATTGGGTTCGAGGACGCACCCTTCTAAGGGGGGGGAATGTAAGCGATCCTGTCATCCTGGGA
>TCONS_00101451
GAGAAAATTTTCGGCCTTCGTTTGTCGCATTTATAAATGTGTACTTGAAAAACTGGTTGTTTGAGATTGCTGCTCTACATTCGTGGCAATTTCATCATGACTCTTTCTTTCTAGCCACTCCTATGCAACCCTTGTAAACCATGCATCTACAGTTGCGGAAGCAAACCTTGGCCTTGGCCCGAGTGCCGGAGAACGCCTGTCTTGTGGACCAGGACACTGCGTGCGATAACCTTCCGCAATACAGGAAAAGGGGTGATATCGCGAGCAGGAGCGCTGCGGACGCACAGGTCGAAGGGCGGTTGCGCGCCCTGGAGGAGCAAATTAGCGCGCTGCAACGCGCCGTGGAGGACATGCGCCGTGAAGTGACGGCGAACATGAACACGCTGGCGGCGAACATGA…
>TCONS_00101497
AACTTATTAAGCGTGCCGCACAACGGCAAGATTAGATAGCTACATTGAGCACGCAGGGCGGCGAATAGCATAGAGACTTGGGAAGTTACAATCTGAAATCACGAACCGGAGCTCCTGCACGCGTCGCATCCTTTCAAGCGGGCGTGTAGTAAGATAATCATGGGTTTCCAAGTGTCAAGTATCACAAGTATCGCTTGAGCAGCGGAGCGGCTTTGGAGCACCAAACCTTCAGCAGCAGGCCGCACCAATCACCGCTCGAGGATTCAAAGTACAAGGGTTTTGCAACCTGCAACCCGCAGCAGGAACACACGTGTGCATACCCGGAGCCCCAACAACTCACGCCCGCGCGGCCTCACTCGGCGTCAGTGGAGTCTCAGTCTTCGAGCGGGCGCCTACTCA…
>TCONS_00101581
CGAGACTTTAGCATGCGCGGTTAGCTGCACGCTTGTGGCCACTGGTTGGCCACGACAAACGCCGAGCCAACTGAGGAAGTCACTGTCAGCGCTTCCTTTGAGGTGATGGCCGTGCCCAACTGCAAGCAGCTTCGCTAAGCTCAGACCAGAGGCGCATCGACGGCTTCATAACCTGTCCTTCTCGCTCAGCGACAGCGGCTGCGACCTGCGGCAGCGGCTGGCGACGCGGCAGCTGCTGAGCGCCGAGGCGGCGCTGCAGCACGAGTGGCTGATGCAGGAGTAGATAAAGCGCGGCGGCGGCGGCCGCTGCCGCTCGCCATGCTGCGCAAGCTGGTCGGGTGCGTGGCGGGCAGTAGCGGCGGCACAGAACCGCTGGCAGCAGGCCGAGGTGTATGTGCA…
>TCONS_00101773
GGAGGAGGAGGCGGGGGTGGCGCTGCCGCCGGCACGGGTGCGGGGGGGATGGAGGTGGATGGGGCCACCTCGGCGGCGCCGCCGGTGCTGAAGGAGCAGCAGCAGGGCGGCGGCGGCGGCGGCGGCGGTGGGGAGGAGCTGGCGCCCGCAGGGCCCGCGGAGGCAGACGCCGATGCCAATGCCGCCACCACCACCACCACTGGCGGTGGCAGCGGTGGTGGCGGCGCCCATGTCGCCTCCTTCCCGACTGCCCACCTGTACTCCTACATGGCCGGAGTGGTGGCGTCCGGTGGCAGTAGCAGCACCAGCAACAGCAGTAGCGGCAGTAGCGGCAGTAGCAGCGGGTCCGGGGCGCTGCTGGCGCTGGGCGCGCCCGACTGCTGGCTGAGCGGGCCGGCG…
>TCONS_00102109
CGGCCCGATTTTTTTGCATAGACCTATAAGGAGTACCCCATAGAAGACCTCTGGCGCGTCGGGCGACTATTACGGGCAACTCTTACACCACTTTGACATTCCTCCGAGCATCACTGCGTTTACTCCCTTAATGAAGCGCCCGGCGCGCCAGGGCATGCCCTAACTGTACGTTGGAGTAGATGGAGCGCTTAGGAGTGGGCTGGTGCGGCTGGAGGCTGTGGGCCCTGATCATTCCGACACCCCTTTCCGATGTGACGCAGGAGCCGCAATGTGGTATGCGCGCATACACCACGAATAAGTAACATAGTGCGCTGTATGCGATATAATTTGACTAGTACTTGGTCGGGCCTGGCATGAATAAACCGCTGCAGCAAGTGCATGACAAGCAGGGGTGCCGCA…
>TCONS_00102697
GCGACGGCGCACGTGCGCACAGGTTGCTGAACGACGTGCGCGTTATGACCGCGAACGCCGCGCCGCCGCCGCCAGCGCCGCCGCCGCCAGCGCCGCCGCCGCCAGCGCCGCCGCCGCCAGCGCCGCCAGCCGCCGACGCCGATTCCGTGCTGACCCTGACGCTGACGTCAGACGGGCGGCCGGACAGCACAAGCGACGCCGCCGC
>TCONS_00104297
GCCCACGGCCCGACCTTATGACACGCATGGATGACGCGCGCGGGGCTGTGTCGCGAACGGCGGTACCCAGGATTGCCATTTGCCAGGTGTGTTGGGTACAGCAGTAGTCGTGTGCACTACAGCAGTAGGAGCATGCCCTGCGCCCTCCCAGGAGGACGCACTGGCTGCCCTGCATCGAGGTGATGGAAGGGTCGGAGACAGCCGTGCGTGCACGGTGTCGCAGGAGAGGCTGCGGAGCAGTCATCAACTTGTGCCCGACCAATGGGATGGAGTGAGGAGAGTGCAGAGTATCAACAGCCAGCTCAGCCGTTAGCTTGTAGCCGCTAATGAAAGGCGGCCGTTTATGTTTGGACCGGCAGCGGGTCCCGTTCCGTGCAGGTTGATGACTCGAATCTCGAC…
>TCONS_00104306
CACTCACTTAAGTATTTGTTGTCCGTAAAACTTACTTCGGCGCAAGAGGTACACTAAACCAAGTGATTTACGCGCTCAGCTATCTCAATTTGTCCCCTGGACCCCGAACTCGCACAAAGACGCCATGGCCCCGAAGTTTAACGACGACGTTCTGCTTCAGGAGCTCGCGACCCTTCCTCCATGCAAGCCAAAATTGCGCTGGACACGCAAGATTGCCGACACGCATGTGACGCTGTGCCTGTCAACCCATCGCGCTTGCTTTCTTCTTACAGATCAGCTCGGTCGGCACCTGCGCCTGGGGCGTTGTCGGCTTAGCTGGCCTGGAACAGACCCACAAGGCCTTTTTCACGGACAAGCGGGAGAACAACCCTGAGATGTCGCGCTACTGGGGAGACGCGT…
>TCONS_00105033
GGTGACAGGATGCGTGAGTTACAGGTGACCCGATTGCAGTCGGTCGGCCTTGATTGACGCCTCCTACTTGCAAGGCGGGTAAGATGCTCCACATAGCTGGTGGGTGGGCAACAAGCTATCCGCACTCATGAAGCTAGCTCGCATGCACGCGTGTCGGAAGGTCTCACAATTGACCGTGTGACTGGTGCGAACCGCGTCCGAACGCTCCC
>TCONS_00105157
CCGGCAACGCCGCCTCCGAGCTGTACGGCGGTCTGACTGGCCCCGGTGGCGCCGACTTCAGCCTGGAGCTCAGCCTCATGGCCACCAGCGGCTCCAGCGCGGAGGCGGGCGCGGCGCTGGCGGGCGCGGGGCGGGCGGGCGGCGACGTGGCGCCCGGCACCTTCCGCGTGCTGGGCAACGCGGCGCTGCCGCTGGCGGAGCTGTGGACGCGGCGGCGCGGGGACATGATCATGGTG
>TCONS_00105207
GGCGACTGCGCTGCTTGCTGCAGGAGCGCGAGCCACCCGCGCGCGAAGAGCGGACGAGCGGCCGCTAGCTGTGCTAGCGTGCTGTTGCGCGCGCTGTTGCCGTCATCCAAATTGCCGCAGCTCCCGGTATTACGCGAGATTGTCCAGTCTGCGGTACAGCCCGGAGACTGAAATTGGGGCGGGGCCGGCAGCAGCTGGGAGCGGAGCAGGCAGCTGCGACCGTGTGGTGTTGCGACGTGCGACGATTCACAACTTTGAGTCTTGTTTATGGGCGCTTGCAAGTTGAGTTGTGCAGCACTGCGTGTTTTTGAAAGAGACCGCGCTTGGGTACCGGTCGCTGAGTACCATCGCAGCGAGTGGCGGGATGGCCTCCTCCGGAAAACCTTGCGGCCTGGCACA…
>TCONS_00105212
GGAGGAGAAGAGGGGGATCAATGGATGTGGCAAAGGAACGGGCAGCACAGTTTGGATTCGACACACGCGCAACCAGGTTCGAGCCAGGTCGAGCCCAGATTCTGCAGCTGCTGTGCGCGGCCAGCGTCCAACCCCGCAATGCAGTCAGCTCTCTACCTGCCCCCCTCTCCGACCTCACCCGTGAACTGCGTCAGCAGGTCCCTCTTGTAACCAATGCAATCTCACCCGTTGTTCATCTCCAGGATCTCCTCCTTGGCATTCATGAGCAGGCCTGAGAGGAACGCCCAAGCAGGGGAGTCGGAGCAAAGGGTCAGGACCCCCAGGTGTGTGCGCCCGAGCAAACGGCAACTGAGCTTCCACTTCCGGGCGCGCTTTG
>TCONS_00105232
TGCCTGTGTCCAGTATACAATACAAATATAGCGCAGTGCTTCTAAAGAAGCCAGAACTGTGATTTGCTCTGACGTTGTCGACTCTGCTGACTGAGAGCTCTCTTCCTGACACACCTATTCTTGCCTCTCTAGATTTTGTCAAGAGATTTAGATGGAAACAGTGGTACCTTGCTTGACCAATAAGTAAACATAAGGGCCGAGTGCAACGGGGCCGGCTGCTTCCCCAACCTCAGCTCTGAGGCGTGCACAGCTTTATATTATTACTATGTTATGACTACCAAGCGTCCAGAAATGGATATAGGCGGGTTCTTAGACAAGAGCTGGTCACACTGAAGCGACACCTTTGTCGCTTATTGGCTGGTCCCCCCATGGGGGCGAATACAAGGACACTAAGGAGTG…
>TCONS_00105280
GTATTCCGTCGCGAAACACCCGGGATGCCGAGCCCAGAATTCCTTACTTCCGTCGCGTGCGCAGCCGGCGCCGCGAGCATGTCGAATACTTGTAGCAGGATCTCCTCACAAGTATGAAAAGATGCTGGCTTCAATCAATCGCCGGGAGGCGATCGCGCTCGGAGCTCTCGCGGTCGGCACACCGGCCGTATTGCTGTTGGGCACGGTTGCACCCGCAAACGCTGCCGGCGCCGGCGCCCGTCTGTCGCGTCCTTCGCGCCCGCCTCCTTCCGCCGACACGAACACCGGCACCCACACGCCTTCACCTCCTCCCAGCCCCAGCCCCAGCCCCAGCCCCAGCCCCAGC
>TCONS_00105281
CCCAGCCCCAGCCCCAGCGCCAGCCTCAAGCCAAGGGATACAACACGGCCGGCCGCCAGCAGCGCTCTCGGAGCCTGGCTGGCTGGCGGGCGAGAGCCGGTCACCACGGGCGAAGCCGTACAACAGAGCAAAAATCCTGTGATCCTGTTCTGGCACCTTCGTGCGGGGTGAGGCGCAGCCGGCCTCACACCCAGCTGCTTTCAGGGTATGAAACAACGTGTTTACGACGTTGCCGAGCCCCATGGAGGTTCCGTTTTGGATCCGTGCGTTGCGACCCGTGGGCGCGTGGCCGACCCGCCCCGACGCCCGAGCGGCTGCCTTCGGAGGGAGCGCGCGCGCGCGCGGGTGGGACGGAGGGAGATTGCTGCCGCAAGCCCGCCCGGCACATGCGCCGGATAC…
>TCONS_00105284
GGGAAATAATACTTCTGCTTACAATCAAAGGTCCATAGATAGAACAGTTCGTGCCCACTCGTGCTATGCCAAGCCCCGAAATTGAAGATATACCTCGTTCCTTGACAAGGGCGGTCGTTCGCGAATGACTTCAAGTGTTTAGCACATAGAGATACCACAGGGGCACGCAGCTGGCACTGAATGCACACAAGGCTCACAAGTACGCCAGAACCACACCCAAGGCCTGCCTTCTCCTGATTGCGACGCAAACTTTGTGAGTCCGGACATAATTACGCCCAAGCTTCAGCAACAATGGACTTCTGGCGCGGCAGATACAGCGCCGCAGGCAGGGCCTCCTTAACGCTCATGGCTCCAAGCGGTATGCCGGCAGGGGCGCGAGGGGTCGGGTTTCGTGCTTTC…
>TCONS_00105300
CCCGGGGGCGGGGCCCCAGACCACCCTGCTGGTCACGGTGAGTGTACGTCACGGTATACACTGTATGGCAATCACCCCATGATGCATGGGGCCCTCTTGACAAGGCACGTGTGCGCAAGTACGGGAGGCGCGTGTGCGCACATACGGCATGTGCGTACGGGAGGGCCCTGTAGGAGGCCGGGGGGAAGGCTTAGGCCGGACGGGTAAAGCAACGTGTAGAAGTGCTGCTGCGTGAAGGCTGTGTGGCGGCTGTATGGCG
>TCONS_00105374
CATGCCGCCGTTTACAAAGTACGGTACCCATCGCTAGATCACCGGATCGCTAACTGAGTTAGCGATATGACTCGTCCTTACGGCAGAAGGGACCCGGGTACGAATCCGGATAAAAGCCCAATTATGCCAAAGGCGAAAGATTGGTGCGAAACCGATTGGTGATCCCACGAACGATAGGTAATTGCCCTTAGTGGCAATTGCGGGCTTATGCCCGCAGTTCACAACCTAGAAAGGTCGTGGTGCAGAAGTCCAATTTAGTGGTCCAAGGTTCAAGACAAGGCTCAAGATCCAAGGCTCGAGGAGGAGCACCATGGCTCCTCGGTTTGCACGAACTGGTAGTGCTCCACTACTATAACACGGTGTTTCCCTAGCTCGATATGCTAGGTGTGCAGGCTCGGA…
>TCONS_00105451
TCCCCAGGTGGTGGCGATGCTGGGCGTCAGTATTGGCGCCGTGGCCGTAGCGCTGGCCGGACGCCGCCAGCAGCAGCGCCGGGCGCAGGCGCTGCTGGCAGAGTGGGAGCTGGCGGCGGCAGAGGCGGCGGAGGCGGCAGAGGCAGAGGCGGCGGAGGTGGATGCAAGCGCGAGGGCGGGGCCTGCGGCGGCGGCGGCGACGGGGGCTGGTGGAGCGAGTGTGGGGGAGCAGCGGAACTGGGGGCCCCTGGCGCCGCCGCCGGCGTTGCCTGCGCCGCCGCTGCCGCCCCGGCCGCCGGCCCCTGCGCCACCCCCGCCGCCGCCACCGCCGTCGCCGCCCGTTCCCTCCGCGGCAGCTGCCACCCTGCCCGTAGCGGACGCCACCACTCCGACCGCCGC…
>TCONS_00105480
CAAGATTCTAAGTGCTTGCCATACTATTGAAGGCTGCTGCATCCATACGGGGCCTACTTTACTGAGCCCAACTCCAAACTCTTGCTCGGCCCTGTTAGACTCGCATTCCTACATCGTTATTTATGTTTTTATAGCCATGAATCAATCTCACTAAAGCAGGTCCTACGAGTGCTGCAGCGGAGGAACGCGCTTTGACGGGCCTGGACTTTCTCTTAGCGCGGCTAAGGAATGCCCGCAAGCAGCGTAGCTGACAGCGAGACGCGGAGTATCAACAGCTTCGCGTCGTCGTTCAGCCAAAGGTCGTTCTTTGGCAAGCTAAATAAGTACGAGCTCAAACGCCGCTTTTATGAGAAGCTCGATGACTTCAAGAACAAAGTGCTGCTGCACAAGGAGCAAGGG…
>TCONS_00105490
CGTGGAGCGCACGCACGTACGGCTTTATCGCTCGCTCGCCGTACCGGCGGCAGATGCGGCGGCGGCAGCGGAGGTAGCGGCGGCGGCGGCCGCGGCGGTGGCCGCGGTTTCAGTTGCGTGAGTTCATGACAAGCAGGAGGGTTGGCGCAATCAGCGACTCAGGCTCACAGGAGGAATTTCTGAGATTGGTCTCGGCCTCAGCTGTCTCAGGTGTTTCACGCAAGCGGTTGTGGTGGTCGTCGGGCCTGCGGTCGTTGGGCTTTGGTCTTCGAATGACCAGCCTGGGCCAGCTGCACTAAGGAGGGTGGAGGACTGGAGTAGGTGCCCTAGGCTCCACGTCCGCAAAGGCACAGGAAGGACGGTTCGGGCCTTCGGGTGGCTTTCGAGTGTGTGACTTGT…
>TCONS_00105622
GCACTTACAGGCTAAGAGATTCAAGGAAGCGCGACGCATTGAAAGTCCGCCAGGAAAAGCCTGTCGTCGACGACCTGCCCCGCGCGACCGTCCATATTGCTACTAGACTAATGTGTACAGTCTACTGCATATTTGACAATCTATGTAAGCTTTTCGGTGAAGGCTACTCGCGTCGACAACAACAGAAGACCGTGCGTCTTCCATACATACCCGTTGAAAGCTTATGAGCTCCTTTTGGCATATTCACATCATTACAGACACATCCAACTGTTTCTCCTTGCCGCAAGGCTTTGGAGCCTCGGCGAAGCCAGCTATTTGAGGTTTCCTCTGTATCCTGTGCAAAGGTACTGTGCTGGCTTAATATTTTTGCTCGGGGCGAGTCCCCGTGAGCGGAGGAGC…
>TCONS_00105666
CAGGCTGCGCACAACGGCTCGGACGGTTGCCGAGGGGAGGGACGTCTGGTGCTGTGGTGCCGTCTTATGATCAGTTTGCCCCGGGTCGCGCCGATATCTGTGCAGCAGGGCAGCCACCGCCTCCTCGAAGGCCTTGGTCCGGTTGTTGTTGGTCCGGTTGAAGCTTTCCCAGAGCGTTTGAAGGCGTGCGTAGGAGACGAGTCGACCTCGATGAAAAGAGGGCCGCACGTGGGGCATGTGTTGTCTCGGGTGGCCCGGGCGCAGGATGGCCGCCAGCTCCTGGCCATCATTATCCAGGTCGTAGGTGCTGCGGCGTCGACATCCATTGGGTCCTCAGCGGCGGCCGCGGCTGGCTGCCCTTGGTGGAGAAGGCTTTCGTCTCCATTTGTGAGGCGCATA…
>TCONS_00105725
GGGCGGAGCATAGTGGTGGAAGGGCGTGGGTTAGGTCCTGTGTGGATCCACTAGAGATACCACCCTGCCACCGCTGCTGCTGTAATCATCAAAAACCCCATCCCTCCTGCTCCCGTCGGCATCCTGTTCTTAATCGCTGGTCCTAATGGCATTTGCTCCATGACTGCCATTTGGGTGCAGGGCGGCTGAGCTACGGGCCAAGCACGGCCTGCAGACAGGGCGCCCGCTTCTGGCAGTGGTGTGTGTGGTGGCTGTGGACTGAACGCCCTGAGGAGGCCGCACTGCATCACGACATTGGGTATGCCTAGGTCGGGCGCCTCATGTGGGTCGGCCTGTAGGCGCCCTGGCTTGACAGCGATTCGTGTGATCTGGCATAGGGCCGTCATGCGTGTGTGTGCG…
>TCONS_00105806
CTGGGGAGAGGGTAGTGTTCATTCCCAGCATGTGCCGCCTAGACACGGGCGGGGACAGAGGCAGGGCAAGCTCTGTGCCGTGCGGCGAGGGTGTTGGGAGGGTGTTGGCGCTGGGTCCAGGGCCCACCTGCATCACGTCCATGAGCCCACTGCAAAGGCTGCCCATGCAAGACAGCTGTGGGCATGGCTCTTGAGCCTGCCGCGGCTTGCGTTCAACCCGCCCGGCCCCCCGCCCCCAGTGCACCCTGTACCGCAACTCCAACCATCTTTGCACCCACCCACCCGCCCCGCCCCCCCTTGCCACCCCACCCTCAAACGCACAGAACTTCCTCAAGCGCGCCGAGCTGCGCGAGTACGAGAAGGAGCGCGACACGCGGCTGGCGTCGGACATACGAACCC…
>TCONS_00105815
CAAGCGCGCACACACACAAGCATGTTATTTTTGATGATGACATCTTTATTAGTAGGATGCAGTTTATCTAGCGCCTGACAACGTGTTGGAGCTTGATGGCCGAGGCGTATAAATGGCCTGATTGCACTGGAGTATATGTATATGTCAAGTATATAGTTGTATAAGAAGGAAAGACTGCTGAGAATGCGGGCAAGCTCGCCTGCGAGCTCGCTGATAATATCAGCGCTGTGCGCTCTCGGGCTATTGTTGCAATGCGTAACGAATGTGCAAGCCATAACTGAGACCTGGATGGGCATGGACTACAAGGAGCGAACAAAGGAGCGGCCGGAGCTGCAGTGGGACTGGGGCCATGCCTTTACCAGTATTGAGGTCAACAAGCAGCCGGTCAGCCACGTGCTG…
>TCONS_00105891
GGAAGTGTCACTCATAGCCTCAAGGCAGAAGTTCATTGTCGAGCCAAGAGATTCGTCTCCGGACTGCACGCTTGCGCCAGCAAGCCCGACGCCAGGCCCGGCATACACTTCAAGGGCTTCCACGCCATCAGGACAGCAAGGCTGCCCACCAATGGCCCGTGATGGCCCATCTCGAGCGGAGCTGGACACTGATGCACAGCGTCATGACGTGCACGACCTCGCGGCAGATGCCGCTGCCAATGCCCAGCGTGACTCACTGGCAAGTTCCATGGGTGAGAACGCTGACGATGAGGTGGACAGTGGTCCGGCTCCTCCGCCTCTGGCTCTTGCACCCATACCGCAACTGGTGGTGGTGGCGGTGCCATTTGCGGTGCTGACTGAACCGCGCGTGCTGGTGCC…
>TCONS_00105929
GGTGGAGGCAGTGCGGCGGGCGGCCGTGGTGACATCAACGCCGCCATCATCAGCCGGTTGCTGTCGGCACCCCAGGGCTACACGGTGGCGGAGCCCGAGGACCTGGGCGGCCGGCTCCTGGCCACCGCCGCCGCCACCGGCCGCCCGCTGCAGGAGCCCAAGACAGCCACCGCCGACGCCATCACCACCGCCGCCGCCGGGCAGCAGCAGCACGCCTCGGCGCAGGGTGCATTTAACGGTGGCAGCGGCGGCAACGGGGGCAGCGGAAAGTAGTGGGAGGTGGATGGTGGGCGCGGTGGCGGGCGCAAGCGGGGCGCACACTTACGGTAGTCGGTCAGTCGCGGCGAGGCGGCGTTGAACGATTAGCCCAGAGAGTCGTGGATGGCTGAGACGTATGCG…
>TCONS_00106126
GTGATGAAGGAGTCCAAGGGCCGCGTCAACCCCGGCCTCATGAAGGAGATCCTGATGAAGAAACTCAAGGGCGAGTAAAAGGACCGATGAGATATCGGTGTGGCGTGTTTGGTTGTGTTTTGTCTTGGGGGTTGCAAGGATGTTTGGAAAAGCGGTACAGGGGGTGGAGAAATGGTTTGTGTGGGAGGGGGTGAGGGGGGCGGTCCAGCCAGCAAGAGGGTGGGAGACGAGCTGTGAAGATGGGGAGATGGGGGCAACGTCGCAGAAGAATAATAAAGAGGGCACGGGAAGAGGGGCTTCGAGGAGATCTGACGCGAACGTGTTGCTGAGATGCGAAAGGTTGCGGCGGCAGGGGTGGATGCAGTGCGCTGGGGCGGCCTGCGGCTTCGGGTGGTGCGG…
>TCONS_00106208
CTCAAACGCACGATAACTTAGCAGTGCTGCGCCAATACGTCGTTGATTTCTCACTTTGCGTGCGCGAGGGCCCTAGGCACAGTCCCAACTTGGTCGTGACCTCGTTCCAACTCAACGGCGGAGCCAGGGCACGATTGCCGTGCGTGTTATAAAGGCACAAACTTCATATATTTACAACTCATGCTTGAAGTAGAGCGCCGGAGCAGCTAACGCGAGAAGGCATCCGCCGTGGCGCCGTGACAAGAACTGCCACTCGCGTTGTTGCTGGCCAGCTCGAGCTTCAGAGCTTTCCGGTATGATGGGCACTAGGTCCAGGAGGAGCCATCCGGGCGAGTGTGCACGCGCTGCAACTCCGGGTGGGCCACGCTGTGCAAGCCATCGAGCAATCGGAGCATCACG…
>TCONS_00106449
GGAACGTTAGTTTGCTGTAGCTGAAAGGAGCTAGCGCTAAATCCCGGTTCTAGGGTTGTTGCCGAGCGCACGTCGGTGCTGACGCGGAAACCACCTGCGCACAGTCTCGAGCGTTTACAATCACTCAAATCTTCCAAGCCCTTGCCGAAGCCTCCTTGTCACTCCTCAGCATTTCTGCCACTGAAGAAGGCCCGAGCTCGCCCTAAGACCCAGCTAGGTCTTTGAAGTATCATACTCAACTTGAACCCATGGCAATGCAGCCCGCGGTCGCGGCTTCTTCTGCTGGGCTGGCGCGTTCGACGAGTTCGATCGGCAGCATCAGCGCGTACGTTGGAGCAGCAGGAGCGAGCAGGCACGCGAAAGTGGCAGCGCTGGCCCGGGCCCTCACGGGCCATGCGC…
>TCONS_00106749
AGCCCGGGAGCAGATGAGCCGACAGGTGGGGGTGGAGTGTGTGTGTTGCTCGAGGAGCCGCAGTGGCCAGTGCCGAGGCAGCCCAGGGTGTTGGCGTGGCGCTCAGTTCTGTATGTCCTTGCGTGCTTTCCAATGTGGGCGTCACATGCTGTCCTGCTGTTCCTGTTCTGCTTTATCCACTTAAGTTATGTGCAACAAAG
>TCONS_00106764
CGAACATAATCTGGAGTAGCCTGTCCTGATCGATTGTGTTAAACGCAGAGCTGTAGTCAACATATACTGCGTATACGTCTTTCCCATACAGGGCAGCGTCCTCCAATACATGCACAAGGTTCAGTATCTGCCGTTCCGTGTTGCAATAGGCCCGGAAGCCCTCCTGTGATTCGCTGAACAGCTGGAGTGGGCCTGCCAGTTCGCCGATGCCCAGGTGTGTTGTGTAGGGCTCGCTTCATGCCGTGAGGCAAGATGCGGAGCAGCTCGTTCGGAATGCCGTCTGGGCCCGTGGCTTTGTTACGAGAGAGGCCTGGTGGCGAGCGTGTGCTGGAGGGCAGCGGCAGCAGCTTCACGCTGCGCTTTGGCTCGGTCCGCCACCAACTGGCGGTGTTGGGCTTG…
>TCONS_00106788
GGAGGATGAGGAGGAGGAGGAGGAGGCAGAGGACCTGCAGCAGGAAACACAGGTGGACGAGGAGGCGAGCACAAGACACGGAGACACCGGAGCACGCGCGGGCATTGCAGGACCAGCAGCAGCAGGTGGCCCTGGCAGGGCCCCCAGGCGCTACAAGAGGCGGCTGCGAATGGACGAGCGGGGCGGCTTCTGGGCGCCGCACCGCTACGTGGAGCACGCGGCGGGCGTGCGGCTGGGCGGCGGGCGGCAGCCGGCGGGTGTGCCGCCGCTGCGCAGCCAAGACTGGATTCGGTTCCAGGTGCCGCTGCCGGGGCGAGGGCAGGGGCAGGGGCCGGGAGGCCAGTCCGAGCTCGGGACCAGACATGTTGAGCTGACGGTGTCGGAGCTGTGTCGGGAGCT…
>TCONS_00106795
GTTTTCGTACTGGCGCCGCTGCAGCCCGTCCTGCTGCTGCCGCCGCCGCTGGAGGCCGGGCGGGCCACGCGCCTCGTGCAGCCCGCGCCCCAGGCCCCGATGTCACTGCAGTCCTACGTGACCAGCTGCCCGCGCCGCCACGCCGCGGCGCTGGCCCGGCGCCTGGAGCGGCTGACGGCGGAGGCGGAGCAGCGGCAGCAGGAGGAGCGGCAGGCGGGGCAGCAGGCAGCGGCGCGGAAGCGGCTGGCGGCGGCGTGTGCGCGCGCGAGGAGGCAGCAGCAGCAGCAGCCTCAGGCGGGGGGACGGGAGGAAGAGCAGGTGGGGGGACGGCGGAGAGCTGCCGAGGTGCGGCGCCAGGGGTTGAGGCGGCACGGCCAGGGGCCTCAGCATCGGTCGTCG…
>TCONS_00106828
CTTTCTCTTTCCGGTTGGGCGCATATCAAGCAGCACTGTAATGTCGGGCTTTGCACACCACTTATTTTGCATGTCATCTCTCTGGCCTGAAGCCTCAACCCGCGCCCCCTCGACGACCGCTACCGCGTCGCTTCACCGGAACTCCTACTTAGCCTTGCCCTTCTTCGCCTTCTTGGATGCCGCCGCTCCTTTCTCGCCCTCGCCCCCACCCTCGCC
>TCONS_00106965
GTTTGCTGTAGCTGAAAGGAGCTAGCGCTAAATCCCGGTTCTAGGGTTGTTGCCGAGCGCACGTCGGTGCTGACGCGGAAACGACCGCACAGTCTCAAGCGTTTACAAACACTCAAATCTTCCAAGCCCTTGCGGAAGCCTCCTTGTCACTCCTCAGCATTTCTGCCACTGAAGAAGGCCCGAGCTCGCCCTAAGACCCAGCTAGGTCTTTGAAGTATCATACTCAACTTGAACCCATGGCAATGCAGCCCGCGGTCGCGGCTTCTTCTGCTGGGCTGGCGCGTTCGACGAGTTCGATCGGCAGCATCAGCGCGTACGTTGGAGCAGCAGGAGCGAGCAGGTGGCAGCGCTGGCCCGGGCCCTCACGGGCCATGCGCAGCCGCCAACGGCGGGTGCCGA…
>TCONS_00107165
CTCACTTTGCGTGCGCGAGGGCCCTAGGCACAGTCCCAACTTGGTCGTGACCTCGTTCCAACTCAACGGCGGAGCCAGGGCACGATTGCCGTGCGTGTTATAAAGGCACAAACTTCATATATTTACAACTCATGCTTGAAGTAGAGCGCCGGAGCAGCTAACGCGAGAAGGCATCCGCCGTGGCGCCGTGACAAGAACTGCCACTCGCGTTGTTGCTGGCCAGCTCGAGCTTCAGAGCTTTCCGGTATGATGGGCACTAGGTCCAGGAGGAGCCATCCGGGCGAGTGTGCACGCGCTGCAACTCCGGGTGGGCCACGCTGTGCAAGCCATCGAGCAATCGGAGCATCACGGCAAGGCAATAAGGATCTGGAGCTTTCACCCGGCGGTATTGGTGCTGCC…
>TCONS_00107302
GTGTCTGTCTGTGTGTGTGTGGTGGGGGGGGCGTGCCTAGATGGTACAGAGAAGTGTACCGAGGTAGACAGCAGGCGTAGGGGCGCGCGCGGCTCGAGGGGGGGAGCTTCTCTGGCCTGCGGATGTAGATACACAGTGCCCCACGTGGTTGGCCGGTGTGCCGTGTGTGTTGTGCAACCCCCTGTGCAATCCTGGTCCTGACTCAAGCCGCTGCGAGGCGCCCCGTGCCTTGCTCACTCTTTGTCGCTCATAGCTTGATCGGCTCTCTGCTCTCCCCTTTCGCTTTGTTGCCTCCGCCACCCCCATCCGCCTATCCCATACACGCGGACACACACACACACACACACACACACACAAACACAGAAAACACACAATACACACACACATACACACAATACG…
>TCONS_00107335
NGGGCTGGTGTAGCTGTCTGCGGGCTCGGACACACCGGGCAGTGCTGGGTGACGAAACTGACGCCGTGACGGGGCAGCGGGCACCGCGGGCCCCGCTGCGTGGCGTGGCGGGCGTGCCGACAGGACGCACTTAAACCCTCGGCTGGCCCGCCCGCGTGCCAAACCCTGCAAACCTCCTTTCCCAACCGTTCCCCCCCTGTCCCAACGCCTTCCCCCCGTCGGTAACGCTTCATGTTCCGCAAGATGGTCTACCGTCT
>TCONS_00107372
CAGTAGCACATGCGGGCTTGCCGGCAGTAGCTTTACACGGTAACCCATGCCAGCAGCAAGGTGTCTTGTCCAACTCGCCCAGTTAGCGGCGACAACGGCGGAGAGTGCCGACAGCTTTGCTGAGCTTCGTTCGTTCACTGAGATGCCCTGTACTGTAGCGTTTTCGCGCACGCATGCATTGCACTAGTCGCACCCACTTCTCCAACGCCGC
>TCONS_00107387
CGGGATGTTGCGGATGGGGGGGGGGCATGGCTGGCGGTCGGTTGCATGCCTGCATTAAGCCATTCAGCAAAGTCAGGGACTTTGCGCTTCGGGAGCTGGCGTCAGGTTTTGGGTCTGGGCAAGCAAGTACTCGGGCTTTGGAACAATGCCCCTTCCTTCGACCCAACACAGCGCGCGTACCTGAAGCATAAGCCCCAGTCTGCCGCTCCCTGCCGCACCCCACAAGTAAGGCAAGCC
>TCONS_00107618
TAATACTTATTATAAATGCGGTCACTTATAGGTCATGTTTGTGCCCTCGCCCTAGTGGCGGTCGCACTGGCAGAGTCCCTTGCCCAGCAGCCAGTCCCGGCCGACTCCACAAAGGCGCGCAACCCAGACCCGACGCCCACATCATTGCTGTGGCACCCTCACGAGCGATGTGGCTCAGCTGCGGCCTGCGGCGCAAGCGGGCAGTGCGCCGGAGCCCAAACCATGGTCACCTGGGCCGCGTGTCCGGCTGGCCACATCGAAGTCGGCCGTCATGCCGAGCCCGACTTTCAAGACTGTCGGTGGAGCAGTGCATGCACGACCCGCCGCTCTTGCCCGCTGCCCGGCTTCATGGACGGCCACTCCATGTATGTGGGCTGCGACTCCCGCACCTGCCGCCGC…
>TCONS_00107669
AAGGCCGCGGCCGCGCGAACCCCGATGCTTTGCAATTAGAAAACTCTCTGTCTTATTTGAACCATCTGCCAGCTACAAGCTTCTTGAGAGCCGCGGAAGGATGCGCTAAACGACCTGAAACGCATTTGCGCTGAGGCGATGAAGGTGCTGAGCAAATCTTTGTGTTTCTCCATGGATGCCTTGTGAGCCGGGTGCGCAGTCGCTCGAGCCTCTGCCGCCGCTCGGACTGAGCCAGGTTACGAGGTTGGCACGGAGCGGGAGGTTAGAGCAGCCAGCTGCCTTCAACCTTTCCCAGTACAGCGCTGCTAGTCTTTCAGCGTTGGTCTCGATGGCTTTTACTTCTCACAGAGGCGATATCACGTCAGAAGTAGAAGCCATCAAGACAAGTGCTGAAAGACT…
>TCONS_00107999
GTAACTCTGAACCAATCCCGTAAGGAAACAGTCGCGTTTCAAGGAGCAACTGCAGCCGCATATGCGAGCTATTGGGACGGGGGGGATTCGATCCATGACCAAGGCGTGGCCCTTATGGGGAAAAGCCAAGCTGCAGTTGCAAAGCCAGGCTGCAGTTGGATGACACAAGACCCAACTGTCCCAGTCCAGCCCACGTCCCCGCCTTACTTCCCCCTGCGGGCCCCCAATTCCCTTCCCGAGCCCCACAACTCCC
>TCONS_00108002
TGGCGGCGGCGGTCGGAGTGGTGGCGTCCGCTACGGGCAGGGTGGCAGCTGCCGCGGAGGGAACGGGCGGCGACGGCGGTGGCGGCGGCGGGGGTGGCGCAGGGGCCGGCGGCCGGGGCGGCAGCGGCGGCGCAGGCAACGCCGGCGGCGGCGCCAGGGGCCCCCAGTTCCGCTGCTCCCCCACACTCGCTCCACCAGCCCCCGTCGCCGCCGCCGCCGCAGGCCCCGCCCTCGCGCTTGCATCCACCTCCGCCGCCTCTGCCTCTGCCGCCTCCGCCGCCTCTGCCGCCGCCAGCTCCCACTCTGCCAGCAGCGCCTGCGCCCGGCGCTGCTGCTGGCGGCGTCCGGCCAGCGCTACGGCCACGGCGCCAATACTGACGCCCAGCATCGCCACCACCT…
>TCONS_00108061
CTCAAACGCACGATAACTTAGCAGTGCTGCGCCAATACGTCGTTGATTTCTCACTTTGCGTGCGCGAGGGCCCTAGGCACAGTCCCAACTTGGTCGTGACCTCGTTCCAACTCAACGGCGGAGCCAGGGCACGATTGCCGTGCGTGTTATAAAGGCACAAACTTCATATATTTACAACTCATGCTTGAAGTAGAGCGCCGGAGCAGCTAACGCGAGAAGGCATCCGCCGTGGCGCCGTGACAAGAACTGCCACTCGCGTTGTTGCTGGCCAGCTCGAGCTTCAGAGCTTTCCGGATCTGGAGCTTTCACCCGGCGGTATTGGTGCTGCCGCTGATGGCGCTCGCGGAAGGCATTTGCGCAATTGCGGACCACTGGCGCGCACGTGTGCTGGCACCCGCG…
>TCONS_00109063
GCACGGCAAGGTGTAAGCGTCCCTTGGCATCCGCGGAGCGTTTTGATGCTTACATATGGTATCGAGACCAAATAACGCACTCAAGCACCTGATCACTGCTCTAAATGCGATAGACCGGCAGGTCGCAAGGTCGATCCGCGCTTCCTACACTCTTCGATCTCGATTGTATCAGACGTGGTGCAAATCTCGAGGTGCTGAGACAAGTCGCGCAACTCTCGTAAGCCGATGACGCTGGCTATAAACAATGCTGTGCGCTTGTACGCGCCTATGCCCTATGATTCGGCGACCGCAATAGGACGGCGCTGGGATCCGAGGACGGCTCCCGTCCAGAGGGGGGGGAGTGTAAGCGTCCCTTGGCATCCGCGGAGCGTTTTGATGCTTACACAAGGCAGAAAAGGG…
>TCONS_00109202
GCCCGCCCATGCCCCCGCCCATGCCCCAGTCCAGCCCAGGCGCCATCGACAAGCTGGCCGCGGCGGGTGCCGAGCGCGTGAAGGCGCTGGGCGACAAGAAGCGGACGGATGCGAAGAAGCGCAAGGATGAGAGGACGGCCGAGGCGCCAGCTAAGAAGCACAAGGGCGATGAGGTGGTAGCCCCGGCTGCCAAGGCCAAGACCGATGCCAAGACTGCCGCTGAGGGCAAGGCTGCCAAGGTTCCGGCCGCGAAGGCTGGCAAGG
>TCONS_00109218
CATGATGTGGCCCGAACAGTCCCCGACCCACATCCGGGACCCAGTAAAGCGAACGCAGTCATGCTGGTACGGCTGGGTAGGGTAGGCTCACTTGCGTAGCCAAGTCCGAGTGTGAACAGCCGTTGTGTGCTTGGAGCTGCAGCTGTGTGCGGGTTTGAACGCGGGCCCATTCAACAGTAAGTCCTTACATGTGCATGTTTGCTTCCGCCCGCACCTGCCGCCTTGCTCTGGAGACGGACACACTCCAGCCGCCGCCTCATGCCCGGGGGCCGCACCCACATGCGGCGCTTCACGCGGCCTCACACACACACTGCCACGCCGGCTGCACGTCCGAGCAGGGCAACTGCGGACCACCTGGCGGCCAGCCACACCACAGGCGCACAGTAGGTAACCTCAGGG…
>TCONS_00109220
GGCTTCACATATTAGACTGTTTTAACACAAACTGTCACTACATTACACACTTTGCAGACTAGAATGTCGGCATGTTCACTTGTCGGCGACGAAAGGCACTCCGCCCAGTCCGCAATGTGTGTATGCATGACAAGTAGCTAAGAGGTGACCACAGCACCACTTGGCTTGCGTCCTGGGCGTGCCAGGCCGTGCGGGCCCGAAACAATCGTTACCCCCTGTCCGGGGATCGTCACCCCCGTTTTTTGATCGTTACCACCATTTGGGTGCCATAGGGCTGCTCGCGCATCACGGCCGCCTGCACATCCATCTGCGCCGCCACCTGCTGCTGCGCCGCCTGCACCTGCGCCTGCAGCGTTGTGGTGACGGCCGTCAGCGCCGCCATCTGCTTCGTCTGCGCCG…
>TCONS_00109326
CAGCATTGCGGCACACTTGCTGTCATGCAGGCGCTGGGCGACAAGAAGCGGACGGATGCGAAGAAGCGCAAGGATGAGAGGACGGCCGAGGCGCCAGCTAAGAAGCACAAGGGCGATGAGGTGGTAGCCCCGGCTGCCAAGGCCAAGACCGATGCCAAGACTGCCGCTGAGGGCAAGGCTGCCAAGGTTCCGGCCGCGAAGGCTGGCAAGG
>TCONS_00109564
AGCGGGTTGTCATGCATGCGGATGTAGATAGGACGCATATCACCACACGCTGATGGACATGAGGGAAGCGGAAGCTGAAGTGGAAGTGGAATGCACCAGCGTGTCTCGCCGCGGGGTCGGGCTCATGCAAAGGACAAGAGAGCGAGTGTGCAAGTGGTTGGAAACGAGAGGGCCAGTGGGTGCCCCCGCCCTCGCCTTGCTGCTCGCGCCTCCTCCCGAGCCCCATGGCCCCGACGGCAGATTTCTGTGTGCCACAGCAGTCATGTATGTCCCCACGCCTCCCACCCAAACCGTGCACGTGAGCGTGCGCTACACCCGCACGCGCGCGTGTGCGTGCCAAACCCTGCAGCCCGCCCATCGGCCCCGGTTTCCCCCAGTCTCATCCGGGGGGCCACGCCG…
>TCONS_00109995
CTAACTCAGTTAGCGATTTGACTCATCCTTACCGCAGAAGGGACCCGGGTACGAACCTGGATAAAAGCCCAATTATGCAAAAGGCAAAAGATTGGTGTGAAACCGATTGGTGATCCCGCGAACGAAAGGTAATTGCCCTTAGTGGCAATTGCGGGCTTATGCCCGCTGCAACCTAGAAAGGTCGTGGTGCAGAAGTCCGATTTAGTGGCGAGGTCCAAGGTTCAAGACAAGGCTCAAGATCCAAGGCTCGAGGAGGAGCGCCATGGCTCCTCGGTTTGCACGAACTGGCAGTGCTCCATCCGCTACTTTAATGGGGCGTTTCCCTAGCTCGATATGTTAGGTGTGCAGGCTCGGATGTAGTGGACTTTGAAGAGCGGCCTAGGACTTGGAGGTTGAAGT…
>TCONS_00110013
CGCTGCCAAGCTGTAAGTCAACTCCCACGTATCTAATGTGCTCTTATCATATCAAAGTCACAACCGTAGGGACTCTCACAAGCCATGTCTGCAGTTGCGTTGCGGGGTGCATGCCTGCTTTTCCGCACCCAAACAGCTACTAGCGGAGCTGCCAGAGCAACTCTCGCTTGCGGCAGCCTCCTGAATGGAGGCCCTCGGCTGGGGCGAGGGGGGGCGGGCCCTGGCGTCAGGGAGTTCGGCACGGACAGCCAGGCCTGCCACGGGCTGCTGGCAAGGCCAACGTCGGCGGCTGTAGCTGACACGGAAGCCCTGGCACGCAACCGGCTTCATGCGTGGACCTGCTTGAATCTATGGCACTCAGCCGGTGACGACGAGGACTGCTAACACTGGCATAGCGGG…
>TCONS_00110014
GCTCTTATCATATCAAAGTCACAACCGTAGGGACTCTCACAAGCCATGTCTGCAGTTGCGTTGCGGGGTGCATGCCTGCTTTTCCGCACCCAAACAGCTACTAGCGGAGCTGCCAGAGCAACTCTCGCTTGCGGCAGCCTCCTGAATGGAGGCCCTCGGCTGGGGCGAGGGGGGGCGGGCCCTGGCGTCAGGGAGTTCGGCACGGACAGCCAGGCCTGCCACGGGTGTGTGCGCCGCAGAGCGCGGATAGAGGCACGCTTGAATGTGCAAGACGCTATAGCTAATTACCACTTGCACCCAAGTCGCAGCGTCGTACACCCTGTCACCGCCACGTGACGCTGACAGGCTGCTGGCAAGGCCAACGTCGGCGGCTGTAGCTGACACGGAAGCCCTGGCACG…
>TCONS_00110060
TTGGTTTATGTTTGGTATTGTTTGACAATGACAACGGCAAACATGTATCAAATGCAATAGAGCGTGAACACGCTCGGCACGACTGTCTCAGTCTGCGAGCGCCACAGCTCCTTGTGACCTGAAATGGATCAACATTATATGTTTGTTGCTCTCGCATCAGCAGCATGGATCTGCATGATGTTAAGTGGCGGCATGCGGTTTGGCGCGAAACACGAATGCGACCTCTTTGGCAGCCTCGGCCTTTCTTGGCTCCCCTATCTGGCACAGCTTAGCTTCTTTTCCTGCTCGGCGGCTAACTTTGTGGAGCAGCTGAAAGTGTGGCATGATGCACGGCTGTACCGGCTGGGCGCCCTGCTGGGAGGAGTCCGGTGGAGCAATCCGTGTCAAGCGGCTGGCGGC…
>TCONS_00110071
CTGTCTGTCATGTGCAATATGCATGTCGTTGGCACCGTCGACATCGCTACTGGTGCTCCTGATACCGTGGACACCAACTCCCAACGCCGGAGTGCCGGTGCGGGCCTACCCCACGACGTCCAAGCTGTTGGCGGGAGCCCCACATTGCGCGGTGCCGCCCGAGCCAGGCCGGGCCGCGGGTAGCAAGCTGGGCAGCGTCCTGCAAGATGTGGACCCCGCCTGTCGCTGAGGTCACACAGGACTTTCTGCCGACAACTTACCGTATGAATGTCACGTCAACCAGCCCAGTGCTCGTATCTTCCTTCTTTTCAACAGAAGCTTGCCTTAAGATACGAGCACTGAACCAGCCCCGGCGAAGGCGGCTCCATGGGGCCCGAGGGTCCTGCGGGAGCGACTGCG…
>TCONS_00110122
GTATCGTATCACACATTATAGACAGAACCTAGTTCGGGGGCTATCTGCTGAGTTTTAAGGAAACTGCTTTCGTGCCCAGCGCGCAACACTGAATTAGAGCTGGACTGCCTCCACTGTGATTCTCATTGACTATAATCAACAAGGCGCACAAATAAGTATCGAGGGGCAAGCGTGCGAAGCTCCCCATCGCCCAACCACATTGCCATTCGCACTGAAGGTCGAAGGTTCCTGGTTATCTTCCGCCTGGCGACCCTCCAAGTAGAGCCGCTGCAAGGCAAATCGCTCTTTCGATTGCGGGGCCTGGCTTCAGTAAACTCGCAGCCCGCGGCGCCCTTCCGTCGGGCTTCCCCGCCCGGCTCAGCACCCAGACGCCCGTCAGCGCTCCCGCCGTGGCTCGCC…
>TCONS_00110197
CTGGCGGTGGCGTAGCCAGCAGGACCACGCTGCCAATGGCACCTCTGCCGGGGAAAGCCGCCGGCCCGAACCTGTCGGTTGGGCGCGATGTCAATGTCAACATCAACGTTAACGTGGTGCCTGTAACTCAGCCCGTCCAGGGCGGCGGCGGCGGAGGCAGCGGCTGCAACTGCAACTGCGGCGGCAGCCCAACCGGCGGCGCCGGCGGCCTTCCGGACGTCATCAACCAGCTGCTTGGTGGCCTCATCAATGCCGTCGGCAGCAGCGGCGCCATCAGTGGCAGCGGCGGCG
>TCONS_00110219
GTGCAGTCCACCCGGTCCTCCACCAAGCTAAATATTGCTCAGCTACACAAATCGCAATCTGTGGACAACATATGAAACGTCGTCTTGCCCAGAAGCGCTCCTCTCACCCTTGCAGTTAACGAGCTCCTGCTTTCGCATCAATTCCTGCAAGAACATTCGTTGCTTGAAAACCGTAGACGCTGACAACGTCCTGTTTCCTTTCTGTTGAATTGCGTTGACACTACAGCCGTGCACGATGAGCACCGTTTCTGTGACGCTGCAGTTTATAGCGGGTCCACGGCATGTAGCAGAGCTACCAGCATCATGTAAAGTGGAGCAGATAGTCACAACAGCGGAGGAGGCGTTTGGTGCCATCACCAAAGGCAAGGCCAGGGCGGGGAGGCCTGGGGGCTGCGAGAC…
>TCONS_00110295
GCATGAAGAAGGGTCTTCGTAAGGCGGGCTGAGGCTGTGGGCAGGGAGGGCCAGAGCGTGGCAGGTGCTTGCCTGTTGGAACAAAACATGCTGCACGCGATCCTCACCTTCGTCATGCCACGGAGACGTGACGGGCTTGCATGCGATGGCTCTAGTGCGGCCTGCAGCGCGTGTCGCGACCTGTTTGGTGCTTGACGTGGCACACCAG
>TCONS_00110314
AGCGGCCCCAATGGTTTGGAAAGCCCGCAGGTCGGCAGCCTGTTTTTGTTCTTCTGTTTCCATACCGCACGGCTTCGCCGAGAAGAACCGGTGTGCAGCACTGATGATGAACATGCGTACGTGTGTGTAGATATCGCTTACAACACCTTTTTGTTTGTCTAGGCACATTTATGAGCTCATCATCGCAGTAACTCCATGCTTTGAGAGTAGCCAAATCAAGTAAGCCGTTCAGCTGCTTCTATGAACTCCTTATACTTGCATGCAACGTTGCGGTTGTACATATGCATACCCATGATATGATTTTGCTGCTGCTGAAAGCTGAAGGCAGCAGTCTGAATTCGAAGCGTCGCGACGGAAGAAGTGCAATACCGTGAGCCCCCAGCTGAAAAAGGGCAGAAC…
>TCONS_00110370
GAATAGCTTTGTTATGTAACGTCGAGGCAATATCGTCTACCCTCTCAATGATGAGGCCCCGCGCGCAGGGCCTGACCTTCCGTGCCGTGCGCTCTTGCGCACACAGCTGCCAAACAAACCAGGCCTTACATCATACTATTCTGTAAACCTGGCGCCCTTGTTGTTCAACCCGGTTCAGTTGCATATTCGCTTACAATCGAAGCGGCAATCCAGCAGTCGCCAAACTCGCCATCCGCGGTGCCAAGACGTCACGTTTGGAGCGTCGCTGTTCCGCAAAGCAGAGGAGAGCTAATCATAGAAAATTGTGGCGCATGATCAGGAGACAACCACCCCATCCGGCTGAGAAGCTGCGAGTGGGGGCTGCAGTTGAGCGCGCGTGGCTGGCTGTTGGCGCGCGAC…
>TCONS_00110460
AGCGGGTTGCGCTGTATTGACGCCGGCTGGAGTGAGCGAACTCTCCGATGCTAGTTGAGGTCTAAAAGGCGTTGAACGAGGGACTTCCACTGGACGCCCATCTTCAAATGTAATAAATGAGCGTTTGTGTGCGTCCTTCGTAGAACCTTTAGGCCGGCCGGGGCCTCGTTTTGCTGGCTCGCTATCTCCCATACTCACAGATGCTCATAATGCTAAGTGATAAGGTAATAAGGTGCTACGCTAAGTGGTTAGATAGTTAGTGAAGTCTGGAAGCTAAGCCTCGCCGGCTCATCCCAGGCGTGAATGGTCCGAAACGCACATTTACTTTTCGCTGGTGAAGGCACAAGTACAATAACAGAGACCTTACCACCATAGCCAAGCTTTCGAGGCTCCATTGAC…
>TCONS_00110727
AACTCAGTCCACACCGTGCGCCGCGTCGGGGCGGCCCCAGATGGATTGCTCCTTCTGGTTGTTTATGCGCATGACCACCTGGCCGTTGAGAGTCAGCGTATAGGTTTCCACCCAGTTGTAACCGCGTCAAGGCGGATCCAGTTCACGTCGTCATTCAGTGTGATGACAATCAAGAACTTCTCAAGTCGACCGGTATGGCAGGTAGGCACGTATGGCAGGCAAACCCCTGTGATGATATGGTGGCGGGTGCTACGGGTGCCCAGACTGGGCATGGTCTGTGTCAGTCAGGCTGCCTTGTCAGATAGAGTTCTGGGTTCGAGGCTACCTACTTGCTGAGTAGTACTTACCGCAACAGCTTGCCAGCGATCGGCAGTTGTGAGCATCAATTATTTGCTTGAT…
>TCONS_00110795
CGCATCGGTAATCCGAAGGACTAAGAGCAGCACCTAATACATAAGTCGTCCGCGAATTGCAAGCATTTAATTTCCAGGGACGCCCTCCCGGCAAAAATCGGTCTTCTTGCGCCAAACTAATTGCAAAGGTTACAGCAATCATACGAGTACCAGCTCCACAAATTATACAGAGTAAAACAGGTCGGGGTGGTTCATGCTGGGTCCAACTCTTCAATCGCAACCTTATCCCAATAAACTAATTTCATCATACACTCCAATTTAAAGCAAGGATCCTTACTCAATAGCAGAGCGAGAGCGAGCGCCAGCAACAAGTTCGGACCCCACCAGATCCAAACCAAATCCAAACGCACAACACAGACGTCTAGCAGCGGCCCCCAAACTGGGGCCGCCTTTAAGGAG…
>TCONS_00110810
GCGGTGCTGATTGGTGTGCGGCGCTGATTGGTGTGCGGCGCTGATTGGTGTGCGGTGCTGATTGGTGTGCGGCGCTGATTGGTGTGCGGCGCGGGTTCGTGTACGGGCGCTGAATGATGCACGGCACTGGGGACCCGCCCCAAAGTACGGGAGTGCGATTTTGGGAGCGGATGGAACATGGCAGTGCAATCAGGGAGCCTACAATAGCTCGCCTCTCGCCCACACGCGCACACGCACACATCGCGTACCCGCTTTTGGATTGGGTTTGGCAATTTGCCTTGGGTTGGTC
>TCONS_00110834
CCCCCGCCCCCGCTTCAGCAGCACACCCCGCCTCGGATTCGGGCATTGCTGCAGCTGGAGCAGCAGCAGGCGCGGCAGGAACAGCAGCAGGCGCAGGTGCAGGGGCGGCAGCAGGCGTAGCAGCAGGCCGCGTACAGGCGGCGGGGGTGGACCGGGCAACAAACGCCGCCAGCAGCAGCAGCAGCAACTGCGGTCGGGCGCTGCTGGACCGCGTGCTGGCGGGGGAGGAGCCGCGGCCGCCGGTGCCGGGCTCCCCTGACTGGCCTCCCTCGGAGCCCTGCCCCTCGCCGCTGGCCCCCGGGTGGGCTGAGCTCATG
>TCONS_00111360
GAAATTTGAGGCTCGCGATGGCGGCCGCCGGCTCCGACACCAGTTCATCACTTGCTCGTGATACACCAGGTAGGCGCAGTGCGGAGGGCCACCTCGGTGTCACTTACGGCAGGAGTCGAGGGGCTGCTGCTTTGAGCGCGGCCCCCGGCTGGGCGCTGCATCCATGTATTGAGCACATCGGGCGAAAGTCCCCGGGCGACGGGGCAGAGAGTGCCAGCCCGCAAGGGCAGGACCCCCGCGCGTCGTTTTTACGACCGCGGGGCAGCTCGCCATAGCAACAGTTATGTGGCCAGTGGGGATACAACCCACCAACACAACGGGGCT
>TCONS_00111497
CTTGAAGCGAATACTGCATTCAAACGCAATTTCCGTGTTGTGTGTACGCGCTTTGCATCACTTCACGCAACATTCCGTTCTAGAGGAAGCAAAATCTTGATTGGCCATAGCTTACATGAAATAGTGCCTACATAAAATATCGCAACAACGAGCCTGCATGGGTGAGACCGGCGAGGGCGGCGAGCCCGGAGGGGCGGTGGGCCCCCACCGGCCACCTCGTCGCCGGCACAGCAGCCTGATGCCGCAGTACTTGGAGCTCATTCGCTGTGGCGCTAAGACGGTGGAGGGGCGCATCTGCAAAGGCATCTGGGAGGACGTGGTCCCAGGC
>TCONS_00111552
CAGGTTTGGACATCGCCATCGTACAGCTGGCAATAGTACCGCATTTCAGTAGCACAGCAGTCCCCAGGTTCTACGCACGGGATTTGCTCTACTAGGCATGGCTTGGGCAATGGCCTGGGACTCTTGGCGAGCATTCGTCGCGGTGTGTTGTTGTTTGCACTTCAAGGGCCGCGGCCTATGCAGCACTAGCGCTGGGCCCAGCCGGGCGGGTCCTTGTGGCTGCCAGCTCCCGACAGCACCAACGCCGCACCCATGACAACACAGCACGCCCCGCCGCACAGCTTTCCCCATCTCCCCTACCGTGCGCGAGCTCGTGCTTCCTCATACCAATGATCGTCCCCGCATACCCATTAATCAAATCCCGC
>TCONS_00112256
AGCGGGCAGGCAGGGGGCAGTGCGGCGACGGTGAGCACGCACGCACACAGGCGGCACCCGGTTGACAGCGCCCCTTAGCTGCACGGTCAACGTGGCCCGCTCGCCGCCCCCGCGTTTAGCTGGCTGGGTATGCTGGGAACCCCCGCCCCCGCCCCCGCTCCACTTCCCTCAACATCGCCCCTGCTCCTTTCCACACCTGTCATGAAA
>TCONS_00112289
ATTGACGCGATGCACCTCCCTTTCCGTGGCTTTCACCCTCTCCGCTGGCACACTACTGCAATTCCGATGAGTGGCACCAGCACCTGCAAGATGAGTGCGGCTGCGGCCATCGACGGTTTAAGCCTGCCCGGCCAGGACACCAACCAGTTCCGAACAAGAGGTTCTACGACTTCGGTGTCGAGAATGTCGTGCGCGGCATGTTCATGGACCCACGGTTCTGCACGTTTCGCGGCACAGGGCGCGACAACAACCCTGACGACTTCTACGGCTCGCGGTACGCGCAAGACATCAATGCCAAGACTTCCGGCGAGTTCTTCGAGCCCGACAGCTCGGCTTACGACCTGGGCTTTGACTTCGGCGAGGTCTTCTCATTCAAGAAGTACAGCTGCGGGATGCTGT…
>TCONS_00112960
GGGGGGGCGAGGTGGCGCTGTAGTGGAGGTGGAGGTGGAGATGGGAGGACTGGAGCGTGGGGATGAGGCGGAGACGGCAGTGGTGACTGATGACTGAAGCAGCACGGGCGTAGAGAGCCTTGGGGTGTAGAGGGTAACCACGCGAGGGGTGAGAGGGGTTAGCAGGCTAGCAGTGGCGTGATGAGTGATACGGGCTGAGAGAAGTGCAAGTGCTGTAGGAAAGGCGGGCGCTGCCGTGAGCGAGTTTGCTTTACTGGCGTATGTGCATGGGCGGTGTCGGCGTGCGGGCGCGGCAACTGCTGCAACGCGCGAGTGAAAATGTTGGAAACTCGGACGACTGAACACCAGTTCCGGGTAGATGCAGGGCTAAGGCTGGGCCGCTAGGCTGGGGCGTTCGGA…
>TCONS_00112996
GCCGCCTACTTGAAGGGCTCGGGCCCTCTTGATAAGCATACCCTTGCACCTCTGCCTACATATAGTCGTCTCAGTTTCCTTGCCCTGGTTTGCCTATGCCTGCACCTGCACAACCAAAGAACTGCTTTCGCTTGGTTTTTGCCTCGCGTGCTATTCGCTCCACGGCCGCCCATTATCCATGGCGTGCTCGCTGGATGCAAGACTATGAAGCTGCTGGAGCCCCTGCGCTGCCAGAAGGAGCGGAGGCTGTGCCCCCATGCGCCGCCACTCTCGGCTGCCTCCGGGCATGCGTTCACCGCTGCCCTGCAGTGCGAGCTGTAACAGGTACCGTGCTGACCTGTCTCCTGGCATACTTCCTGTCGTTGCACTTGCATCCCACGCACACTCTCCAACCCCGGG…
>TCONS_00113075
CCGACGGATGATAGTTCACTCTGGAGCACCAAGCAGGAGCACAAGCATGACACGAAATTTGAGGCTCGCGATGGCGGCCGCCGGCTCCGACACCAGTTCATCACTTGCTCGTGATACACCAGCGCACCCTCAGCTCGGTATAGGGTCGTCCGTGTTCATCCTCGCCGGACTGTGCGCCTATTGCTGCGTGGGCGGCGTGGACAGCGTGGCTTCGAAGCCGGCGGTGAGCGGGTGCACGGCGTGCGCAGCGGCGGCCGCCGCGGCTGAGGAAGCCATGATCGAGGCAGCGCAGGCCACATTGTAGGCCTGCCGCGCGGCTGTGTCACCTCTGACCAGGTGCGACGGGAAGCCGGGCTGCTGGGGCTGCTGCTGACCGCCAGTAGCCTCCTCCACGTCTTG…
>TCONS_00113185
CTGTACGTTGTTGTTGTCCACCAGATAAACACGTGCCACACTGTTGCTAATGCGTTCCACCTTCGCAGTTGTAACCGCGTCAAGGCGGATCCAGTTCACGTCGTCATTCAGTGTGATGACAATCAAGAACTTCTCAAGTCGACCGGTATGGCAGGTAGGCACGTATGGCAGGCAAACCCCTGTGATGATATGGTGGCGGGTGCTACGGGTGCCCAGACTGGGCATGGTCTGTGTCAGTCAGGCTGCCTTGTCAGATAGAGTTCTGGGTTCGAGGCTACCTACTTGCTGAGTAGTACTTACCGCAACAGCTTGCCAGCGATCGGCAGTTGTGAGCATCAATTATTTGCTTGATAGTCCTTACCGCAACAGCAATACCAGCAATCAGCATGAGTTGTCAGA…
>TCONS_00113920
ATTGACGCGATGCACCTCCCTTTCCGTGGCTTTCACCCTCTCCGCTGGCACACTACTGCAATTCCGATGAGTGGCACCAGCACCTGCAAGATGAGTGCGGCTGCGGCCATCGACGGTTTAAGCCTGCCCGGCCAGGACACCAACCAGTTCCGAACAAGGGCGCGACAACAACCCTGACGACTTCTACGGCTCGCGGTACGCGCAAGACATCAATGCCAAGACTTCCGGCGAGTTCTTCGAGCCCGACAGCTCGGCTTACGACCTGGGCTTTGACTTCGGCGAGGTCTTCTCATTCAAGAAGTACAGCTGCGGGATGCTGTTCATTCGGTGCGCGGACCTGCCAGTGACTCAACGCAGCAAGCGCCGCCACTGCTTCCCCCTGATCATCACGCCCGGAC
>TCONS_00114923
GTTAAAACTCAATCACTTCTATGTAGACGATCACCTGCCCCCGCCCAAACCTGCACCTTCGCCCGCCCAAACAAATACACCGTCCTGAGTGGTCGTCTGTTCTAGGCGCAAACTCAACACATGGCTTCGGCGTGTGGGGACGCGGCATTGGCGAGAGCCACAGATGGCACTTATACCGTGGGGGCATGTCGCACTCGTGGAGGCAGGGCTCCTATCTTAATGTCTCCAGACATGAATCGGCC
>TCONS_00115126
CTTGTATTATGCTACATGTTTACACCGTCCAATTTTCTCCAAAGCTGTTTTTTCCGGCTCCCGTGCAACACCTCTTTCCTCGCTTTGTTCACCAGCCCATGAAAGAAATATAAGTATGACCTGAGGGGCGTATCCGACCTGGCAGCAGCATGTTTTACCGGCTCGGCCCGGCTGCACCAATTCCTGTCCCCGCGCCATGCCCACCGGCAGAGCCGGAGGCCGTGCAGAGCCGGCTGGTGGTGTTGGAGGCATCAGCGCTGTGCGGCTCGCTAGCAGACCTGTGGCATCAGCGGCTACTGTGCGATGTGCTGCTGCGGACCGGGCCGCGGGCAGCAGCAGCAGCAGCAACAGCAGCAGCAGGGGCCGGAGAGGAGGGGCAAGGGAAGGAGGTGGACATGG…
>TCONS_00115318
CAGCCGCAGCAGAGGCCGGCATCGGAGCCGAAGCAGGCGGCGCAGGACTGGCGGCGCGGCGGCGTCAGGACCAAGTTCAAGCCGTGGTGGCGCCACAACTGCGGAGGGTGGCGGGGAGCAGGCCGCCGCAGCCCCCTCCTCTGCCTCCTCCCATTCCTCGGAGGCGGAGGAGCCGCTGGCGCCGCTGCGGCACCTGGACGCCGCCTACGCCGCCGTGCTGCCGCGAGTGACCGGCGCCGCCTTCGCCGCCAGCAGCTCACGCCGTTTCGACTGGCTGGGGCCGGCAGCAGGCAGCGCGACCGCGCGGCCAGGAGTAGCTGCAGGTGCTGGTGCAGCAGGGGGAGGTGGAGCAGCGGGCAAGGGCCCGGACGCGGCCGCGCAACAGCGGCAGCAGCGGCG…
>TCONS_00115787
TGTGGTTGGTGAGTTCCCTGTCTGAGCCTCTCTCCGTAACCCAGCAAGCCTTGGCCTCTCTTTCTTTGCGTCGTGTGTTCAAACCCCAGAGCCACCGACCGCTCTCCCCATTGGGTCGTACGACCTCTTCCCCCCTCCCTCTTCACTTCTAAATCAGGAGATAATCAGGAGATAATAACCGCCGCCCCCCTTCTTTTTGAAACATCATGAAT
>TCONS_00115898
CTCAAGCGTGCGTCAAAAATTTATTCGTGCTTGTCTTCATCATGTCACCGACTTACACACGAGCGGTGGTCTTGCAGCTTACGGCAAAGAATGTTTTCAATCACAGCCCGAGCTCCTCGCTCGTTTCCAAGTTGCCATGACCCGCCCTTGGCCCAGCAAGCTAGTGTCATCATACTTACACACTCGCTTAACATTCATGCTCGCGGTCCTTAACAGGATGGCATCTCACCCACCCGCCGTCCCCACAGACGCACCCTCCCCCCGCTCTGGCTCCATGGACACGTATACGCGTGGGAGCCCTTAACATATCGTGTTCTAACTGCCGGCTCGGTCGCCTTTCCCCACGGCAAACGACTGACATGGGCTGGCATGTCCAGTGCCCATCTGCCAGAGCTTTCT…
>TCONS_00115950
GGAGGAGGGCGCTGTGCACCAGTCCGTGGAGTGTTTTGACACGGTGGCGGGGCGGTGGCGGGCAGTGGCGCCGCTGATGTGTGGGCGATCGGGCCTGGCGCTGTGTGCGGTTTGAGATTGAGAGGCAGGATCCGTGTCGGTGTCGCCATGCGCAGCCCGCGTGTTCGTTGCAGTTTAAAATTGAAATTGTTGCAGACTAAGGATTATAATATTGCCACCGCCTTAAACACACTTAACGCATCACACGCAAGGCTGGAAAATGGAAACCACAGATATTGACCGTCGGCCTGCTAAGCGGTCCCGCGATGACGCCGATGCCATTCTTTCTCAATTGCCCACAAATTTAAGAGACTTTGTCGAAAATCGCGCGTTCGCCGGAAAGCCTTTCGCGCTCGCTGC…
>TCONS_00115960
CTGTTTCTTTGTACTGTTTCCTTGTGTTGTTTCTGTGTGGTCTGTGTGGGCTTAAACATGTACCGTGCACGTGATCAGCAGCGGTGTGCCCCCATCACCTTCAACGTGCCGGTCTCGCGCTTTGTGTGTGACAAAGCACCTTTTGCCTGGCGTGTGAGCTCTGCCTGGTGTGTGTTAAAGAGCATAAGGAACATGAGTGGCGCAGGACAGTGTATGCGATGCAGAATGTTACGGTCTACCTGGTGTGTGT
>TCONS_00116035
GGCGCGGAGGTCACTGCCTGCGCCGGGGGCTGCCGGCTGCACCGCCATCATGAAGCCGTACAAGTGCCCACTGCCCAACTACGCCGGGCCGCTGGGCCAGCGCGGCACACTGGGCATCCGGCGCGGGCCGCAGGTGCCGCTCAAGGCCTTCCGCAACGGCCTCAACACACTGGTGGCGGGAGTCAAGCCCGAGGACGACGGCA
>TCONS_00116157
GTGGTTGTTGAGTTGGGGAGGAGGGTAGGTAGAGCAGGGGGCGGTGGCTGGCTGGGTTGCGCGCTTCCGAGGGTGACCAGCGCTTCAGGCTGGCTCCGGCTTGTGCTGTCGAGACGGAGCCTTTATCACCCACCACCTGGTGCCTCCTGGCCGTACCCTGGCTATGCACACCGCACCGGCCCACGCTCACTTCGCCACCCCAACCCCCACCCAGGTACCCATGCACCCTCCACGCCCC
>TCONS_00117713
CATGATGACACCGAACCATCCGGTTGATAACCGCTCCATCCGCTGGAGCGGGTTGGCCAACGAAGGGTCATCGGCAGGTGACTCCTGGGCCGGCAGTGGGAGCAGCTCCTCGGCTTCGACCACCTTTTCCACCACACCAACGTAGCTAGGAGCGTACTGAGGAGGTGTGGACAGCGGGCGCGAGGAAGAAGGTGGCAAAGGCGCGGCACCATTCAGCGCGGGTCGCCGCGACCCCTGGCTGCGTATAGCCCTAAGGGGGCAGGCTACGGGCGCTTCTCGCCCACTCCTAACCAATGAACGCCCTGTGTGGCGAAAGCCGCGAAGCATTTGTGTGCCACGTCAACGAATGTATGTTAGAACTGGAAGGGGCGTGGCCTTGATATAGGAGGTTGTGTTTGA…
>TCONS_00118256
CTTCATGTATTGCCTTGAAGTCTGCTTCGTGCGCGCCATTCTGCGTCACTGGGGTCGTCCAAACTCTGGCCAGAGGGCAATGCGTGCGCCTCGAAGCAACCTCTCAGCGTGGGGCGAGCAGTTGTTTAACTAAGCACATACACAAGCATAGGAATTTGCGACAGGACCGCAAAGCCAGCAACCTAGCCAGTGCAACCTAGCTCAACAATTGACTATGTTGTCGCTGTAATCGTTCGCGTCCGCTATAGGATGGCTGGTTTTATGCGTAACAACTGGGTGTGTCTGCGAGCATATTGCAC
>TCONS_00118994
NNCTCTTTGGCTAGCGTGACGGCTGGCTGCCTGCTTGTGCCAGCTTTGCGTGACTCAGTGGAGCCTAGAGTGACGGCGTCATCAGCAGCGGCGGTGTGCGCGCCTGATGCGCCCGTGTAATTTGCGCCTAGCGCCTTTGGTTGGCAGCTTGGGTATAGCATATGGGCAGCGACAAGTGGCAGTGTGACTCGTGGTACGCGCGCCTGTGTTGCAGCGCATAGGGGCAACTAGCTAGCTGTGCCAGACGTGCTTCTTTGAGGGGGAGGTAATTCCTCCTCTGCGGCCAGTGATTGGCCTTGCCTGTTCCCCTTGTTGTTAGTTGGCTGTCATGTGGCGGTTGACTGTTGGACCCGGTTCGGTCCGAGGGGGAGTGTTGGTTATTTGGGGTTTGCGGGCGTG…
>TCONS_00119014
GCGGAGGCATTGACCAGGCGGCCCCACAGGCGGCCCTGGATGTCGGCGACGCTGTTGAAGGTGCCGCCGCAGGCCGCCGCTCGCTGCTGCCGATGTGGGTCGGGTGCCGGAATGCCTGAACGGCTCACCTCCCAGCTGAGCGCAAGCTGGACCTGCTGAGCAGGCGCGAGGCCCGGAGAAGATGAGGCGGGGGCTTCGCCGGGCGTGACGGTGATGGTGGTATTGATGGTCCGTGAAGTAAAGTAGAATGTGCTGGGCACCTGGGTCGAGAGCGAGCATGTGTAAGGCACAGGTCATGCACGCGCGTTGGGTTGCATAATCAGG
>TCONS_00119024
CTGCACCGTGCCGAGGCGGGCCAAATGAGCAGGTCCCCAGCTTCGTCATGGCCGGCACAAGATCGCAGGATTGCAAGACCTGAGTCGGTACAAGGAGACCACAGCGTCTGCATGGCGTCCTGCCTCTTCTGCGCAAGTTCCTCCCATGCGTTCCTTCTTCCCAACCCCACCACGCCCCGCCACGCACACGCACTCATGCACACACCCCGCC
>TCONS_00119074
GAGACTCCGGCCGCGATTGGGGTGTCGGTGGGGTGTTGAGTGGGGTATAAAAGAGCACAACAGAGGAGAACGTTGTCATGTGGCATCGTGTTTCTCCTCATAATGTCGGGGGGCATTTCCCTCTCGCATCACTTCCTGATGATGCCCGGGGCCTTTCCCTTTGACAGCCGACACCAGCATTCAACTCCTGTCTTGCAACCCCGCGCCTCCTGTTGCTGTACTGGGCATGGTGGT
>TCONS_00119430
CGGGAGGAGGAGGAGTGGCAGGCCGCGCCCCATGGGCCTACGACCGCCGGGCGTAAGCTTCCCACGTACGCGGCATTTGACGTAGGTATGGAGATTTTGTCATTTCGTCTTTTCAGCAAACGTTAGCAGGCTGAGGGCCACCAGCGGAAAGCATCAGGAAGCTCGTATCGACGACTCGCCGCAACCCTGACCACGCACGCAGAAAAATAGTTCTTACATGTACAATACCTTCACGACAGTACAGATACCGATGCGTAGCGCAGGTTGCAGCTGAGTGAGAAGTGCGTGCCGCTGGCTTTGATAGCCTCCTTCTTCTATAACAATTCGTGTGATGCCATAGAAACACATCTGCGTTTCTTCCTGCGTGAGTTTGCGAGCTTGTGCCAATAGGTCGAACAT…
>TCONS_00119681
GCCCTTCCAAAGGACCATTCCGCATGCAACATGCCATCTATGACCCTACCCGTATCACCCGACGTCATCACGAAGCCTTAACGCATTTACTGTTCCACTCGAGGCGTCGTCTGGCTTCACCGCGTGCGGGGGTAACCCACTAGTAACTACAACACCCACGCAGCTCAGCACACAGTTGCGTACGCCCACAACATTCATCGCCCGTTCGTCCTTGCCCTTCCTCATAAGCCGCACCCAC
>TCONS_00119715
ATAAGGCGCACCTCATAGAAGACCCCTGGCGCGCCGGGCGACTAGTTTACTGGCCTTTGACCGACGTTTGAAATTCACCAAGCAATTCTGCAGCCTTTCCCTTTTTGGAGCGCCCGGCGCGCCAGGAGCCCTCCATGTAATCATGTAGACTAGATGGAGCCATTACCTGGTCGCGGGCGGGGCCTAACACTCTGCTTGACGCTACTGCTGCCGGTCCTGGTGTGCAGTATGTCGAAGCATGGTGGCAAGAAGCACCGGCCGCGGCAGGGGCAGGGGCAGGGGCCGGGGACAGCCCGCTGCCAACAAGGACGCGGCGGCACCGGCACCAGCGGCCAGCGTGGGCCGAGGGCGGGGCCGTGGACGGGGCGGGGGCCGGGATGGAACGGGCCAACAGGACAC…
>TCONS_00119957
CACTCGTACGTCGATCAGTGTTGCAAACTCCTCCTGCATTACTCATCACCTGCCGGGTTGCCGACGGAACGCACCCGCGCGTGCAGGGCGTTGTACTTTGGCGGGGATGTGTTGAGCCTGTTCACCAGTGGAGCGCTCCTGTCCGCAAACGGAGTGCCGCCTACCTTCCGTGAAGGGGACTATGACAACGGCGGGGCCATTTACGTCTCTGGGTCCGTTCGGAACATGACGCTGGTGAACACGACACTGACGCGGAACGTGGCGCGGGGCGGCGGCGCGATCGCGGTG
>TCONS_00119973
GCGGGGTGCTTATTTTCGGCTATGTATGCTTGCTGTTTTGCTTTTTGGTCTGGTGTGCTAAGCTAGTTTTGTGAGCACGCCGCGTTCTGTATGCCAAGTCAACGCGTCATTCACCTTCTCCGGCTACCATCCCGACTTGCGTCTACTTGGCGCGCTCGCCTTGCATGTTCGTGACTGGGTGGGCTTTCCAATCATAATGAGACTTTTCCTTTG
>TCONS_00120119
GGAGGAGGGAGCGGCGAGGGGGCCGCGCGTGCAGGATGCAGTGAGCGGGCCGACACAATGCTCAGCGCATCGTTGTGTTGCGGTGTGCTGGCGCGCGGCTGCATTTCGCGCCGACGTACAGTACCGTACTCAATAGCCTGTGGGGTGCTGGGATCAACGACTGACTGACGCACTCACTCTTGAGCTTGTTCGGTCCCCCTCCCCCCGCCCCCACCCCCGCACACACCCACC
>TCONS_00120399
CTCTGCCGCACGGCCTAGGTCCCCCAGGCCCCTCCCTGAGACGCCCAGCGCGGTCGCGGCCGCGGCGGCTCCTGCGGCAGCCGAGCGTGCAGCTGCCGCGCCGCCAATGCGCGGCGTGGCGTCACTGGAGCTGCCGCCGCCGCTGCCGCCAGTGCCGTAAGCACCGCCGTCGCTGCCGTCGCCGCCGGCCCTGCCCCTCCTGCCGCGGCGCCCGGCC
>TCONS_00120581
GCTGATGCTGATGGTACGGTACAGGGTTGCATGTGTGCAGGACCACAGGGGTGACCACAGCACATGAGCACACGGCGGGTGGGTGCCGAGCCGCACACAGGGCACACCGTGTGACGGGGTGCGGGAGGTCATTCCCGTTGCGCTTCCTGCACCACACCACACCACGGGGTCCTACCAGCACCGTTCCCGCCGACCTCCCACCGCCTCCCTGGC
>TCONS_00120776
AGGTGGATCCGGCGGTGGTGTCCTTCTACCGCGCCCTGCAGGAGGGCCGCCCGCAGGCTCACGAGGAGGAGCAGGACTCGGCCTGGCGCCATTTCCTGGGCCACCGCCTCGCCAAGCGCTGGCCGCCGCCCTTCCGCCCGCCGCCGCCCGCCGTGGCCGCAGCGCGAGCCGCACAGGTGGCGGCGGCGGCGTCGCAGGCGCAGGCGCCGTGGGGCGTGGGCGGCCAGGGGCAGGGCTCGCAGCAACAGCAGCAGCAGACGCCGGGGCAGGGCCAAGGGCAAAGCCAGGGCCAGGGCCAGAACTTGTATCACGTAGGGCCGCTGCCGCAGTGGCCGCCACCGGTGAAGGAAGGCGGCGGCGGCGGCGATGATGATGATGGCCACTCCGGAAGGTGGCTCC…
>TCONS_00120808
GCACGCACTCCTCGCGTTGAGGGCCAGTCTGGACATCAAGAATACATTAGCTCACCAAGAAATGTTACGATACAGCTACTGTAAGATACAGAAACCCCTGCACTGCGAAACATTTTAGATAAAGCTGGCTCCTAGGCTCCCCGCTTTTTGGCGTTAGCCGCTTAGTAGCAGCAATATGGTGCGCTTGCGATAGCAGGATCAATCTGCAAGGGCAAAACGAGATAGGGAGGGCGGCCTTGTGCGTCGTTGCCAGCAGCTCGGAGGAGCATGCTATGCGACTGGGCGTGGGGCACGTCGCTTCTAGCGGTCACATCATGCGGCGTTGCGTTCTGGTGGACAATACGGTATACGCTGCGGGACGCTCGGAGTGCACGGAGCCGGCCATCCGCTGTAAACAGC…
>TCONS_00121104
GCCGGGGAAGAGCTCGGCCAGGAGGTCGTTGATGAAGTTGGGGTCGGCCTTGATCTCGGCCAGCAGCTCCGTGACCAGCCGGGAGATGGGACCGCCCTGAGAGGGTGGGCGGAGGTAGGCGTGTGTGTGTTTTGTGTGGGGAGTACAGTACAGGAATACGTACGCAGGCAGGAGTAGGTGCGGAGCGATGCGGTGGGAGTGGAGGTGTTTCTGAGGCTTGCTGGCTGGGGCGAGAGGCAAGGGCGGGGGATGAGTGGAGCGGACAATGATGGATGCATACACGAAAGAGAAGTGGGTTAGGAGTTAAGGGGTGTGTTCGGAGTGGGGTAGAAGAAGCATAAGGGTGGGTACGGCGCGCGGATGCGGGCCGCGCCGTGTGGTATGTCGGCGCGCTACTGC…
>TCONS_00121133
GTGCAATACTATCAAGGTGCATACAGGAAGCGTTCATTGATGTTTACCAGCCGAGCGCCGTGTAGGTTCCGTCAGCACCGTCAGGAAATTTTGAGCATGTGCGACCAAGTTTGCGATGCGATAATGATGCTGTCTCAGCCAATAATGCTGTAAGCTAGTATATAGTTGCACATGGAAGAAATTTCACAGGCCCGCAGGCCTCGACAAGCGAGGGGAATTCTCTATGGGAGCGACGCAAGCGTCCGCGTTGTAGCTCACTCTCAGCTTATATATGCCATGAAAAATAGTTAAGTGTTGGTCTCAGGGCGTTTGGAGTTCCAGGCGAGGGGCCAGGCGTTATGTCATGGTCCTTCCCGTCGAGAGCCTCTTGTCTATATTTCTTGCTTGCCGTCGTCTCGA…
>TCONS_00121154
GGGAGGAGAGCGAGAGGGAGGAGAGCGAGAGGGATTGTGGGCGGAAGGGAGGAGAGGGAGGGGAAAGGCAGGGGGGTTGCGAAAGCGAGCGTGGGAGCAAATGACCAGCAAGGCGAGGTGCAAGGAGCCCCGGAACCCCAGGTCCACACCATGGAGCGCTGCCGGTGCTGCTGCGGGCGTTCGCGCTGGAGCTGGGGCCGCGGGGCAAGGCGACTAAGCAGCAGTTCGATCGCCACGGTGTGGTCTTGCTTCGGCCTTGCGCTGACGCTGGCGCTGATGGCGCCGCCCGTTGGTACGT
>TCONS_00121155
GGGCTCCGCAGGGGCATGGTTTGCTGTGCGCTGGCATTGCGAGGTCCCGGGGGCGGCGCCGCCTTGGAGCAAGGAATGGCGGATGAAGGGAGTGGCTTCGAGCCATGGCGGTAGCTTCGGCACCCGGAAGCGGGCGGGTTCAGGCCCTAAGCTACTTGAAAGGCACCAGCGCCCCGCCCGCGCCGCTCCCATGCCCACGTACCCGCACGCTCGCCCACACATGGCCACAACACGCACGTCATCGCTCTGAACAAAGCACCCTCTACCCACCCACAGCCCCATCACCTTCACTGACCGCACAGACTGCGCTCCCCCACCCACCGACGCAGTCCATGGCCGCGGGCCAGCCCATGCCGCTGCCCACACCGCACGCCACCTCGGGCCCGAGGACCTCCAGCG…
>TCONS_00121156
CTCGCGACATCTTTGGATGCACTGAGAAGCGGATGGTGCAGTTACCTGGCATTACGGCGCGGCATAGGTCGCGATGTATCGCGCAGAAGTGCCAGAATGTCAGGGCCGACGAGCTCGTTGTTTTGCCTCTCGGTCACCACACAACGCTTTATTTTCTATTCTAGCATCATAAAACCATGTAGGAGAAGCTTTTGGAGCCCGTGTCGAAAAAAGCGTGGATGGATGTCTCGGAGGTTGACCTTTACTGGGACAGCTCCGCGGTTAGCGAGCACGCTGTATGGTTTGAGGAATGCCTGTGTATTGGATCCTGGCGGTGCGCATCTATTTTCAGCAGCGCCGGGACTCGCCTTGGT
>TCONS_00121246
TATATCAGCAGCATGACGTGAAATAAGCTGTAGATTGCAAACGTGAGCGGCGTGCAGCAGACCCCCGACGATTAAGCTTCGCTTGCGACCCACTTTGGCTTCTCTATCAATTTCGTTTTATACAAACCAACGCGTAAAACTGTCATGCTTCGACAGCCAGGGAGACAAAATCCGGGGGAACACCGGGTACATCGCCTTTTACATCTCGGAGGACTGGGCCGGAGACCCAGCCGTGCTAAGGTACTAGCTAGGCCCGCTGCGCGCTCGCATGGCGCACCCACACATAACCCCTAACCAGCCACGCGCCGACGCGAGCCGCTGTCAGCACCTGCAGTCGCTGCCTGAGTACTTGTCCCTCCACACCGCCGGGTTCTGATGCACCAGGCTGTAGCGGCACCC…
>TCONS_00121247
TATATCAGCAGCATGACGTGAAATAAGCTGTAGATTGCAAACGTGAGCGGCGTGCAGCAGACCCCCGACGATTAAGCTTCGCTTGCGACCCACTTTGGCTTCTCTATCAATTTCGTTTTATACAAACCAACGCGTAAAACTGTCATGCTTCGACAGCCAGGGAGACAAAATCCGGGGGAACACCGGGTACATCGCCTTTTACATCTCGGAGGACTGGGCCGGAGACCCAGCCGTGCTAAGGTACTAGCTAGGCCCGCTGCGCGCTCGCATGGCGCACCCACACATAACCCCTAACCAGCCACGCGCCGACGCGAGCCGCTGTCAGCACCTGCAGTCGCTGCCTGAGTACTTGTCCCTCCACACCGCCGGGTTCTGATGCACCAGGCTGTAGCGGCACCC…
>TCONS_00121543
TGCTCGTGAGGGGTCCGGATAACTCGCAGTCTAACACATCTAACCCAACACAGTGTTACAAAGCAGCAGAGCAGGTGTGACAGGATGCGCAGCACGGCCGTGCTGACGGTTCAGGGGGGTCGTGCCACACAACACATTGCATCTAGCTAACCAACTCATCGCCGAGAGCCCTGCCTAGAACCCCAACCCTGCAAGCACATCTCGACAGCCGCCGGCGCGGCGTAGCACTGCATGATGATGCAGGCACCGGGTGCGAGCTACCACGGCCGGCTCCGTGTCCCTGCCGCGGCGACATCCGTACAGCACCTCAAGGCCCCGCGCACACATGACGAAAACACTCACGCACCACTCTGTGCCAGCTGCCACGCCATTCCCGATCAACAGCATGTACACACACAT…
>TCONS_00123723
TAAGAATGGGGTTTAAGCCGATGCAGCACAGGGCTCGAGGTGGTCGATCAGGCTCCGCCCAACATAGCGCTCGGCGGGCTGCATAGTCATAAACTTACTTGCGCTCATAACACTAGACCTCTACCATAACTTATGACTGCTGACTGCAACTAGAAACGAAACTATGGACGCGACACCAAGCAACTTGCCTCTGACGACGCTCCAAGCTCCGCCACCGCTCCCACATGCTTGGGCTAGTGCACGTAGTCTAAACATGCCGGTGTTGGGACAAGGCGTCGCGCAGGACGGTGCACTGGACGTTCCGCACCCGCCTGCACCCATGGCCGGGGAGCCTTGTCTCGCAGCCCTTCAAGCGGCAGGCGTTGCACGCAGCCTGTTCGGCGCACCATCAAGAGCTGA…
>TCONS_00123776
CCGTGAGGCGTGCGTGAGGTTGGATGGGCCAAGCGGGCGCACGGCCGCGCGGCCGCATGCATGCAGGGCGGCAGGCAGGGCGGCAGGGCCCTGTATGCGACATGTGTAAGATGTGTTTGTAGGTGTGAGGCCTCGTCCTCAGGTCGTTGGGCTAGGCCCGCGGGTCCCCGTGGGCCCACAACATCCCCCTCCCCTCAACACAGCCGCCTGCCTGCCTGCC
>TCONS_00123829
GCGACGGCAAGATCAGCCGCGAGGAGTTCTTTGACCTGCTGCGGGACCGCCACGCGCCCGACAGCCTGTCCTTCTACGACGACCGCCTGGCCATTGGGGAGGACGGCCGCGCGCGGCCCGTGACGCAGGCACACCCGCCCTCGTCACAGCAGCAGCAGCAGCAGGGCGGCCTGCAGACGGCGCAGAGGTAGAGACGCACGGGGCGCCAAACGCGCGACAGCGTGTGCGCACACGGCGCGTCTTGTGCAAGGCGGCAGGCGACGCGCAGATGGTGACGCACGTCGTTGAGACTAGACTTGAGGCACCGAGAGACGCGAAGGCGCAGGGAATGCGGCAGCCACGGCGCCGGCGCGTTTTTGATGACAGGCTTGCGTTTTCAGAACTTGGCACGAGCGTGTG…
>TCONS_00123879
CTTTGCGCTCGCGAACGAGGAAGTCTGGGGGCTGTAGGCCGACTGTGTGACATTGTGACAGGGACCCTTGGGCGTGGTAACGACCCTAAGCCAGGGGTAACGGGGCCTTCGCGAGGGGTAACAGGGTTCCTGCATGGGGTTCTCGCGGGCCTGACTTAACAAGCAGCATAGAGCGGCCCCTGATACTACTACACATATACTGATATAGTACCATACATATACTGATACTCTGCACTTCATGCCGGTGCCGCTGCACTTCTGTTCCTCTCCCCCACTTTGCTCTCTCGCGCTTGCTACTTCTCTTCGTAACACAAATTTATGCTAGCTCAAATGTCAGTAGAACAAGAGCTGGCGGCAGACGCTGCTTGGCTGGCTTGGGACGCGAGTCCTCACGCTGCT…
>TCONS_00123880
CTTTGCGCTCGCGAACGAGGAAGTCTGGGGGCTGTAGGCCGACTGTGTGACATTGTGACAGGGACCCTTGGGCGTGGTAACGACCCTAAGCCAGGGGTAACGGGGCCTTCGCGAGGGGTAACAGGGTTCCTGCATGGGGTTCTCGCGGGCCTGACTTAACAAGCAGCATAGAGCGGCCCCTGATACTACTACACATATACTGATATAGTACCATACATATACTGATACTCTGCACTTCATGCCGGTGCCGCTGCACTTCTGTTCCTCTCCCCCACTTTGCTCTCTCGCGCTTGCTACTTCTCTTCGTAACACAAATTTATGCTAGCTCAAATGTCAGTAGAACAAGAGCTGGCGGCAGACGCTGCTTGGCTGGCTTGGGACGCGAGTCCTCACGCTGCT…
>TCONS_00123990
TGAGGATGGGTGTGGCGGCGTTCGGGATGTGTGTGTGTGTGGCGGGATGTGGCAGGGCATGATGCCATGATAAGGATGGTTGGCAAGTTGTGCGTTCCCTTGCCTGTCACATGCGCAGGGCACCGCACGTGTAATGCCTGGCCTGACGTTCAAAGGCCCCGCGCCCCAGCCTGCACGGCCCCATCCCGCCTCAGTGCTCCG
>TCONS_00124137
GAGAAGATTAGCATGGCCCCTGCGCAAGGATGACACGCACAAATCGAGAAATGGTTCCAAATTTTTTCGTCTCGGCGCGCAGACCCCCAGTTCGACCCTGGCCGACCGCCCTGGCCCTCTCCCCGCACCCTCTTCCCGCGTCCCCTGGGTACTGCGGTGCGGCATAACACGGCAATTGCAACATGTGCGTGACGACGAGTCCATTGTCGCGTGGCTCGCGCGTGTTCACGGTGGGCGGGCAACTGAGCGCGAGTGAGGGGGAGGGGCTCAGTGAGCGCGAGAGGCTCAGGGAAGCTCAGTGAGGCTCAGTGACCACATGACCAGGGTCTACCTGGGTGCGTGTCTTCGCCGGAACCTGGATTTACA
>TCONS_00124153
GAGGAGGAGGTAAGGAAATGGCGCACTAGAGGGGCTGGATGCTGACGTGCGTTGCGGAACTAATGTAGACCAGAGCGGAAGGCGGAGTGGGCTTGCAGGCGGCACTGGAGCAGGCAGTCAGTAGCGCAAGTTGCGAGTTCACATACCTCGTAATAGACGGTAAACGCTGATGCTTTTAGGGGCTGTGTCGCGATGGGTGAGCTGTGCTGACCACTCTTCAATAAGTGGTCGTGCTTGGGTGGGCCCATATGTGCGCTACACTGCTGCAGGAGGGCCCCATTTGTGCGAATGTAATGCCTGATAACGAAGAC
>TCONS_00124159
CACTGATATAGTACCATACATATACTGATACACTGCACTTCATGCCGGTGCCGCTGCACTTCTGTTCCTCTCCCCCACTTTGCTCTCTCGCGCTTGCTACTTCTCTTTGTAACACAAATTTATGCTAGCTCAAATGTCATTAGAACAAGAGCTGGCGGCAGACGCTGCTTGGCTGGCTTGGGACGTGAGTCCTCACGCTGCTGACTGCTCGTTGACCGGCTTGGCAACGCTGCTCACACGTCAGCTGCAGCCAGCTATTACGTGAGAGAAACGACTATGCCTCATAATCTATCAGCTGCGCTTCAAATGTCCGACCGAGAAGTCTCGGTGGCCGGCGTCAACAACGCCATTCAACATCGCGTTCTGTCAACATCACCCTCGCCCCGCACGCCATAGTCC…
>TCONS_00124210
GCTATTTGTATTGCTTGGAGTTCACAAAGAGGCGGAAATTGCCAGCGAGCTTTGATTACTGCCACTTCCTCAAGGCATCAATGCATATGACTCGGTCTCTTTGATGGTTTTAGCTATAGTTATCTGTGACAAATGAGGCGGACTCTTGCCAGCTTGTTTGGCTCGAGCTTGGGCTCGGCCAGCCATCCAGCGGCCGTCGGCAGCTGCAAAGGCGCCACAGCAGCCTGGCTGCAGCTGGCTACTGATGCTCTAACAGCGGCCCCGGCAGCGCCTGCGTTTGCTCCCAGCACCGCCGGCGCTGGCACTTCAGGCAGCACGATAGGGGCTATCCAGAGCAATAGCAGTAGCCACAGTGGCCTCAGCAGTAGCTGTGGCTGCAGTGGCAGCAGCAGAAGCGGC…
>TCONS_00124229
GTCTTTTTCTTATGTGTCTTATGTGTTGTGTTAGATAAGGTTTCTTATGTGTGTGTGTGTGGCTGTTGGGTTAGATAAGACATATAAGGGTTTCGGGGTTTTGGTGCCCTGTGCCTTGTTCCGCGGGTCCCAACGTGTCCCCCTTGTGCTGGCATGGTGTTGGGAGTGTGTGCGATGTGTTGGAAGCGTTGGGGGTGCTTGGAGTGCAGTTTGGTGTGTGTGGTGTGGTGTGGAGTTGGTCAAGGGTGTCAGTCCCCTTGGCACGCTAGCAACCCTACCCCATATCCACCCCCTGGCCAGCTCTGCCACCCTCGCCCACGCGCATGCACTCACAGCACGTCAAACGAGTTCCCATTTCACTTTGGCATGTATGGGGAGGCATGGGGCAGCTCCGGGCGG…
>TCONS_00124269
ATAATAACATGCTAGGACGTAACAAAACCTTCGTTGAAAACTTGGTGGACGCTTGAAAGCTTGACGCAAACAACTCGCGCACGGCCCCCGCGCCAGCTCTTGTGGATACCCAAAGCTCTGTGCGCATTTGCGACAGCTCGAAGCCATTATGCACGGGCGAAGATAGACTACCAGGCCTTGGAGCCCGGGAGGAGCTGGGGAAACCCGGGGAATGGAGCGGGAAGAGGCTGAGACCGATGAGGCCATCCAGCAGCTGATTGCGCGGGTGAAGCGTTTGGCGCCCGTGCTGCGATGGCCAAGCGTCGCGTACCAAGGCCGGTTCCAATACCATGGCTCGTTGTACATGACTGTTACATCCAGTCAAGCTACGGACAGCAGCCAGGCGGGCCCATCCCCGCG…
>TCONS_00124406
GTGCTGGGACGCCGGGGGGTGCTGGGACGCCGGGGGGACGGGCGGCGGCGGCTGCGGCCGGCCGGCGCGGCGGCGAGCGCAGTGCGGTGTTCTGGCGGCTGTCGGCGCTGGCCTGCCACCGGGCGCTGTTCCCGCCGGAGCAGCCGGCGGAGGCGGAGGCGGCGGAGGCGGCGGGGGCGGCTGCGGGCGCGGCGGCGGACCACAAGGCGCCGCTGGTGCGGCTGGCGGACTTTGAAGCCAAGTGCCGCAAGTGGTACACCAACAAGGGCACGGGCCGCTACTGGGACGCGCTGGCGCAGCAGCTGGCCGAGGCG
>TCONS_00124440
GTGTGTGTGTGTGTGCGTGTGTGTGCGCACACGGTACATACACCTCTTAGTGGCGATTGTTTCCTAATGCTGTTGAAACATGAAGCGTTTCCTGTGCTCCCAAACGCGCTCACAATCAAACTTCATACATGCATCGTAACGCCGGCTTCGCACGCTCTCCCTATCCCTGCAACGATTTGCCAACATCTTTTCCTCACAACCAATCATGGAATTCCACCGCCCCCCG
>TCONS_00124457
GTTTTGCTATACGAATTCACATATCAGGACACATCTGCTTCGCTTCTACATTATTGGTTTCTACCTATGCTGTGCTGCGCCCGCCTCAGGAACGCAAATGCGAGGGCATCATCGCGACGTTTGGGCGTTAACGGGCCCCGTCGCCCACTACGTAGCATAGCAAGAGCCACTTTAACCACGGAGGACTTGTGCCGGCTGGTCGGGCTGACGCCAGGAGAGGCTGCGGCGGCGCTGTCCGCCTGCCCCGCCCTGGCCGGCGCCCAAGCGCAGGATCCAGGCCGGGATCCAGATGTTGCGGGCCTGGTGGAATCCAACGCCGGGCTGCTGCTGCGCGGTAATGGATCCGGATCTGGGGCTGGGTTCAGGATCCACGAGGTGGCGGCGCTGGTGCGGCGGCGG…
>TCONS_00124655
TGTCATGACCTGGCGTGTGACCGTGCATATCGTGTGACTGAGTGATTTGGATGTGGTTTTGGCGTGTGGGAAGAGGGGAACGTGCCCGAGGTTGGTTGGCTCGACACGGTGTATTGCATGGGAGGCCGGAGTACGGGTGATCCGAGAGAGGATATAGGTCGCGTCTGAGAGCGGCTAGAGCCGTCTCTCATTCCGATCCTAGGCGAGATAGTCTTTGACCGTTCTATATGAGGGACCCGTCCTAGTGGACGTTAAACTCTGAGGCAACATGTAAGCCGGAACGTGATCGTCTTGCGCCACCCTCTCGCTCGCTACGCATGCGCACCCGGCCGCCTACACCGTGGCCAACACGGCCAGTTGCAGAGGCCGACATAACAGATCTGCAAACATCGGAATGAG…
>TCONS_00124877
AGCGGCACCGGCATGAAGTGCAGTGTATCAGTATATGTATGGTACTATATCAGTGTATGTGTAGTAGTATCAGGGGCCGCTCTATGCTGCTTGTTAAGTCAGGCCCGCGAGAACCCCATGCAGGAACCCTGGTTACCCCTCGCGAAGGCCCCCGTTACCCCTGGCTTAGGGTCGTTACCACGCCCAAGGGTCCCTGTCACAATGTCACACAGTCGGCCTACAGCCCCCAGACTTCCTCGTTCGCGAGCGCAAAAACTACATATGTTTAAGGCTTCACATATTAGACTGTTTTAACACAAACTGTCACTACAATACGCACTTTGCAGACTAGAATGTCGGCATGTTCACTTGTCGGCGACGAAAGGCACTCCGCCCAGTCCGCAATGGAGGAGCCAGAGG…
>TCONS_00124879
CCACGCCCAAGGGTCCCTGTCACAATGTCACACAGTCGGCCTACAGCCCCCAGACTTCCTCGTTCGCGAGCGCAAAAACTACATATGTTTAAGGCTTCACATATTAGACTGTTTTAACACAAACTGTCACTACAATACGCACTTTGCAGACTAGAATGTCGGCATGTTCACTTGTCGGCGACGAAAGGCACTCCGCCCAGTCCGCAATGTGCGTATGCATGACAAGTAGCTAAGAGGGAGGAGCCAGAGGAGGAGGAGCCGCTGGCGCCGCTGCCGCCGTCGACGCAGCCGGCTGCGGACACGTTGCATCGCGCCAGCGGCTGTGGCCCGTCCGAATGCGGCAGTGGCAGCTGCAGCAGCTGCAGCGGCGGCGCGGAGTCGCTGCTGGCATGTGGCGGC…
>TCONS_00124953
TTTCTTTTCTGGCGCGTGGTGGTGGTGGTTCTTATCTGGTTTGGTTTGGTTAACACCACTCTCGTTAGAGGGTTAAAGGTCCTGGGTTCGATTCCCGGGGAAACCCCCGGATTTCCGGGCAATGAAACGCCAGTCTGAATGAAGTTTGGACTTTGGTTGACTTAGTCGGATTTCCTCTGTGGCTGTACGCCTTTGTCGGCAAGTAGTTCGGGTGAATGGATGAGGCGGTGTGGCTAGTAGGCA
>TCONS_00125097
TGGAGGGTAGGTGGAGGGTAGGTGGAGGGGGAGGGTATGTGGGAGGGTTTGTTGTAAATACCCGCCCAAACGGAGCACAAGAGGGGTGGAGGAGGGAGGAGAGGGCATAGACCATACACTCCCGCCTGTACATACATGTACTATCCCTGTTCTGGGTTGGCATGGGTTTTCCGGGATTGGAATGAACAATGAATGATGGAACATCCCCATCCCCATCCCCAAACCATCCACTTCCCC
>TCONS_00125636
GCGTAAGGGCGTGGGGGCGGTTGCATGTGCTAGAGAGCATCACAAGGGAAGGAACGGCGTGTGACTTGATGGGCCGGGCCGTTGTGGGGCGTGCGTGTGTTAGTTAGCCTGGACGGCTGTATGGCGATCGGGCGGGGTTTCCGTGTGCGCGCCGGTGTGGATTGCGGCACATCGCGGCTGGGGTGTGCCTAGATGCCGGGGCATCGGGCAGCCGCTCCCCACTCCCTTTAACCCCCACTTTCCATCCCCCACACTCCTCGCCGCACTCCTCCCCCCCACTCCTCCCCCCCACTCCTCCCCCC
>TCONS_00125707
GTCCTGTATAAAATGTAAAGATGTATGCATGAACAATATGATAAAGCGTTGGATTTTATGTGTATTCAATCGCTGACGTCAAACGACAAACGACATATGAGGTCGACCTGATTCAGTATACTCGACCTAAGGGCGCCTTAACGATAGCTTACAACAGCTCTCTTGGCAATGGACAGAGACGGACGGTTCCGCGAGGGCGACAGAGCGAGACTCTTGCAAGAGAGGGCAGAGGATAGCCCAAGCACAAGCAGCAGTGATGATTTGTTTGGATTGGAGCTGCGGAGGGCTTGGGAGCGCATCAAAGCCTCGACTTTGAGAGCGGCCGCTGCGGGCGTTCTCATCAAGGGCGGCCTGCACGCGCTCACCTTCCTCGTGTACCTCATCTCGCGCCTGCGCGGC…
>TCONS_00125789
GTGGGTTGTGTGTGTGTGTGTGTGTGTGTGTGTGTGCGCGTGTGTGTGTTCGCTCCTTCACGTGTGTGTGCGTCTGTATATGTTTGTATGTGTGTGCGCTGTGATGGAAGGACTGTGTAGTCCAGGGGAGCGGCTACCGCTACAAGTTATCATGACGCGGGCAGTCGCGGCTCTACATTCGAGAGACAACAGACTGCCGCAAAGCGGCGACCTCCCTCACCCACACCCCACGCCACCCACACGACCCTGCCCACACCGC
>TCONS_00125892
CACCCATTGAAAACCCACACCGCGCTAAGTCCTCGCACATGACACAAACTTCTTTCACTGCTTAGATCCCTGCGCGCCCAGTGCTCAGAGTCAGAGACCCATCAGACAGGCAGCGAAATGGCGAGCCCGCTCTGCGCTCACGTCGCAGCGGGCAACCTGTCACATGCAGGCTTCAGTGGGAGGACTCAGCCTGCTCCATATAGCTCTGGTCAACGAACCCAGCGACTAGCACCGCGCGCTTATGGAGAGGGATCCGGCGCCTCTACCAGTGTGACGCAGGAAGCTACAGTCGCTGGCAGCATTAAAGTGCGGGTGACCCCACCAAAACCCGCCTCGGTACCGCCATCCCCGCCCTCGCTCATCCACAGCCCGGTCTACGTGCAGAACAAACTCATCAAG…
>TCONS_00125992
GCGCAGGATTGGTGTCATGAGGATGGCTGGGGGCGGCAGGCAGCGGAGCTTAGGGATGCATCGAGTCACAGTGTGTAATCCCAGTGGTTATACCCTGATTCGGCCATGAAGGCCTAGGGCGTTGTCGCCTGCTGCAGCGGCCCTGCCCTGCTCTGACGGCCACAACGCTGCCGCACATCCACTCCCATTCCTGGATTCCCACCTGACTGACTCCTGCTCCCGCTCCAACCGCCGCGCCCCTTCCC
>TCONS_00126058
CCGGCGGTCGTCGGGGCTCCAGCTGAGGAACGCCACCGGCTGACTGTGCCCGCCCAGCACATGCAGCGGCGTCAGGTACTGCTGCTGCTGCTGTTGGTTGTTGAGTTGGTTGGGTTGGTTGTTGGGTTGGTTGGGTAGGCCGGTTGCTGTTTGTGGGGAGCTGGAGGCAGGTGCGGAGGCTGCTGAGGTCAAGGCGCTGCTAGGAGTGGTGGTG
>TCONS_00126205
GGCAGAGGTGTTAGCTGTGGGGTGGCGGCGAGGGGGTGGGGACGTAGGCGTCGGCAGGGTCCAGCACGGGGGTGCAAAGGGACAGCGGGCACGGCGCTTGAAAGCATCCTCTACCTGCCGCACGCCTAACTTCCCACCACTGCGTGTGGATTTCAACAGACGCAAGCCCTGCGGCATTGCGCCCCCGCGCCCTGTTGCTTTGAGATCTTTGAGATTTA
>TCONS_00127083
CCGGCTTACATGTTGCCTCAGAGTTTAACGTCCACTAGGACGGGTCCCTCATATAGAACGGTCAAAGACTATCTCGCCTAGGATCGGAATGAGAGACGGCTCTAGCCGCTCTCAGACGCGACCTATATCCTCTCTCGGATCACCCGTACTCCGGCCTCCCATGCAATACACCGTGTCGAGCCAACCAACCTCGGGCACGTTCCCCTCTTCCCACACGCCAAAACCACATCCAAATCACTCAGTCACACGATATGCACGGTCACACGCCAGGTCATGACAGCTGTCGCGCCCTATGATAGGACAATGAACGTTTCGTGTGCCTGACGGCGACTCCCCCCCCAGCGTGCGGCGCAATGTCAATGCGGCGCTCGTCTGCAACGTCTGGGCCTGTGCAGGGTG…
>TCONS_00127742
AAGCAACCTGTCTTTGTCACATGTAGCTACATACCTATCGTTCAGCACCATGTAGAGACTTCGTGGTCCTCTGCCAGTCGGCCATGGAATTGCTTTCAAAGTTGCGCTCAAGTCTACAGGGCGAGTCTTCAAGTCCTGCTAAGCCCTGGCATCAATCTTTGGAAGGATGTAAATCAAGCATCAGAGACCAAGTCTGGAATCAACAGTGCCAGGTCCGGCACTGGAATTCGACTCGGGGCGCAGCGCGCGTAAATGCGTGGCCCTTCTAACCCTCACCAGGCAAGTTTGATCGGAAGTTGCTAC
>TCONS_00127743
GTCACATGTAGCTACATACCTATCGTTCAGCACCATGTAGAGACTTCGTGGTCCTCTGCCAGTCGGCCATGGAATTGCTTTCAAAGTTGCGCTCAAGTCTACAGGGCGAGTCTTCAAGTCCTGCTAAGCCCTGGCATCAATCTTTGGAAGGATGTAAATCAAGCATCAGAGACCAAGTCTGGAATCAACAGTGCCAGGTCCGGCACTGGAATTCGACTCGGGGCGCAGCGCGCGTAAATGCGTGGCCCTTCTAACCCTCACCAGGCCGAGCTCAAGTATGGAGGCGGCTAGCGGCAAGCGGCAGACTTCAGGTGGCGGCAGCGGAATTGGCAGGCGGCGCTGTGCGCGCATGGTGTTATGGTGTGATCGGCGGGTGGCTGGGTGTAGTGCTGGCAGGGG…
>TCONS_00127811
CTTGTAGTAGCTGCAGGAGGAGGTGGCCAGGAAACTGGTGGCAAGGGAGCCGGGCTGCGTGCTGCCGGCGGGCTTGGGCTCGACGAAGCAAGAGCCGATGGCGGCGCACGGCGAGCAGGCGGCGTTGTCATGACCTGGCGTGTGACCGTGCATATCGTGTGACTGAGTGATTTGGATGTGGTTTTGGCGTGTGGGAAGAGGGGAACGTGCCCGAGGTTGGTTGGCTCGACACGGTGTATTGCATGGGAGGCCGGAGTACGGGTGATCCGAGAGAGGATATAGGTCGCGTCTGAGAGCGGCTAGAGCCGTCTCTCATTCCGATCCTAGGCGAGATAGTCTTTGACCGTTCTATATGAGGGACCCGTCCTAGTGGACGTTAAACTCTGAGGCAACATGTAA…
>TCONS_00128008
AGCCCGTGTGTGTGTATGTGTGTGCGTCAGCAGTACCGGTCGTGGGTCACGCGACAGTCGGGCTCGCGCCACTCTATTCGACTGGTCACAGTCGGGCCTGCCCGACCTACCCCCGCACGCCGCGGAGCGCGCAGCGGTACGGGCGGGGCCCAGGTCCCCCTCGCAACGCACCTCTCGAGCCAATTCCGTGTTCTGCTTAATCCGAAACCATCGCTGGTTTTGGGCAGCTGCAGGCCTGTAGCAAAGCTTGTCGACTGCTGCGCACTAATGCTTCGCGGCGCCTCAAGCAACACCACGACCAGGACAGCAATCCATGCGGTATATAAAGAAGTCATACTTGTACGCTGTCTACGCGTCACAGCAGGACAGGGGCCATGCTCAGCAGCAGGGCCTCTCTTG…
>TCONS_00128583
CGGACGACGAGCATGCGTTGGCGCCGTTTACACGATACAAGACCAAAACCAACGCAGCAGCTTGTGGCTTATGCCGTGAAGACAGGAAGGCCCGACTGGTCCATCTCCGTATCCTCGTGTGGGCACATGCACAGCATCCAAGCGGGCCAGGCGGCCGCAATAAGCTGCCTCTCCCCCGTCCCACTACCATCGAGTGCATCTACCGAGATCGAGTCCATCTCCCCTAGCCCTAGCTCCCAGGCTCCAAGGCGCCC
>TCONS_00128634
GCAGAGTGTATAACAATAAAGCCCAGCCCCACCTGCCAGCCCTTTGCTGCGCATTCTTTTAGCAACGCCGCATCCGTTGTCTTGAAGCCCTGCGAGTACAAAGCGAGTTGAAACATCACACGGATACAGTATTTTACTACATTCTATGTTTCGAAAGGAGACAAATAAATTACATAGATAATGCTGGTGCGACATCGGCAAGGGGCACGCCCTGAATCGCTTCGGCGAAGCCTAACACCGGCTCCATTCGGACTTAAGCCTAGACGAACGATATACGTTAGGCCAACGTGTGCAGTTCCAGGAGATGCTGCGGCAAGCGGTGCTTTGGCAATCGTTGGGTCGCTAGGCATCGTGGGTGGCACGTTGTTCGCTGCGCTGTTTGTGCTGGAGAAGCAGAGC…
>TCONS_00128663
ATGGGACATGAAAAAGGCAAAGCAAGTGCCTAATGTAGTTGCGGCCGGATAAACAAAATTGCACCCAGCCCAGGCACCGACGATCATGGAAATACGTCGCCCCCACGCCGGAGACTGCCCAGCCCCCCGTTACCAGTAATACCGTGACCAGAGCGGATGTGTAGTGCTGATCACGACATGAGGCTGAGCACCTGAGGCTGGGG
>TCONS_00128678
ACGGTGGGAAATGCCCAGAAGGCATCCCCTGTCAATAGCTGAAGCTTAAGCTTATTGTCATTACACTACGCTTTACACTGCGCTTGAGTTTGAACATAGCAGGCACCTGCATAACCTAATTGCTCTCAAAAGCGCTCTGTCGCGAACACGTCAGGTTTAGCGCTAGGAGCGGTTTAGGAGGCGCCCTAGGTTTTGCCATAAGAGAGCGTCAGCGAGGAGAGCCGCTGAAGCGGTGTCCTTGGGTACAGGGGTAATCGGCATCGCCAGAAAACTATAGCCTCTGGCGGGAAAGGGAGATCCTGAAACACATGAGCAGTCATTTGTCAGCATCGATTGGTCGGCGCGCACAGGCGCAAGGGAGAGGCGCTAGGAAGGGAGCCGAGGAGCCGGGCGCAGCTG…
>TCONS_00128686
GAAATTAAAGTAAGGCGTGGAGTTGCAGCCAGGCACAGTGGTACAGCAGGCGCGTCGGTATCGATGTCCGTGAAGCCCAGCGGCCAGCTCCAGCGCGTTTCGAGGGTGTGTGTGTGTGTATGTGTGTGTGAGCGTATGACGTATGAGTGTGTGTATATGACCTCGAACGCACAAACGAGACAGACAGGGAGGAGTGGTGTGCGTGTGTGAG
>TCONS_00128975
TGCTGATGTGCAACAATTAATACTAGGCATCCAGCTGAAGGGAGTTGCTCCTGATTACACATAACTAGCCGCCCTGCTCGGTCGTGGCTCAGGCACCTGATGCCTCCTTCCTGGCTTGAGAGGTAAATTTCAATAACTCACACACTAGCTTATACAAAGCCCTAGCCTACCACTCGGCCTGCTGTCGTCGGCTGAGGGCGGAGTCACTCCTCCGCGCGTTGCCGATGGCGTGGCGCGCCCGGTGCACGCGCATTCCCGCATGCGCGGTGGTAGTGTTGTTTGTTGCGACGACGGTATGGGTGACCAATGGCGTGCTCGCGGCGCCGGACGATGAGCGGCGGGACAACCATGCAGACAGCGCGATGATGAGCCATCGCGTTGGCCGTGGGCTGGCACAGG…
>TCONS_00129072
CAAAAACATGATATGACCTGTAACGGGAGACTCGCTCCCTTGTCAACCTAGGCGACAATCCTCTTGTTACATTGGTGCGAAATGCCAGGAGTCACCCTGACTGTTGAGGTCCCAGGATCGATCCTGGATGGGTGCATGGGTCCGAACTAGTGCACAAGAGGGTTACACCCTCCTTGCCCTGAGGTGGATGGCCCGTGAGAGCGAGGCAACAACGTAACTGGGCCAAAGGCAGTAAACCCACCCCGCGCCTGCAGTGAGCCTAAAAACATCTACGGATGCGCTGGTGGTCTCACGAGGACGTTCGCTTCCAGGGGGGGAGGACTGTAACGGGAGACTCGCTCCCTTGTCAACCTAGGC
>TCONS_00129093
CGTGCCCCCGTGATGAGCTGAGGTGACGGACATCGGCCTTCAAAGTTTGCCAACGTGGGCTTCAAATATAATATAACGTTTATATTTACCAAATGCGAACGAAGAACTTCCTGGCAAGGGCCTAACTGTGCACCTAACAAGGGCTGTCTTACTCTGCTCGCGGTCGACAAGGCACGTCAAATGCACGCAAGACAATAATGGCAAACCATGAAGGCTCGGGTAGCAGGGATAGGAGCTGCGACAGCGCCAGGCAAGCTACAGCAGATGGCATACCGAACGCACAGGTTCCGGAGACGGCGTCGCTGGACGTCGAGAGCTGCGTCTTGGCGATGCGAAACCAGCTTGACGTGCAAATGGCGTTGAGTGAGACACTCACCAGCTCGCTAGTTACCATGATTG…
>TCONS_00129154
CCCAGGTGTGCGGAAGCCGTCTCTGGGGAAGCAGGCCACGGTGGTGGCGGTGACGGCGGCGGCCGCGAGGGCTCCAAGCGCAGCCCCGGCGACCGCCTGGACCGGGCCGCGCTTACCGCCGCACACCCGCTGGAGCGAGCGTTGTGGCTCAACGCCAGCGGCCTGTCGGGCGGGGAGCAGGCGGAGCAGGCCGTGCTGGCGGCGGCGGCGGAGGCGGGCTTCGCCCCGCAGGGCGGGGGCAGCGGAGGCGGGGGAGGTGGGGTGGGGGGGCTGGTACACCCGCTGGCGCTGTACGGTGTGAGCACAGGCGACGCGGAACCCAAGTCGGTGGTGCTGGTACACCGGGCCGCCTTCGCCAACCCGCACATCACCTACACACAGCCCGGGCAGCGCGGGTCG…
>TCONS_00129164
GTTGGAGGCTGGGAGGTTTGGGGAAAAAGGGCTGGCTTCGTGGGGAGCAGGGTGCCACGAGTGCTGGAGACCCATACTGGCGTTCTCCCAACAGGTCATCGGCATTTGCTTTGCAGTATGCCGTACACGAAGCCGTGCCCAGTGCTCACGCCGCGCTCGCCTCGTCTCACTTCACTGGGCACCCTGCTGTAGCCATCTCGTGTCGGGAAACAAGTCGCTC
>TCONS_00129454
GACGTTTGTGACAACATAAGACATCAAGAGTCACACGGGTTCAGGGGGAGAGCACAGGCCAGCGGCAATGCAAGCATGTGGGAGCCGAAGCGACGGAGCGTCGAAAGTGCGAGATGGTGCGCGTGCTCAGCTCGCTGCCTGGTAGCGGGGCCGCAGCAACACTATACGCTATTTATGGACGCTGTTAGCACTTACATCATCCCAAGCGGCATGCGTCCGTCCAAGCGCAGCGCCAACGGTGCTGGCCGTCAATTTGTCTCCCTCGCAGCCGAGCTCTGCCTTTCCCTTGTACTTGCTGCGTAACCTACTGCGCCGATTCATGCCACCGCCCGTGTTGTACTGAGCGGTCATTCCGTGTTTGAGGCGTGTGCACGCCTACGTGTCTCGCTGTGAGCCATG…
>TCONS_00129471
GGGGGAAGGCGGCAGTAGCAGCAGGAGCAGCAGGCATTGCAGTGGGCGTTGAGTCGTGGGATGGGTTTCCGGGAGGGCTTCAACCGCCACACGCGACATCCGCACACGCCACAACCCCTCCACCCCACACAGTGTGGCTTGGTTTGGTTTAGTTTGGGCTGGTATTTACAAACCCTCCACCCCTCCACCCAACCCTCCACCCCCAACCCTCCACCCACTCTTCACACACAGGCGGCTCCAGCGCTGTGAGCAGTGATGTGGTGACGGAGTTGCTTCAGGAGGCGGCCATGTTGGGCGGGCTGAGGCATCCCAACATTGTGTGGGTGTACGGCATCGTGTTGCCGGGCGGTGTGCGGGAGATCAAGG
>TCONS_00129698
TGTCATTATATGAGCACATCAATGGAAGTGGAGGCTGCGGCTATCAGTTTAGAGCGCGCGGAGCCAGGACGTCCGGAGCCGGCTCTAGGCCGCTCTCCTTGGCCTGGTCCGGGTTCAATGCTTTGACAGCGCAAACCACCCTAAACATCCCTTTGATGAGATAACTATTAGCACAGAAGCGTTTTGGAATTTGTGCATAGGCTGTAAGCGTCTGGGCCGGGTAGACTTTGTCTTGCGCCGGCAATCCCCGCTCAACACTACCGTTCCCGGCTGTATTTTGTGCACATAGCCATGTATTTGGCAGGAATATAAGTCTAGATGGTATTCCCGTTGGCAGCATGATGCGGCCAGCCTGCAGCCGCTTGTTTGCACGGAGCCGGCTCCAGGCCGCTCTCAAGG…
>TCONS_00129831
CTTCTTTTGTTCATGGTTGGTTAAACGGCGCGGTGCCCTTACTTTGCGGCCAGCAGCCGAAATGCTGCATGTCCACTGCCACAATTTCAAGCCATGGCAATGCCCTGCTTAGATATGCGCATGTATCATGTCCTGAAATCCATGCTTAGCAAGCTGATTGCACTACCGGCGGAACGCTGCCCGACGCTGCCCATGCTGCATCACG
>TCONS_00129953
TGTGGCGGTTGTTAGCAACCCGAGGGTGTTAGCGGATTGAAGAGGGTCCTTGCCGGCTGCGGCGATTCCGGGCTGGAATGCCTAGGCGAGCTCAGGGCGCGACAGTGGTCTAGGCGCCTTGCCCACCGCCCATGACAGCGCACCCTGCCTGTCCGCCCAGACCATCGCCCAGACCAACAACTCCCAGACCACCTCCCAGACCACAACTCCCAG
>TCONS_00130351
GGCGGGCCTTCATCAGCCAGGGCTAGCCCGTGCCAGCCGCACACCTACCCTCAGCGCACAAGTCAGGTTGGTAAGCGCCCAGCCCGTACGCGCCCCAAGCTCCCCGCCATGCCTATGACGGCCACTTGCGCAGGCTACCTGTGGACGGGAGAGAGGGCCCACGGAATAGCCGAGGAGGGGGCGGGCGTTACACCAGCCAGGGCTAGCCCGTGCCACCCACGCCACCCACACGC
>TCONS_00130399
CGTCACGCACCCCGCGGCATTAGGTGGCCCTGCGGAGCTGCCGTTAGGTACGCCGGCATGCTGCCTGCTAACCCTAAATTAAGGCTCTGCCTCGCGCACATGATGCGCGGCAACTTTCACAGGGATTTGCCTGTCCCTTACCCTACCTGCTGCAATTAGCGCAGGACAACAAGGGGCTACGCTCCGCAGGGCCCCTAACTTTCCTGGTTACATGCGTGCACGAGAGACCC
>TCONS_00130556
GGGGTTCCTTGTGGCGGCGTTTGAGGGCATGGCCTCAAATGTGGCGCTGGTGCGCGCGTCCGTGTGCGCGAGCGGCGGCGCCGGCAGCAGCAGCAGCGGCAGCAGTGGCGCCAACACCACCACCACCGCAGCGGCGGCTCGCGGCGGGCTGGGCGGGCAGCTGCGGCTATATTCTTTCGGTCTGGGGTCGCGCGCGACCTCCTGCTTCCTCTTCTCCGACATTAACAACCGGGT
>TCONS_00131344
CATAGAACTAGTGCACAGCAACCAGTTGGAATTGCGACGGAGCCCTAACAGCGACGCCCTTTAAAATATCTTGCTGCGAAAGTCTCTCTCTCTCTCCGTCGCTATCTGAAACGTAAACGATGCCACAGAGTAATGTTGGGCATTGCCTGTCACGTCAATAAGCTGGGCAAAGTCGAAACCGCTCCGTTACATATGTGCGCAATCTTGATGAGCGTGATAACCCGCCTTTGTGGCGGACAGGGGGCTTAAGTCCCACCCTTGGGGCGTAGGAAGACGTTTCATCGACTCCCGACATCACTGTCAACCAGCAGTTCCATCGCCTCCACGCCGCACACAGTACCGTGGATGCACGACTGCTGCAACGCGGCAGCAATTGCAGTGCATGAACACGCGCGCGCA…
>TCONS_00131345
ATAGAACTAGTGCACAGCAACCAGTTGGAATTGCGACGGAGCCCTAACAGCGACGCCCTTTAAAATATCTTGCTGCGAAAGTCTCTCTCTCTCTCCGTCGCTATCTGAAACGTAAACGATGCCACAGAGTAATGTTGGGCATTGCCTGTCACGTCAATAAGCTGGGCAAAGTCGAAACCGCTCCGTTACATATGTGCGCAATCTTGATGAGCGTGATAACCCGCCTTTGTGGCGGACAGGGGGCTTAAGTCCCACCCTTGGGGCGTAGGAAGACGTTTCATCGACTCCCGACATCACTGTCAACCAGCAGTTCCATCGCCTCCACGCCGCACACAGTACCGTGGATGCACGACTGCTGCAACGCGGCAGCAATTGCAGTGCATGAACACGCGCGCGCAC…
>TCONS_00131766
GTCAAGGCATGAGCGCGCGGCTAGTAGAACGGCAGAGTTACTGTACCGAGGCGTCGCTGGCTTGCTGGCAGGCTGGTAGTCTGTTGGCGCGCATTCCTCACGCTCTGGGCGCCCGGCCAGGCGATAGCACCAGACATACCACAACGCCACACTTGTGCAGCAGAGTCGCAGCGCACAACAGCCAGGAGACGGACAGGGCCACAGGGGCGCGGTGTAGGGGCGGGGGCCCGGTCTTCTAACTATGACCACCCAGTGACGCGTTACAAGTTCAGGTGACAGGCCCACACAAAGCACCTGGAAGGTCCAGGGCCCCCTGCCAATACCCTCGGAGTCGCCAAGGAGCACCTAAACTGTCGCACTCCTACATGAGGACTTGAGGCAAGCACCTCATTCCTCGAT…
>TCONS_00131922
CATCAAGGCTTGTGCTGGGCTCTAGGCAGGCAGCCCAGCCCGCGAGCTGGGGCGAGGCCTCTAAAACGATGCAATTTTCTTCTGCGAGTCGCGCTGCCACCGCGAGACCCGCAGGCCCACCACCGATTACAAGAACGTTTAGCGGTGCTCTCCTGTTTCTATCAGGTGGCTTTCCCTCGCGCAGAGGCATCGCTCCCCAGAGTTGAGTTCCGACTCAGTTCGTTCATTCAGCAGCGCACTAGTATCGACGTCCTTATGGTTGTATCGCACTCTAACAAAACGTTGCCGAACATTATTGAAAGACGTAATCGAGAATGTGAGGTTTGAACAGTTCTTGAGAACAGCAGGAGGTGGAGGGCAGTTGGAAACTTCGGCACTTGAGGCCCCAGCCCCTCGCCT…
>TCONS_00132354
GTCGTCGGCGGTGTTCCGGCGTCATGCTTCCGTGGCAAAATGTATGATGCGCTCCGGTCATCGAGTCGCATGTGCCCGAGGGACCAATAGCAGGCAGCGCAGCTTAGAATTGCAATCGCGAAACTTCTTGGCCGGCCAGTGCCCGCCCGCCTTCAGCACCGCTGGCAACGTGTGTGCCAGCATCCGCTTCATACAGTCACGCACAAACTGTGGCGTGATGACCTTCTGAACCACCTTCTCCATCTCGTCCAGGGTCTGCGGTGGTGACGGGCAGTGGCGGGCGGCAGCTTGAGCATGGCGCGTGGAGGACACAACCGGCGGCGCTTCCCACCCTCTGTGGCAGCGCGATACAGCCCCCTAAACC
>TCONS_00132391
GTTTCCGATGGGGAGCTGGGGGTAGCCGTCTACGCGGAGTTTGGGGCAGCTGGGGTTCTCCGATGTGTGCCAGGGAACGCGGCAGGTGCGTGGAACACGGTGGAGCCGACGCTACCCACGTACAGTTACAGCTACCCCCGCATCCTTCGCACCGAATGCACGCATGGACGCTTGGACCCGGGCAACGACCCCATCAGTCCTTTAAACC
>TCONS_00132474
ATACGTTGCAGTCTGTCCGAACACATCGCACGCAAGCGCACTGGTCTTTGCTCCTAGGCGGCACTCTGGCTTGCACCAGAGCCAATTTCACAGGCGTAAAAGCTGAGCATCAATTCACAATGTTCAAGGTGCTTGCTTTGCACGACGAGACCGACCCTCTGCGAGTGCTTAAGGCGCAAAGCAAGCGGGCGCAGAAGCGACTGCAGCAGCGCGAGCAGGCCCGGGGAGGAACCCTTCTTCAACATAATGTGCACGGCTCCAATGAGGACGAGTGGACGTCGCAAGTGCCGCGCGCAGAGGTGAGAATATGGGCCTGTTGGAATAGCGGTCACGTGTCGACCAGTCGCGGACGGTCGGGCGCGAGCGCTGGCCAGCTGGCCCTCGGCGCTAGCTTGCTTC…
>TCONS_00132476
AGAATACGTTGCAGTCTGTCCGAACACATCGCACGCAAGCGCACTGGTCTTTGCTCCTAGGCGGCACTCTGGCTTGCACCAGAGCCAATTTCACAGGCGTAAAAGCTGAGCATCAATTCACAATGTTCAAGGTGCTTGCTTTGCACGACGAGACCGACCCTCTGCGAGTGCTTAAGGCGCAAAGCAAGCGGGCGCAGAAGCGACTGCAGCAGCGCGAGCAGGCCCGGGGAGGAACCCTTCTTCAACATAATGTGCACGGCTCCAATGAGGACGAGTGGACGTCGCAAGTGCCGCGCGCAGAGTCAACGGAGAATGCCGCGGCGCGCCTGTTCGACGAGCTGCTCGGCGACGGCTCCAACGGCGAGCTGGATCCGGCGCTGCTTGAAGACATCGCGCAGC…
>TCONS_00132499
CTTGCGTCTTGCATTACACTAGCAAGCACTTCGCTAACTTGTCGGTACGTAGATGTAATGAAGTCCGGTGTACATAATGCTTGTTGGGATAGGGCCGGGGATTAGAGTGGGTAGGGCCCAGCGCACGAGCGCACGTACTGTGATTAGAGCGTGTAGCAGGGTGGGGGACCCCTTTTTGGGGACGACCGACGCTGTGCCATCGGCGGTCCAGGATCCTATCCATGGAAGTTCCCTCGACCCAGCCCATTCCGCGTTCAACCCTCTGCCATTTGATGTATGGACAGCACGCATCGGCAGCTTGGTTGCTTATAATTCCATGCGCACCAGCGTTTGAGAGCCCCGCCACGTCAGCGTGCATGTGTCGAATGTGGGGACATGTGCCGACTTGTCCACGCCAGG…
>TCONS_00132569
TGTTCTTGTGTGCAGTGGTTACACCGGTCTGTCAGGTGTGTGCCCACTGCCAAGTGGCAAGTGGCAATGTGGGCGGGCTTCATTCGTCGCCGCCCTCACCTCGAGCCTGCTGCCCTGTCTTGCCCGCGCGAGAGCTCAGCCCACCCTGCATCCACAGGGCCCATCACCGTGGTCCTTGCAATCTTTACACGCCACACGCCACGCGCCTCCTATCATTCATCTTACT
>TCONS_00132616
CTTAATTGATGCATAACATATCTTGACGTGCTCATCAGGGCCTCGTGTTGGTCAAACGCAAGCCACGACGAGGTCATATATTAAATAACTTGTTTGTCGAACAATGTCGTCTATGAGCCAAGAAGCCTTCTAATGATATTTTGCCGCAAGCATCAAAACACAAACACATTCAAACATGACTTGGTATGAGCCTCCCAGCGCCCGGCCTGGGGGCTTGTAGAAAGAGGATGAGGCGTTTTTGCGCATATGCAATATAAAGATATACGTAGATTGCGTCTAGCCAAGCTGGGCTGAGCGGAAGGAGGCCGTGGAAATGCAGCGACGTCCGTGCATTGTCGCAGCTCTAGCCCTGCTCCTATACGTATGCCAGGCGCAACAGCTTACACAGCCATGTGGCAA…
>TCONS_00132634
CCTCGCCCCTCGCTGAGGGAGAGCCCCCATCGAGATGGCGCAGCGGAAGCGTGCGGGGCTCATAACCCCGAGGTCCCAGGATCGAAACCTGGTCTCGATAGATTCGAAACGCATGTATTTTGACCCAAATCCAATATCTGGTTAAAGACCCATATACCGGTTATGGGATATGTCGGGCAAGGTTCGGAAGGGTCCTTACCTGTGGTGAGTGACACAGGGACGTGTCCGGTTTTGTTTGTCGGATGGCTGGGATCCTGATCCTTCATCCGCCGCTGGGATTGTGGAGGCCCTAGATGCGTTCAGGATCGTGGACGGAGAGATGTAACGTGCGGAGCCAGAGAGACCTAGGGGCACGAGATCCTAGCCAACACCCGCTTGAT
>TCONS_00132650
CTTTGTCACATGTAGCTACATACCTATCGTTCAGCACTATCAGCACCATGTAGAGACTTCGTGGTCCTCTGGCAGTCGGCCATGGACTTGCTTTCAAAGTTGGCGCTCAAGTCTACAGGGCGAGTCTTCAAGTCCTGCTAAGCCCTGGCATCAATCTTTGGAAGGATGTAAATCAAGCATCAGAGACCAAGTCTGGAATCAACAGTGCCAGGTCCGGCACTGGAATTCGACTCGGGGCGCGGCGCGCGTAAATGCGTGGCCCTTCTAACCCTCACCAGGCCGAGCTCAAGTACGGAGGCGGCTAGCGGCAAGCGGCAGACTTCAGGTGGCGGCAGCGGAATTGGCAGGCGGCGCTGTGCGCGCATGGTGTTATGGTGTGATCGGCGGGTGGCTGGGTGT…
>TCONS_00132742
CCACGCCCACGTGATCACCGGATCGCTAACTCAGTTAGTGATTTGACTCGTCCTTACGGCAGAAGGGACCCGGGTACGAATCCGGATAAAAGCCCAATTATGCAAAAGGCGAAAGATTGGTGCGAAACCGATTGGTGATCCCACGAACGATAGGTAATTGCCCTTAGTGGCAATTGCGGGCTTATGCCCGCTACAACCTAAATAGGTCGTGGTGCAGAAGTCCGATTTAGTGGCGAGGTCCAAGGTTCAAGACAAGGCTCAAGATCCAAGGCTCGAGGAGGAGCGCCATGGCTCCTCGGTTTGCACGAACTGGCAGTGCTCCACTACTATAACGCGGCGTTTCCCTAGCTCGATATGCTAGGTGTGCAGGCTTGGATGTAGTGGACTTTGAAGAGCAGC…
>TCONS_00132911
TACTGAGCAACCTTGCTGTCTGCTGCAGCCGGTCAACTATGCGCTTGTAGACTCGCTTGTCCGCTCGCGACGGACGTGACTTTGACATGATTATACAGCCAGCTTTACCTTGAGTTTTATCTTTCGTCTCGGGCCTACCTGACTTGACGTTGTTGTAAACGGCAGCGGGCATGGACTCGCGAGGAGTACTTCGTAGCGCTCCACTTGGGGGGCGCTCTGCTTCGCCCTTCAAGACCAAAATGAGCGCTAAGCTTCAAGAGGAACCGTCGCAGGGTCGATCGACAGCGCCAAAGCTGCCCCACTTTCCTGCGAAGAAGGGTGCGGCACCTGCTGTTGCCAGCTCGCCTGCAAAGGCGCCGAGGTGCGTGTGCTGAACCGTGCCCTGGAGGGGCCCAGAAC…
>TCONS_00133013
GCAGCGGCCATGGCGCCAGAGCCCAGCCCGCGACCCAGCGCCGACCAGCTCGTGCAAATGGCGGAGGCACTGGCGCACCGCACCCCGCCGCTACCGGAGCCCATGCCGCCACAGTAACAGTAGCAGTAGCAGCAGCGACAGCAGTGATGGCGGCGGCGGTGGCGGTGGCAGCAGCAGGAGGCGCGTCGGTGTCAGGGGCGGAGGCGGCAGCGGCCGGCACAGCACAGGTCGGTCTGGGGTCGGCACGGGAGGTCGGTCTGAGGTCGGGCGTGACACGGTGTCACGGACCAGCGCCGCCGCTGCCGTAGTAGGCGGGACGCAGCAGCAGCAGGCCAGGGGGCTGCCACGGCCTGAGCACACGCCTCCGGCGCAGCGCGATATCGCGCCGGTGATGCCATG…
>TCONS_00133093
CCAAGAGTATGGCACGGCAAGTTGTAGGGTGTGTGCGCGTGTGCCGCCTCCTCCACCAACTCCTGCCCCCTCCAACACCTGCAACAGTCAATACCGCACCTCCGCGTCCCCTCCTGAACCCTGCAACCTCCCTTCCCTTTCCCTCCCCTCCCTTCGCCTCCATTCCCTTTCCCTCCCTTCCCCTCCCTTCCCTTTCCCTCCCTCTCCGTGCCTGCCTGCCTGCCTGCCTGCCTACTGACTGACTGACTGACTAACTGACTGACTGACTGACTGACTGACTGACTGACTGACTGACTGACTGACTGGTGCATATGCGGGCATGCAGGCACCTGCAGGGCGGCCCCTCCATGCCGCCACTGACGCCGGCCGGCACACAGCCGCTGCCGCTGTCGGCGGCGG…
>TCONS_00133124
GCCGTGTGTGCCTTTGCAAGTTTGCGGCCGAATCCCGGGCGTTGCGTGCCCACATGCTTCAGGGCACGGGCGGCCTGGCGGCGGCGGCGGGCTCGGCTGCGGCGCGGCGTGAGGCGATGCGGCTGCACCACAGGCTGGCGGGGGCGCTGCTGGAGGTCCGCGCACAGGAGGAACGCGACCGGCGCATCACCGACCGCGGCGGCG
>TCONS_00133360
GCCCTGGTAGGTAGCACTGGTAAGGATGGCGGTGGAGCTATAGAGGCAGCAGTGTGTGTATATGTATGTGTCATGTGCGCAGGGGTGTGAGTGTGTGAGTGTGTATTGGAGAGCACAGGTCCGTATATGTGTACCGTACGTATGTACCGTATGTCCGTATGCCATCATGGCGCGTCGTTCGGCGGTTACCGGCGGCACCAGCCCTACAGCACGACACTTAAAAC
>TCONS_00133376
GCGGGATGAGGTGCAGGTGGCGTCGCGGCTGAGGCAAGGCTGCAGCCTAACGTGCGCGCACTGGAGCTGGCCCGCCTTTGGTTACGGCACCAGGACAGAAGCAAACTGTGTCGGGCCCAGCCACAAGCGCATGTGCGTGTACATGTGCATGGTCTGCCAGCCGTCGGGTGGCAGTCGAGCCAGAAGGCCATGTGGAATCAACAAGGTGCCACAGTGCCTCGACACTTCCCCG
>TCONS_00133987
CATAGATATACGTAACCGAGTACGAGAATGCCATCCTGAGCCAGGAGCATGTCCAACCCGCCATGAACTTAGCGTCGAGACGCCACAAACCTGCTTTCTGACGCCCCGCTGTGTTAAGCGTCTATGGCATATATCACTGTCGTGGGTAGCTATCATTCGGGGACGGGGAGCCTGCGTCTCGGCAACGAGGCCCTGCAGGTCTGGCGATTAGGGTTCAGGGGG
>TCONS_00134142
TCTGAGTTTGAAGAGCTGGTGGAGGAGGCTGCGGAGGGAGATGTGGAGGAGGCTGCGGAGGGAGATGTGGAGGAGGCTGCGGAGGGACGTTTGGAGGAGGCTGTGGTGGGAGATGTGGAGGAGGCTGCGCTCAGCGCGCGGCGTCAGCTGCTGGAGCAGCAGACGGCGTTCAGGGTTCAGGCTAGCCACGCGCTGCTGGCGGCGAGCGTGCATGCGTCCGCAACCGCTGTGGCAGGTCTCTTCGCAGCGGACCAGGCCCCGGCATGCAGCGGCGGCGGCAACG
>TCONS_00134365
TACGTCTGCTGCACCTTTATCGGCTTCTTCATTACCGTGCAGACCCGTGTGAGAAACGACTTTAAGGAAAACGATGTAAGCGGCGTGGTTCGTTAATAGCCCGTTTAATTAGATACAAGCTTGCAGCTGAGTCACTGGCAATGGTTAGCGTTTTCTTCGCGAACATACTAGTTTCACCTCCGAATTCTTCCAGGGCTGCACGAATTGCAGCGAGCTCGGCGCGTGTAATAGTGTTAGTGCAGCCAAATCCATTTGGGTTTACGTAGACCACACGGTCTTTATGCCAAGCACAAGCCCCAGCCACTTGTAGTTCTCTACCGTTTTCAGTTGTTATCTTGGATACCGAGCCATCGGTCCATACAATTTCCTCGGGGTTGTGGGCCAGCGGCAGTGTACGTT…
>TCONS_00135620
CGCGTGAGCGGGTGAGTATTTCAAGCGGTCCCTTCGCGGGTGAGTGAGTGAGCATTGCAGGTGGTCCCTTCCCGGGTTCACGGGTCGCTCTGCTGACTGCAGTGATGTTGTGAGTGCTGCGATGTGTGTACTCAGCCATCCCCTCGCTCTCACCGAGGGGTGCTCTCCGATCGAGATGGCGCAGCGGAAGCGTGCGGGGCTCATAACCCCGAGGTCCCAGGATCGAAACCTGGTCTCGATAGCTCAGCTCACGAACGCTATGAACTTCTGGGACATGCGCATCACATAAGTGCGCACACGTGCAATTCCTATGCCTCATCCTGAAGGTGGTGAGGTTGAGACGGCATCCAGTTTTGCTTATTGGATCAGTGGGATTCTAAATGCTCCATTGCTCCCTCG…
>TCONS_00135978
AATCCGTGCCACGCGGATGTCGTCCTCCACCTGAATGATGACATCGTCGGTCAGGTCGGCCGTGCTGGCCGCCAGCGCATTAGCGCACTTAGGAGCTGGGCGCACCACCCCGCCTTTACCTTTTGGTGCTGGCCATCGCAAAGAGCGGCGTGGTGCCGAAGGTGAGACCAGGAAGACCGCGAGCAACGACGGCCATCGCACAGCCTGCGGCTGACGACGAAACTCGAGCGACGTTGGGAATTACTGCTTTCGTTCATTCAGCAATGTGCGAGTGGTGCAAATAGCAGAAAGTTGGTAGTCCAGAGTGCCTATGCGAAATACAGAGTGTTTGGAGTAGCGAGCTATGCGCGACTGTGGTGGATAGCGTCGAGTTCTTGAGTTCTTGAAGCGGTCGCCGCA…
>TCONS_00136636
TGCGAATTACAATTGAAGGGACAGTCCGACAAGCGGGGGCACACCGTACCCACGCCGCGAGGGACCGTCTCCGGCCCAGAGAGAAACACCCACCCCCTGGTTGACTGCCGACCTTCATAGCGTTACGCGCATGAGTCGAAGCCAAGCCGAAGCCCGCCAAAGCCCCACCGCCACGTAACACCCCTCATCACTTTTAGGTCTTTTGGCGGCAGCACCAACGCATAACAAGGCACGACAGGCCAGTGGTCTGCCGACAGCCCCATCAAACGCAAGCACCACACAAATATCACGTCCGAAGACGATGGCTGGCGTCAGAGACGCGCAATGTCTTGGCCCGAAGGCCCATGTCTGATAGTCTGGAACCGGAAGCCAAGCCGAAACACCACCAAGCCACAGCAC…
>TCONS_00136655
GTCCTGGCCGCTGGGCTGCAGCCACGCTGGACAGGGTGCTGCCAGCGGCCCAGTCCGCGACCGCGACCGCGACTGCTGCCGTGTGGCCACGCCGGCAATGCCCTCCCCCCCTCAAAACACATACACACACGATACACATACACACACTCCCTCAGCCCCGCCGGGCGGCGGCGGCCCCAATACCGCACGATAGCCCCAAATTCTGTCCCCC
>TCONS_00136689
TGGGATTTCAATTGCTAGCAACCTGCTTGAAACATTGAATGATTGAGCTACTGCTCCAAAGTCCAAACTCTAAAGCAACGTCCGATGTAATTAACGAATACATGCCTTTGTAATTAGCCTTTGGTTGGAAGTTATCCAGGCGGTGCGAGAGCGGGCTGGCGCGCGAGGAGTCTGTCGGCGAACATAGGATGCCGAGGACGGGCACAAGGGCTGTCGAACAAGACGCCGATGGCGTCTACCACGTTCCTCACCTCCCAGTAAGTCAAAGCCCAAACCTGCTTGGCAAGCGAGTGCAGGTGGTGGTTCTCTTGCCAGGGCACTGTTGCGCACAACATGCCTAAAGGGATGCCTTGTCCGGAGTCGCACGCACGTGCAGCCACACCGCGCAGCCCCATGCGC…
>TCONS_00136747
GCGCATACTGCACGCAAGCAAGCGCATGCACTGCGGCGCACCGTCTGGGGTACCCATTTACAGCTGCAGCCTGACAGCTAAGACAGGACCTGCTACCCAGCCGCCTCCCCGCATGCTTGCGTAAGCTTGCAAATCCCTTGTGTTCTGCTGCAGGTCATGAACATGACTTTGTTCAACAAGCACCTTCTCTCCAAGAACCATCTGGACGTTATAGGCGCGGCTAAGAACCACACGAAGATGTCCAACATTGTCGAGAAGCAGAAGGTCAAGCTCAACCCAACGCTGTGCAGCCTAATCCGTTCGGCCTACGCCTGCGGCAAGGATGCCATGCCCCTGACCCACTATGTGAAGATGGTCAAACTCCAGGCTGCGAACTGCGCTGACTGCAAGCATGACTGC…
>TCONS_00136803
GGGTAGAGTTTAGCATTACGCGTTATGAAAATGTGAGCCACCTCGCAACGGTGAAGCGGCAAGACACAGTGGGCAGCGTCGGGGACACGGTTCCGGTCGGTGACACTCACGCGGCGTGACATGCTGATCACTATTAACACATACCACGACTCATACCATCTAACTCGGCTAACCACAACCGGATGCGGCGCAAACCAGCGCGAGTCCTTGCGG
>TCONS_00136828
CCCCCAACATAGAGGCGTGTGCTTAGTAGGCGCCCGCGTCAAGGTGGCTGGGTTGATAACGACCCGGGATCAGCCCTTTTCCTGCCATAAGGCAGCCACCTCCTTGTTGCCAGAAGTGTTTGGACTAGCGCATATTCGTTGCCCTAGCAGGGTGCAGCCTGGTACTACATGCTTATACTGCTTTTGTGAGGACAATCTGGGGCGGGGGTGTAGACCTCATCCGGCTCAAGGTGATTAGTGAGCATTGGTGATTGCCTTTCCCGAGCTCAATCCGCTGCATGTTAGCATGTACAATTGGCTGGAAGGGTTTAGCAGGCACGAGGTGGCAATGAATAGTAGTTGTACGTTGGCGGCTGGCCCCACCTCCTTGTGCAGGAACTGGCCGTACTTTACTTACCA…
>TCONS_00136850
CTCACCAGAGCCAAGCATCGATGTGTAACCTGAAAAGTTTCGGTGGACAATGCAGGAAACGCGTGGGAGGCACAGCGCGTGGCATGCGTGCGGGAACAGGCGGGAAGCAGCGAGCAAACGCAGGGGGGCCAGCCGACTGCGCCGAGGACAAAGAAGGGCGTTGAAGGGAAGTTGGCCAGCCCCTGTTGGCCATCACCCAGAGTTTGTATTAAGCGGCGGTGTAAGGGCCATCTTGCACGCCGTGCTTGCGGCCGGCTGCCCGAACTACGAAGAGGTTGGAGGGCACGGTTTTCGCAGCGACAGCACTCCCATGAACTTTCAAGACGAGAACTTGAACTCGGCTTGTAAGTGTGTAACCATCGCTTAGGGGCAGACCGTGCTCGCATGCTGGACTCGGCC…
>TCONS_00136851
CTCACCAGAGCCAAGCATCGATGTGTAACCTGAAAAGTTTCGGTGGACAATGCAGGAAACGCGTGGGAGGCACAGCGCGTGGCATGCGTGCGGGAACAGGCGGGAAGCAGCGAGCAAACGCAGGGGGGCCAGCCGACTGCGCCGAGGACAAAGAAGGGCGTTGAAGGGAAGTTGGCCAGCCCCTGTTGGCCATCACCCAGAGTTTGTATTAAGCGGCGGTGTAAGGGCCATCTTGCACGCCGTGCTTGCGGCCGGCTGCCCGAACTACGAAGAGGTTGGAGGGCACGGTTTTCGCAGCGACAGCACTCCCATGAACTTTCAAGACGAGAACTTGAACTCGGCTTGTAAGTGTGTAACCATCGCTTAGGGGCAGACCGTGCTCGCATGCTGGACTCGGCC…
>TCONS_00136852
CTAAATCATTCGATAACACGCAATCTTTCAGCGGCCACTTATACATGCAACAGATGCTAGTTTGTTACGTAGCGCCGGAGACCGAGAATCGGTTGTACAGGTCCGCGCGCGCGCAATAGCGAAAGGTTAGAGTAACACATACATATAAATGGCCTTATGTTTCACCTATGAACACTTGACAGAGCTCAGCCTGCCAAGTGCATAACGACGCATCAGAGGGCCTCAGGTCGGGCCTGCGCGTGTGAAAGTTGGGCACCTGTTTCCTGTCAACACGCTTACACAGTTGATCTTATATCAGTCATAGCTCTGTGACGGGCAAAGCGTCCGCTCCGCCCTAAGGGCGTCTCAAAGCCCGAGCGAAGTGGCACGGTTTCAGCGGTGAGTCGAGGTGAATTGCAG…
>TCONS_00136874
CCACATTCCGTTCCTGGGCTTATGCAACCCAGCTTTGGCCTTTTGGCGGCGGCACAAGGCAGCTGGCAGCAGTAGGGCTCTCTACTGTCTACATCGCCCCGAGCCCAGTTCTCGGCCCTTGTCTCTTCCATGTACATTTTCAGTGCTGAGAAGGTGTCAGGTGTTGCTGTGCTGTGAAACAAGGCTGAGGGCGCTACACTTTGCATCGGAAGTCTGCCAGAAGCAACTCCGAAATCACCCCAGCCAGTGCTGAGACCTCAGAGTAAACCTAGTCAGTGGAAATTGAACGTTTATGAGGCTGAAGTGACGTGTGCCTGTGTTGACCCAGGGGTCTGACTCAGAAGTCACCTAGAAGTCCGCGCCACCTCCGTGCACTTGTCTTGCCAGCCCGTTTAGCCC…
>TCONS_00137062
GGGAGCACAGGGCGATGACGCGGTGATCAGGAGCTGAGAGGAAGTAGGCGCAGCACCGCGGCACAGCACTAGGGCAATGAGTCGGGGCAGTGCCAGTGCCTTGGGCCGGCCGCCCGCTGGAAGATGTGGGAGGCGCAATTCATGGCATTTGGCGCGGAGCGACGTGGGGCCAAGAGGGACTCAGCGGTGGGGCTGTGGGACCGGGCTGGATGGAGCTGGAGCGTCGGGTTGGAAGGTCATTGGCCTCGTCAAATTGCGAGAAGGCGACCACGCCATTTTCCCATTTGTCAGACCTAATAGCTCGTTTCACATACACAGTTGTCGACTGGACTGACACCGCAGCGCTGACGAAGTGTTGACAAAATGCCTCTAACAACGAAAGTGGCCGCTTTACTGCTT…
>TCONS_00137076
GCCTGCTGCGCGGCGAGCTACGGCCCGACCCCACCACCTCGGCAGTAGCAGCCGGGGGCGGGGGAGGGGGAGGAGGTGCTACTGCTCGGCGCGACACCACCAACCCGGATGACACGATCGTGGACGTGACTGGCGGCGGCCCCGCGCAGCTGAGCGGCCCCATCACGTTGTGCGGCCGCGCGGACGGCGACCCGGGCCGCCACTTCAGCGGCTGGGTGGCGGCACTCAGCCTGTGGGACGCAGCGCTGGCG
>TCONS_00137269
TGCAGGGAATGAATGCAGCCGGGTCCCGCCAACACATCCTCCACAGACAGCCAGCGTCCAGGCAGCGGCAGCAAGCCACCCGCAACTCTACGAGGCAGAATGATAAGCCGCACCATCAGCACTGGGCGCGCGGCTGCACTTGCAGGTGTAGGCGCCGCCGGATCACCGCCCTGCTGCTGCCCCGCGTCTGCACGCCGCACTGCAGTTGAAGGGCCACCTTCCCCGCCTAGGTTTCCTGCCCTGCCTGCCTCCTGACGCCCATCACCACCAGCTGCTACTGCCGCCATCGACTCAGCGCCTGATGCGGTGGTGGCGATGACAGTAAATGCAGCTGATGAGGCGGTGGCAGTGATGGTGATGGCAACTGCCGCCGCCGCCCCCGGCCCCCTGCCCTGCAGT…
>TCONS_00137361
CGGCCATTGTCACTGGACCTTCCTTGTAGACACACAGCGTTTGCCCAATGTAGCTTGCAACACCCATTCGCCCGAGTGGACTGGGCGCTGCGTCGGCGCGCGGTGGTCGGTCGCGGGTTGTGGCCTGAAACGATGGGTGTCATCCATGGCCGCGAAGTCGACAGCGTGACACGAGAATTCGCCGGCATCCTCTTGTTCCTGCGACGGTGCGGCCCAACCGCCGCAGCCTGTCTGTCCGCCACCCGCACTTTATGGCGACCGCAACCACACCGTGGCCAGCGCCCAGCTGCGCTACAGTTTCCCCGGCCGGCACTCGGCCAACGGACCTAGCATCGCATAATATGGCCGCTGCAGCACAACATGTGATGTGACGACAATCTTATTACTAAGGCTGTCACC…
>TCONS_00137445
AGCGGCTTCATGACCTCGCTGGGCTTCCCGGTGCAGCTGCCGCCCGACCTGTCGCTAATCAAGATCCCCACCGAGGGGCCGGAGCCCGGGGCGTACCTGACACGCTTCCCGCACCTGCACACGGTGGCGGCCACGGCCACGGCGGCAGGCCCAGCGGGAGCAGCCGGGGGCGCCGCGGCCGACAGGGCCGACAGGGCTGGCGGCGGCACTGGCGCTGGATCCAGTGCTGCTGCGGGCCCCTCGGCGGCAGCGGCGAGCGCTATGACCCACGTCAGATTGGTCGAGGACGATGAGGACGAGGATGAGTATGACGAGGACGAGGATTACACTGAGGATGAGGACTATGACGAGGACGACGACGACGACGGCGGCGGCGGCTATGAGTATTGCAGCGGGCCG…
>TCONS_00137756
ACGCATTTGGGGCGGGCCCGCAAACCCGTTCTGTACATGTACGCTACTTGGCAGCTACTTGCGGTGTGTTGAAGCATACAGACAAGGTGTGTTACAGGGCATTAAGCCAAGTGAAGGTGTGTATGTGTGGGCTCGGGCACTTGAGGCAGCAACGGGTAGCGGAGGGGAGACCTGCTCCCGGAAGCCGCAGGCCAATGTGCCGCACCAAAGCATTGAACCCGAGGAAGCACACGCGAGACAGTCAGGATCCCAC
>TCONS_00138339
GCTGCAGGGCAGTGTGGACGCGGCGGTGGCGGCGCCCGAGGTGGACTGGGCGGCGCCGAGGCCCGAGGACTGGGCGCGCGGCGGCGGCTGGGGCGCGCAGCGGGCCGTGCTGTTCAGCGGACTGGGCCTGCGCGCGCAGCTGACGGTGCTTGAGCTGCTGGAGGCCAGTGGGCTGCCCGCGGTGTGCGCGGCGGCGGCGGCGCCGGACAACGGCGGCCGGCGGCTGGGGGAGGTGCTGGCGGCG
>TCONS_00140293
GGCGGGGAAGCCGTGAGAGGCAAGCGCGAGCAAGGCTTGGCAAAAGGGCCGTTGCGCCCGAGGCCTGAGGCCTGAGGCGCCCTCCCCCCGCTTCCTTCTGGTACCGGGGTGTGCGCCGCGGCACAGGGGCACAGGTGCCGGCCTGAAGATTGTATGGATACGCAGTCAGCTTGTCCAGCTAGCCGTGTGGGTGCGCTGTCTTTTGCTGCCCGACATCCGCACTCGCAAGTGGACTCCTCCTCACCACATGTGCAGACGCACTCACGGCCT
>TCONS_00140320
GCCGCACTCTCTGGGTTGCCAACCGACCGGCACGCATTTTCATGCGTTGCTGCCTTTCCCTTGCGCCCGTCTCTGATTCTGTGTCGGGGTGCTGTCCACCGCGGCAAAGGCCAAAGGCCTTGCACAGGGACCCGGTCTCCACGACCACACGGCCCCCCTGCCGCCCGACCCACATCGCAAGGACCCTTGCCTCCGACCGACCTCCCGTATGGCACG
>TCONS_00140361
GTACTAGTGGGCGTAGTGTGCTGTAGTGTATGCATACGGCATGTACAACAGGCATGGCGTTCGGCTGCATCTTTATCGGCTGACACGTTACAACGTGCACCCTTCCTGCTTGCTCGCAGCCCCTGACCCACTATGTGAAGATGGTCAAACTCCAGGCTGCGAACTGCGCTGACTGCAAGCATGACTGCAAGGCGCATACGTGCCGAAAATGCGATGCGTCCAAGGCATGCGGCAGTGGTATCCAGGCCCTGATCAAGGACCTTGCAGCGAAGGATGGCGTGTTCCACGGCCACCAGATGGTGCTGACAACCCCTCCCACGACGATCGCGCCTGCCACCACCACCACCGCCACCACGACAGCGGAGTCTGACAGCGACAATGACGGCTCTGACACCAACA…
>TCONS_00140371
CACCGACATGCCCTGTCCCCGCCACGCCACGTCACCTTGCACCTTGCGGCTTTGTTTCGGCACGGCGTTGAGGCCTGACTAATAATATATATTAACATTGATGCACTGGCAACTGAGATCAGCGAGGAATGCATGAAGTCACCGATAGGAAAAATGAACCTCCAGAGATCGAAGCACGCCGCCAAAAGCGCTTTTTGCCAATGATGAAAGGTTGCGATAGGACTTTACCAACTGTCCCATCACACATCCGACCTCGCCAACCTGCCTGAACCCTGTCCCATCACACACATCACACATCCGATCCTGCACCAGTGGTTTCTCCGGCAAGGCGCTGAAGCCCGAATTGTATGATATATATATTAATGCTTGACCATGTGTTATCGCCTGATACCGGCGAGG…
>TCONS_00140390
GGTAAACAACCAAGTCATGCTTATCTTATGGCTTCCTTACGAGCTGCTCGAACAACATGTCGCGGGAATTCCTTGCATCGGCCGTGCTCACACGACGCGCGGCCGACCATTCAATCAACTGCAGCAATGGTGTTAGGTCGCGCTCGCTGGCAACTTTGTGGCGGCAGCGGTCGCACAGCGGTTGCATCTAGGCCGCCTGTGGCTGCTGCTGGCGCTGCCTCCGGCCCCGGTGTCAGCAGTCCGGACGCGGCCGTGGGGGCGCCTGCTGCCGGTCTGCCGGCGCCACGCACCGGGCGCTCCGTGTGGTACGGGCCCGACCTCGCGTCCCGGCAGCAGGAATGGACCCTGGAGCTTTCAGAAGCTGACGTTGCAGAGGTGGAGGCGGCGGTTGCGCAGGTG…
>TCONS_00140435
GGCAGACCGGCTCGCTGGCACACAGACATGTGGCACACCTGTGTGTATGTGTGTGTGTATGTGTGTGTGTGTGTGTGTGTGTGTGTGCGCGTGCGTGCGGCACACAGGGAGGCACACAGGGAAGCACGCAGGGAGGCACGCGGCAGCATCACAATAGGACCGTTTGCTCCCCGGCCGCCTTAGCCCTTCCCCCTGCAGTCTTTAGTGCAGCCTGCACAGCTTTTTCAAACATCCTTGCAACCCCC
>TCONS_00140490
CAATATCTACGCGGCTTTATGTATTTCCTGTATGGACCGAATAACATACATGGCTTTGCCTGAAGCACAATGAGTCTTGCACTTGTAGAGCGTGTTCGAAACGGCCCGCCAAAGTATGTTACAGTGGATGCTGACAATGTAGGTTTTAGCGAACGATATGCAGCAGGAGATCACCTTGAGCACAGGCGCGCGAAAACAGGACACAACTCCTTACATGCGGCTGTCGCTCTCAAAGGAGGGAACATCGTTCAGGACTTCGGGGCCTCGGAGGAGCTGCGGGAGCCCAACTACCTGACCATGCAGACTGGTCCCAACTCGCACATCATCCTGGAGCCCGCGTACCTACAGAACATCAACCACTCCTGCGCGCCCAACACTTTCTGGAACACAAC
>TCONS_00140651
GTTTCGTGCGTCCCCCTCGATACTCTATTCATTTGACACCTTAGAAAGTTAATTACTTCAAGCGACAGCTTCCTCGCTTCACCTCTGCACCAACTGCTCAACGCGTGTGCTTGCGCGGACTAACATATTACTGCATTACCGCTTGTGATAGCGTAAGCCAACTCCGTATTCATCGTTGCCTAGTCGCGCAGCCAAGTCAACACCGGAAACAAAGGCCAGCTTCCGCCAAAGCCGTCCCCGTCGCCGCGGGCCGCGTCGAGCAGACTTTTCGAAATGGGCACAAGCTCTAGCAAGTCGAGTCGAAGGTCCTCGGAGCAGGCTCGTTACCCCACCATCCCGACCGGCACGCCGGCTGTTGGGGGTTTCGCGCAGTTCCAGACCCTACGCTCAAGTTCAGGG…
>TCONS_00140686
CATGCTTAGCCCAAATTCCAAAGTTGCCTACCTGCCTCGATCGCCCACGTTGGCACATACACACGCAGTGTTCCCGGGGTTTAGGTTACACACCATGTCCACGCCTCACGCCAGCGTTTCGGTGGAAGGCATAGGGCTGCTTGAGAAAGACGCGATTGTTTTGGAGCTGAAGCAGGCCAATGCGGATGTGCTTGCCGAGCTGAAGAAAGCCAACGAGGAGCTGAAGAAAGCAAACAAGAAGGAACCCAAGCCCGTGCCGACCGGGATCAAACCACGAGGTATGATAAATATCATGAGAGCGCGAGCGACCGGCAGGCAG
>TCONS_00140697
GGGCTGTTGGTGACGGCATGGTTTTGCGCTTGCCGTATGACGCTGATTCCCCGCCTCCCTCGCCGTGAGAGGTTGTGCGTGGTTGGTGGCTTTGTGTGTGGGCAGGATTCACGCGTGGGCGACTGTTCTAGTACCTGGACGCTTGCGCCCTGGTTAGTGCGTGCGCTGTGCGTGTGTCCTGCGGCCTAGACGTTTCCCGG
>TCONS_00140925
GGAGAAGAAGTGCTGTGTTGGCGCTCATCTCCTGGCTTCTTTGATTCGCCTTCGCACAAACAGTTATATCAACAACCACTACACTCGAAAGTAAGCTTAAACATACATAGGAATCGTCGCAGCAACCATGCCTGGCGCCTTGCGCCGGTGCCTGCCGCAGTGCCGTCCGTTTCCATTGCGACGGATCAGCACTGTCATGGTGATGGTCGCGGCGAGCTGCGTCGCGCCACGGCCGGTCACCGCAACTACCCGCCCGAAGCCGCGCTCGGCAGAGCCGCGCACGGCGGGGTCGCAAGCTACTGATGAGGTGCAGCTGCGCCAGCGGGCGGAGCAGGCGGAAAAGGAGCTGGCGTCCTTCAAGTTCAGAACCGCAGTGATCGCGGTGGTGGCGATTATGGT…
>TCONS_00140944
AGCCAATAGGTTTTAATTAACTACTTACATTTGTGTGAACATCACCCAAGTCGTTGGTCTGCTTGGCAGCCGCTCTGCTTTTGGCACAACATCCTGCACCACTCAGTTTGCACTAGCAGCCTCTGCTCGTCGAGCCGTCTATCCCGTTTCTTGCCTTGACTGCTATTACTTACGATATGGTGACGCTATCCCGCAGCGCGGCGCGCGCACCCGCCGCCGCGCTTTCGGGACGTGTTGGCCCGAGACTGGTACCCTCCCACCTGAGCGCTGGTGCGCCTCGCCCGGCAATTGCCGACGCTGTTGCGTCCACCTCTGGAGACACTGCGTCCACCTCCAGCGCAATGCCTGCATGGGGCTCTGCAAGGAGCTGGCG
>TCONS_00140956
TGCTGCTGTGCACTATTGTAAGCTTCCTTGATACCATGCCACCGCGCAACTGCTGTGTAGTCCTATTTGCCATTTCGGCTTTTGTGCTGCAGCTTGTTAGCACAGGCAACGCGGCTTGCCCCAATGTAAACCGGCAGGAGATTGTCTGGCGTAGTTGGACATACAATACGTTTGAATGTGACGCTTTTGATTACAATGGCGCAACAGTGACCGTTCAGGAAGATCCACGCACAGGCGCTCTTGCTATCTTGACCTCCGGCTCCAGCTGCGATCAAAATAGTGGGGGGATTTCTTTTTATGTGGGAGGGAACATTGGTGACGACATGGCAAAACCGGGCGGCTCATCGACCTGGTTACTTGACTCCTTGTCCAGCGACCGCGTTCGCAACATTCACAACG…
>TCONS_00141172
AGTAGCAGTGGCAGTGCCGGGGCAGCAGCAGCAGTAGCAGTGGCAGCGGTCGCCCTGTGCCGCCAGCAACTCGCACCTGCTACAGCCAGATGAGCCACGCCCACTTGACGTTTCGCGCCCACCTGTCTTTTCGCATGCCTACCTATGACTTACCGTACTTGCCACTGCTGCCACTGCTGCCTCTGCTCCCACCCACCTCACCCCCACCCCACCCCG
>TCONS_00141220
GCCGAGGTACTGTCTGAGGGGGCAGGCCTGTTGGATTACTGGCGCTGTTTGTGGGATGCTAATTCGATAAGTGTGCTGGTATGCCCCAGAATGCACCACTTGCGTTATCACGCGGTTAGGCACTGGCGGTGCCACGCACCGCCGAGCAGTCCTAAGACACAGCCCCCATGCATCCCAGCTGTGCCCGTGCCTTGATCCCC
>TCONS_00141344
CCCCCATCTGCTACATACATAAAGGAAGCAACCGTAGGCCCAACGGTGCGACGTGCGGGTCTGCGCGAAGTTATCGCGACCGCAGATTCCCAGACTTCAGCGCTCGGAAGGGTCAGGGGCCCAGTCAAGGACAGGTCCTCAAGCGCCCAGCGAGGCTCAAGAGACACTCTGGCAGGCGGTCGCCGTCCGTAGCAAAAAGTCCACGCTGACCATGCGACGAAAACTCCCCC
>TCONS_00141372
ATATGTTAACCGGTTCAAAACGTGCTGTCCCAAATCTGTGGACAACCACAACTCACAAGCCCTTCGTTGCACTAGTCCCGAGCTTTGCTGCATCATAACATAGCTGCAATTCAGCGTGCTGGTTAACAAGCTCGGCAGTAATTATATAAACATATGGACGCGCCTTCATAGACCGTGCCGGGCTCGCATGCGCTACCTCGTTGGCAGCAACTCTGTTGGATAAGCTCAGCCCGTGCATTCTGTTGACTAGTAGCATCAGCCATGGGCTCTGGCGTATCGTGCGCTCGGGGCGAGGCGGTCGCTGTTAGCGTTCCCGCAGCGCAGGCGAATCCCCCGCCCAGGGCTGTGGCGGTGTCAGACAGCGGCGCAGCAATTCCCGGAACCGCTAGAACTGGCAGC…
>TCONS_00141707
GGCGGGGGGAGCTGGGTCGCGCTGTCGCTGCATGTGCGGCGCTCATCCTCTGGGGTGGAGTGCCTTAGGATTGAGGCGGGGCGAGTGCCGCATCCCACGGCCTGCACCCAGCAGCCCACCCACACGCCGCCCTCCTCGCGTGCGGGTCCGGCGACCGCCTCCCTTCACTCACACCCCTACTTCTCCTGGTGGCTCGAAACCAAACCACCTCACACTTCACAGTTCCCGCGCACGGACGGCTAGCCCTCCCG
>TCONS_00141761
NGCGTGGGTTGTGTTGGGGCCCTGGGGGCCGGGTGTGTGGCGAGTGACGTACACGCCTTTTTGCCCGTGAGGCGGTAGGAGTGAACTGGTGGGAGTCGACGGATTTGGATGACTGCGGAGAGCAAGTGAACGGCCGCTCCGCCCCACCAACACATCCCCAGCCCTGCTGCGCCTGTCTCACCAAGTCCACAAGCCCTACACGTTCTCCCCACACGTCACCTCCCCGGTAGTAGACCACTCCGTTCTCCATGCACTGCTGCCTTGCCCCGCCC
>TCONS_00141900
GCCGCAGCCACTGTCCACCCTCCAGCTCATCTGCCCACCCGCGGCGGACACAGCCCTGCATCACACATGTCGCAGCCCGCAGCACCCGCCTTGTCGGCGGCTCATACCGTCCGGCCCATACCCTCCGGCCAACCTGTTGCTGCCCCTCACTTCCTTCCTCATCTCCCTCTCCCCTGCCGCCCTGCCGCACACGCACACGCAC
>TCONS_00142081
GCCAAAGCGGCCACCTCTTCCTCGCCATACTTCGGCACACCGGAATCAGCAGCCAATGCACGGGGGCCCAGCACCCCAAACTTTGCAGCCACTGAGACATCAGCGGGGAATCGCATTTTGATGTTCTCAACCAGCTTCTTGACCATACTGCTGAGAGCAAGCTTGCTGCGGAATAGAGTCTGAGGGAAAGCCGCCCAGCTCGGTGCCGTAGGTGCCGTGTCATCATCGTCGCTGCCAGACTCCGCTGTCGTGTCAGTGTTGGTGTCAGAGCCGTCATTGTCGCTGTCAGACTCCGCTGTCGTGGTGGCGGTGGTGGTGGTGGCAGGCGCGATCGTCGTGGGAGGGGTTGTCAGCACCATCTGGTGGCCGTGGAACACGCCATCCTTCGCTGCAAGGTCC…
>TCONS_00143012
CTGCTGGGAGCGACTACTGTGGCTCTTGAACAGCGAGCGGTTGCTTCCGGTCACAACCGTCGACAGGCCAGGCGCCTAACACCGTTTCCGATTGAGAATGTCCCTTGACGGCCTCGCCGCTAGCTTGGCAGGGCTGTGGCAGCTTGATAGTTATCTATATTAAGTTTGGAAGGTCGGCAGTGTGGTTGCGCAAACTGCAAACCGAGGCATATTCCAAACGGCGATCGGCAAAGTGTTCACGACAGTCCCTGGAGCCGCAGCAGCTCGCTTCCAAGGCATAGCCTTGTATTAGGGCTATTGTTTGGGCTGGGCGTTGGGCTCAGGTGCGGCGCCGTGCGGCCCAGCCCATGCCGCCGCTCTTAGGCACAACCTTCGCCTTTTGCCCCGCTGGCGCCTCAG…
>TCONS_00143260
CTGCTGGGAGCGACTACTGTGGCTCTTGAACAGCGAGCGGTTGCTTCCGGTCACAACCGTCGACAGGCCAGGCGCCTAACACCGTTTCCGATTGAGAATGTCCCTTGACGGCCTCGCCGCTAGCTTGGCAGGGCTGTGGCAGCTTGATAGTTATCTATATTAAGTTTGGAAGGTCGGCAGTGTGGTTGCGCAAACTGCAAACCGAGGCATATTCCAAACGGCGATCGGCAAAGTGTTCACGACAGTCCCTGGAGCCGCAGCAGCTCGCTTCCAAGGCATAGCCTTGTATTAGGGCTATTGTTTGGGCTGGGCGTTGGGCTCAGGTGCGGCGCCGTGCGGCCCAGCCCATGCCGCCGCTCTTAGGCACAACCTTCGCCTTTTGCCCCGCTGGCGCCTCAG…
>TCONS_00143617
GCAGGTGAGGCAGGTGAGGCGGATGCGGTGAGGAGGTCGGCGACGTGACGGCAGGGTTTGGAGGAGGCGGGCACAGAGGCGGCACAGACACCGGCGATGGCAGCTATGGCCTTGCTATGACCTTAACTCGCAGTGGGTAGACGGTGAGACACCCACACCCACTCCGGCGTCCATTCCCACACCACACCCAGTGCATGCCACGCCAC
>TCONS_00144088
GGAGACCACAGTCATTGCCGGCGCGGCGGCCGCCTACTACGCCGGCGCCTACTACCTGGGCGAGTGGCGCGGCGCCCACACCTGGGAGAACTTCGCCGCCTCGGGCGCGGCGGCCGGCGTGGGCAGCGCGCTGTGGCTGCTGCGGCCGGTGCAGGCGCGGCCGCTGGCGTTCGCGGCGGCGCTGGGGGCGGCGCTGGGGGGCGCGAGCGCGCTAGGGGTGCAGGCGCTGGGCGTGCCGTTCTGGGAGGAGGGGCACGACTTTGAGGGCTACTTCTTCGGGAGCAAGGTCAACCTGCGGAAGGAGAGGGAGGAGCGGGAGAAGGTGGGGAAGGCGGGCGCGGGGAGTGCGTAATGCACTGATGCAGCAGCTGCAAGACCGCTTGAACGCGTGGCAGAAGG…
>TCONS_00144090
CTTCTGCCCGACCATTGTAGACATGATTGCATACATGTACTCTTAAAGCACCATATGATTTGCTGGATTCGACTGCTTTCTTGGGACTTGTGCCTGCCCTGTCACGAATCAGGACCTCAACAACGACCCGTGCAACATTAAAATTGATACCGCACTCTACAAATAGCATCGCGCATAGTCGCTAGGCATGGAGCGCGCTGCGAGCGAAGCATCCACCTCGAGCCCATCAGAAACCAGCAGCGACACAGCGCCGTCCACGAGCACCTTTTCATCGGGGCCAGATTACTACACCTTCTATGACGTCTTCTTCTGGCGCGATGCACCTGATTGGTATCGGAAAACATTCCACGCCACGGGGTTCGGCCTGGCCTTCTGTGCGCTGAAGCAGTACATGAACAG…
>TCONS_00144265
TGGTACCGTTACCCGGACACGGACGGAAACGGACCCCTGAAAAAGAGTGGTGGCAACCTCATCATCTCCGCTGCCGGGGACACCTCTGGGCCCATCGTAACCGGCGGCAACCAGCAAGCCGTCCCGCTGACCGTCACCAACGAAACAAACGTGTTAGACACCGTCACAAACGGCATGCTCGCTGGCTGCTACGTTGTGCGTATCTCGCTTGTGCCGCCTGGCACAATCAGCTATGTGGGCAGCCCCGCGTACGCCGGCATCCGCGCCGGCAACCCGCCCTGGAATAAGTGCAGC
>TCONS_00144277
GGTCCCCCAAGCCTATGTCCACCCGTAGTGGTGTAAGCGCCATCAACTGTCACTGGAAATAGTAGGAGAAGCAGTGCACTCAAATTGAGAAAGCGACTAGAATCCCATTGCCTGGGCCTCCCAAGGCATGATAGCTTGCGATTCAATGCATTACGACTAATAGGCCGCTAAAAATGTCACAGAAACCTCAGGAACTTGGGCAGCGAGGCCAGGTGCTAGATGTCTTGCCTCCGGGACCAATTCATCGGAACCGCAGACAGGTGGTCGCCAAATTTGCGCACCGCCTGCCGCCCTTCCGTGAGCCCGGCACCACCTTCACCGTGACGCCCGACAACCGGGTCGCGGTGCTGGCGGAGGCGGTGGCGGCCGCGGCGGCGGCGGCAGGTGGCGCCGGCGCCG…
>TCONS_00144780
CCCATGCGAGCCGGAATGACCTGAAAACTTTCGACTCGCCCGAACTTCTTGTCCCGTCTACACACATTGCTGCTTCGCCGCGATACTTTCAAATTGCAGTGTCCTGGATGCTTCCTGTTAGGATGACCCCTTATCACTGAAGCAACCGAGCCAAAATCTGAGCGGAGATCGCATAACGCGTTTCTTTCGCAGTGATGTCCCGAGAGTTTTCAATCTGAGACCCCAGAATTGGGGCGGGTGCAACCACCAGGAAGCAAGGATGCTCAGTCTGAGGTTGAGCTGGCGACGCGGCGGGTGGGGGCGGGCCCCGCGCTCCTCCGGCTGTTGTGCTTGCGCACCCGGCCGCCGCGGCACCCCTTCCCCCAGCCGTGGGTGCGGCCTCGACAAGCGCAGTGGGCG…
>TCONS_00145080
CGCGGAGCCGGAAGGGAGGCGCGCGCTATGTTCCATTTCCATGTAATGCCAGCCGGTGCACCCAGCGCTGGTTCCACAGCCGCGCAGCGGCTGTCTCCCCCCCCCCATCCTTCGGTCGACCGCCGCCTGCAGGTCTACCACACATCATGCCGCTCAGGCTGTAGCGGCCGCTGCAGCCTGGCCCAAGAAAACGTCCTGCAGCTATTACCATGCACACGTTCCACTGCACGCCGCTCCGCCG
>TCONS_00145215
GGCAGCGGCTGCAGCTGCCATGCGGCGTGATGCCAGTCCATGCCATGTACGACAGGATTTGCCGTACCACGAGCACGTGACCGTGCCGCACGGCTGCATACATGCCGTATTCCAGGCGGGGTGAGCACGGCCGCGCAGCGGCTGTGGTGCCGCGCGGCCTCGGACCTGCCAGCGAGCCAATCTGCCGCTACGGGCATGCCCGGCGGGCTTGGGTGGCACCCACCGTGGCTGTCCTGTATGGGGACTGCTAACGAGCCGGAGGAGCTTGTGCCTGGGGGGCTGGAGCAGGCCATGCTCGGTGCCCCATTGCCTGCAGCGCACCAGCAGCCACAGGCGGATGCTGAGGTGGCAGAGGTGGCACAAGACCGTGAGGCACAGGACCGGGATGATGTGCATCCT…
>TCONS_00145466
CGGGGCACCACCTTCGTTAGCGGTTGGCCACGACCGGCGCCCCAGCAGCGCACGCACAGCGGCCCCCACATCCTCCACCCACAGCCACGCACCTCACCCTTGAACCCCGCCGCCACCAACCCCCACCCCCTGCAAGACTGCCGCTCACAGCGGCAGTGCCATGACCGCCTCCCGGCTCCAGTCGCCGCGCAGCGCCAGCACCGCCCGCGCCTCCGCCGCGCTCAGCCG
>TCONS_00145522
GCTGCATGCGCTGTTGTACGGGGCCGCCGTGTACCGGCGCTTCCGGTCGTACTACAGCTCCTACGACGGCGCGCTGGCCGCGCTACTGGCGGCGCGGGGCGGGCGGCTGCGCGAGCTGGCTCTGGAGGCGCCGTCGCGCAGCTGCGGCCGCCGAGTGGTGGAGTGGCTAGTGGCTCAGCGCCCCGCCCACCTGACCTGCCTGCGCCTGCGCGGCTTCGGCCTCCGCCGTGAGCCGCACGTGGCGCCGCGCGTGCCCGTGGAGCGAGCGGGACTGCTGCTGGCGGCGCCACTGACCCAACTGGCGG
>TCONS_00146666
ATACCAGGGAGTTGTGAGTGGACCAGAGATGCGAGATAACTTGTCCGCTACCTATTCAGCTTAAATACACTGGAATCTCAAGATCTCTTGCTGCCGGCTTCAAGGACAGCAGGCCAGAGATGAAGGGCGAGAGGCCACGGTGCCGAGGCCGAGGTCGCCAGACCCCTTCGTCTCCTGCGCCCTGGCCAGCTCCGGCCCCCTCCTACCGTCCCCACTTTTCCACCCGCGGCCCCCTTCCCATTTAATTTCGCCTTTAGCATTATTGTTAGCTCCCAATCCCGCTAACTTCCCTTCCCTCCGGCCGCACGCACTGAATTTGCAACGATCTACACGCATGCACACACCCGCGCCTGCTTACGTACCGTACGGTGCCGCATGCGGCATGCCAGGTCTCAACCC…
>TCONS_00146686
GGGGGGACAGGCTTGGGTCTGGGGGGACAGGCTCAAGTTTCCATTTGGCCCATTCCGCCTGTAAAGTTGGGCTGGGTAATGGGAATGTGCACACTGAGCGTGCCGTGGCAATGGGAATGCGCACGCCGCGTTTACCGGAGCGCATATTGGTATCACAGGTTCTCGGGCCTCTTTGCGTTGCTGATGGCCGTTGGCAATTCATATTCCATACTGCCTTTCAGGCAGGATGCGGCGCACGGCCAAGGGCTTCCTTCAACACCATGGGTCCGGCATCGAGCTTAAGATGTTTGCTCCATCCATAGTCTTGCACTACTGCCCATCGGAACCGCACATTTACACAACGTACTTATGGCTCAACGTCTGGGTCCTTCCATGCGCCCATCAACAATGGCGAGCGTC…
>TCONS_00147454
GTTGGGAGTTTGTGTAAGTTGAGCCTACGAGTATTAGCGAAACTTTGTTCACAGCTTCCGCAAATCTGAAAGAAGCAAACTCGTCTCTGCTGTCTCACTTTTGCACGCGCTCGTTTCAATATATACGCTTACAAAGTATCCTAGCTTGCATACAACCTTATTGCACTCGCCTGGCGCTTGGGCAGCTGCTGTTTGGCGAGTACTTGGGCAGCTGCACAGTGGCTTGGGTTCTGCTCCAGCACCGCACAATATGTTGGAATAATAGCTGGCCTGTCAGCAGGGGCAGGGACTTCGTAGCTTCGCAAGGATGGCTTCGTCGGGAGTCCAGCTGGGCGTGCTGAGCCACGAATATGGCGCACCGGCGGTCGGCTACACGGGCTCAAGCTCAGAATACTGGGC…
>TCONS_00147554
GTCCCTTCTTGCTACGCATTTATGTGGGCACGGGTGGGAGCCACACACATCGGGACTACGCTTTCCTGCCCCTTGCCATGTTCCATCACGAGCGCACAGGGACAGTGCAGACTGATCATCCATTAGCAGGCCGTTATTGGTGTTCTGTTTGCCTACGAGTCGAAGCTTCCCCTCTTCAAACCACTGCCCAACTTCGTTGCATACTTTCGCTCCACTGTGCAGCTCTGGGCTGACAAGCCGGGAACTTGCATTCCCGGTATCCTTCGTCTTGTGATTAATTGATGTTCATTGCGGACAACCAGAGCAACACCTCTGCTGCGACCGAAACACCTTCTGCCCCGGCCTCTGACAGCCATGGCTCCGGCAATCCTGGTGGCTCTTCGCCACCGAGACTAGCTG…
>TCONS_00147595
CGCGATTCGCTATATGTTACGTATAAATCACTTGCGTGATTTTGACAGGGTTCGCGGATTGAGCAACGCGCAACCGGAGTGTCATCCTGGGGGACTTGCTCCGGACTCTGCCGGGACTGGTTCCAGGAATGATTGCTGATATGTATAGCTTCTTAGTTCTCTTAGGATAAGGCACAGATGGTGCGGCTCGCGCTGCTCGCGCTGCTGGTTGTGTTGCTTCAGGTTGCGCTTGGCCAGCCATCAGCAATAAGGACAGTATTTATAGAGTCAGGACTTGACTTTGTTCGCTCTTTGGCGGACCCCACAGTTGGCACATTAGTGTTGCCACCCGCATGCCGTGTGCGCGTCAGCGATTTCAGCGAGTTCGACGATGTCATCGTTGTTACAAGGAATTACACG…
>TCONS_00147596
GATTCGCTATATGTTACGTATAAATCACTTGCGTGATTTTGACAGGGTTCGCGGATTGAGCAACGCGCAACCGGAGTGTCATCCTGGGGGACTTGCTCCGGACTCTGCCGGGACTGGTTCCAGGAATGATTGCTGATATGTATAGCTTCTTAGTTCTCTTAGGATAAGGCACAGATGGTGCGGCTCGCGCTGCTCGCGCTGCTGGTTGTGTTGCTTCAGGTTGCGCTTGGCCAGCCATCAGCAATAAGGACAGTATTTATAGAGTCAGGACTTGACTTTGTTCGCTCTTTGGCGGACCCCACAGTTGGCACATTAGTGTTGCCACCCGCATGCCGTGTGCGCGTCAGCGATTTCAGCGAGTTCGACGATGTCATCGTTGTTACAAGGAATTACACGATG…
>TCONS_00147667
CCAACCCGTAAATTTTACACTGCTGAGTATGCGATATCTGCTAGTGCACGAAGGACATCACCGTTAAAATTTGACTTATGAGCTAAGCAATCAGTGAGACGTGGTGACTTGGCATGCATGCTTATTGCACTACTTATTGTTTACACACACCAGGGGCTACATTGTCCATGCATTAATAACTTACGCGCCTCCCTGCTGGCGGGCGTTCCAAAACACCTTGCCGTCGAAGCCGGGGTCTGTGATGGACAGCGGCAGCTCCGACGGCGAGTTGAGGTCATTGGAGCCGTACTGTGGCGGCACTGCAGGGGCGCAATGCAAGGAAAGGAAGCGCGCCTTGATGCAGGTCTCGAGAGTGTCGCATGTCAGACAGCTGGCAGCGCTGCTGGACGTGGTCGTCTC…
>TCONS_00147692
GTGAGCTAGGTGACGGGCATTGGGTGATTTCGTGTGGCAGGCGGGCAGTGTCAGGCGGTTTGGGAGGTTGTCGTCCGCGCTACAAGCCTCCGGGCTTCCCCTGCTGCACCCAGACCTCTGCACCGCTGAACTGCACCTATCCCACGTGCTTGGGACCGGAAAACATCACACGCCCCGCCCCTCACGGATATGCTCGGTGGCCTCGTTGGGCTTGTGC
>TCONS_00147750
TGCGGGCAGGAGTAGTAGAGCGGGGAACAGCTCCACGGGGCCGGGGTGGGGTGGGGGGTTGTCCGCGTGCCGGTTGCTGTCAAGTGGCCGCGCGCACGGACAGGGGCAATCCTGGGGGGCTTCGCCCCCCCTGGATCGCTTCGCTCAGGGGGCTCAGCCCAAAAAGGGCCCACCATTACCCATGCACCTGCTCCTCCGCCACTGCGCACATTCCGGCGTACACCTAACTCCTCCCGCACACCAACTAACCCCCGGCCAATACATCCACATCCCCATCCACAATCTGAGCCGCCTCCATCTTCTGTTCCACACCTACGCGGCCGCGTGCACGTCCAGCACAAACATGTCCCCCAGGCGCTGGTTGTTTCCGTCC
>TCONS_00147761
ACCAACGCCTCCGCGCCGCGCTGCGCATGCGCGCCCCTGAGCCCGGCAGCAGGACATTTACGCACGGTGCCGACAAGCATCAAGCTCGCCGCCCCTGTGCGTAGCGCCATCCCGGCGCCCCACAGTGCGCATGCACCCTGACCTGCGCCCATGCCGCCTTCGCCTTGGCCGCGAGCCGAGCGCAAAGCCCCCGCTCCGCAAGCCCGCGCGCTGCCCCGGTCCCCTTTCAAGATCCGCTCCTCGCCAACGCATTGCCACGCCACGGCAACAGCTCGCTGCCGCAGACTGCTGCTAGCATGGTAGCAAGCTCCCGCCTGGCTGCTGCCTCCGCCGCCCGGTGAGCTACTGCTCCCGCCTTATCCCGCCAGCGCCTGCGGCTGCCGTCGCCCGCGCAGCTCC…
>TCONS_00147828
GCTCAGTGGATAGAGCATGACTTTCCTAAGGTCGGGGTCGCAGGTTCGATCCCTGCCTAGGTCGTTTTGCACAGAACAATGTTTTCGCCTTCCTGCGGGTGAGTTTAAGCCTATGGGGCCGGCTGATATTGCGGGCGGCTTGATTCTGCGGGCGCTGGCTGATTCCAGGTGGGGGCCAGACATCTAAAGACATAAGGCTGAGGTTCACACTAGCCGGTCAAGGCTTCCTTCTCTTTTGGGGCTCATGATGCCACAAGAAGGCTACATGTAAAGCAGT
>TCONS_00147892
CTCCTGCACAGGCTGCAGGTGCATCTGTGCAGCCCGGTCAATATCAGCAGCAGTGGGGCCCGGTTGCTGGCGGCTTCTGGCCACATTCATCTGCTGCGGATGCGACGCCGCCGCCTGCATTCGCTCTGGGTCCGGGCCCCGGTGAGGCCATGGCTATGGAGTGGGGGACGACGCCCGCCGTCGACAGAGCTGCAGCATACTTGGCACAGACGCCGGCA
>TCONS_00148085
GCGGGGTGGGTTGTTAGGGGAAGGCGGGGCCGAGTCGGAGCAGGGCAGCACGCGGCACCGAAGAAAAGGACTTGATGTGAACGAGCAACGTGAAAAAGGCTTGGCTGACGCACCCCAGTCACTCGGTAAAACAAGTACCACGTGCAAAACAACAGCCTCATAATCCGCCCGCACACCCTTCCAACCGCCCTGTCACACCCCGC
>TCONS_00148116
CACACACACGCTTCCGCGGCCGTAATTCTGCATCGCATCGGTCGCATGCACGCTCCTGTGCGTCTTGTTTTCCATTGTGCTCTTTGACACGCTTACACACCTGCACACACTTTCTCGTTCCTCCTTGTGCTTTCCTAGCGCATAATCCGTTTCCCTTTCACGCACACATGCACATCCCTTTTGCTCCTTAATACACGCGCATGCACA
>TCONS_00148303
GAAGACGGGGGAGGCTTGTAAATACCAGCCCAAACTACGGGGGGGGACGGGCACGCGTGTAAAAGGCAAGCACGACAGGAAAGGTTGACGCTGTGCACACGCGCGCGTGTGCGGTGTGTGCGTGTGCGGTATGTGCGTGTGTGTGTGTGTAGCTCTGTGCCTGGCCCAATCACATCACACGCACCCGACATCAACACCCGCGTCGTCGACATCATCTCGCC
>TCONS_00148410
GGCGTCTTAGTTTGGAGACTTTAACAGAGGGCCTGCGCTTTCAGTGCATTTCTCACGCGACAAGTTGCATGCAACCAACCAAATATACGTGCCAAGTCTTCGTGTCTCACTAGAGTTAGGCTAATTCGCCTGCACCTGACGCGCCCAACCGTAGCAGCGCCATGCGTGGCATCGACACTACCTGCGGCCCCCACGCTCCAACTCAGCTCCAGCTCCTGCCCCTGGCCTCCGGCCGCCGTGCTGCCAGGACTTGTGCACTAGCCCACGCACAGCAATGGCGGCGCGTCAGCTGCTGCTGTCCCAGGCGCCAGCTACCGGCGCCGGGCTCGCAGCGGCGGCCGCTGCCGCCAGTGGCCGCAGCGCCCGGGAGCGATGGTGACGTGGGCGGGACGCGTAGCC…
>TCONS_00148451
CGAGGGTGTGTGTCTATCCAACTTCGGGGCCGGCGCCAGGCTGCATAGTGGTGCAAAGTGATACAGGCTAAGCGAACAACATGCGAGGATAGAAACGCAATCACATTATGCCGAAGAAAACAGCTAGCACAAGCAGCGACTCAAGCAGCGACGATGACCTTGCTAAGTTCCAATCCGTGGCGGTGACGTTCGAGGACATCACCAGCAACGCAAAAGAAGTCCAGGAAAAGGCGAAGAAGCGGTTAAGTGGGCGCAAACGCAAATCAGAAAAGAAGGGCGCCGGAGAGGGCGAGGATGGGCAGCCGGAGGCGGGCGTTAGCGACGACGACGAGGGGCCCCTGGACTACCTGACGCCGGTGCAGCTCAAGGTCGGGACGAGGGGGCGGCTGGGGCGGGTGC…
>TCONS_00148773
GTTACGCCCTGCAATCCAGACCACGACAGCACACCGCCAGGCTATTACACCGTTAAGACCAGGAAGTTCAACCCCCCATCCCGCCCCTAAGGGGCCGGCCGGGCGATGCACCCCTAGCGGTGCTACTGCGGGCGGCTGACCAAGCACAGATGCTGGACATGTTTCGGCACCGCCACCCTACAGCCCGGCACTACTCGCACTTATACC
>TCONS_00148858
GTGAGGGACCCAGCTTTGTTGCGAGCTTTGTTGTGAGGAGCGTGCTCCCTCAACTGCTGCCTCTTTGCCCTTGATTCTGAAAGCCATAGTATCGCCGCAGCGCAGCCCCTGGTTGCAGCAATCCTCGCTGGCGCGGCTCCAAGACCTTTTCGCGCGCTTCTTGTGTCACCGCCGGCTACGCGGCTAGAATAAGCAGAATGGAGCAGCATCAGCCGGATCACCC
>TCONS_00148950
CCTGCCATTGTAGCTCCACAGCGCGACTATCATCTCTCCGGACAGCGGAAGCCACTGACGTGCCCCGTTCTTGAACACGGTTCAGCGCCCTCTCATACGCGTTCGCCGAGGGCAAACTGTCTGGCTCATCTGAGAGGCAGCTGAATAAAGATTTCAACATCGCAGCACCTGCACTGCAGTAAGACTAAAAAATGGACTGGGCTCTAGTCATTTCGGGCGAGTTAAGCGCATATGGCAGTTTAATACAACCTCTAGCCCTCTTAATACAAGTTATCTGGCAGAGCATACTCGCGGTCATGGAGACTTGCATCGGTTCTACAAAATTTTGTCGCCATGCTTGCGCGTGGGCACTGGCCTCTCAAATGCCTAAATATATTTAGTTCAGTCTGGAACAAATTG…
>TCONS_00149595
ATTTGTGTATGTAAGACAACTGTATAGTCATTAGAACTGATAGCGAAGGGCCCCCTCCAACATTTCGAGGGTTTAGAGCCATTCCTGAGCGATTTCAAGACTTGACGTTTCCTATGACGTGAAATAGTAAAGTTAACTGGAACGCTCGTTTCGCGGGGATCTGGCGTGTCCTGGAGGCCCTGGGCTCCCTGCGAGCGACGTTCTCCGTTGGTCTGCCTCGATGAGCATGGTTGCTGTTGACGGCGGCGGCGGCAGCAGTCATAATGGCGGCAACTGCCGGTCGAGACAACTGCCCTTACACGCGGGCGTACATGCTTGCCTCCCGCCTAGCGCCATAGCTTCTACGCTGCAGTGCATCACGCCTCCTGTCCCTCCCTCCCTCCCATACATGTCGTGCTG…
>TCONS_00150411
CTCATGCTGACTGAGCCCTCGTGCTGTGCCTGCCGCGTGGAGCCCGAAGTCGCTCGAGATGCTTTTGCTTAAGATTTCTTACCCATAGTCTTGACTGATATGTAGTAGGATATTGGCACAAAGGGGACAGGCCTGCGAGGGCTGTAAACAAAGCTGTTTTGTCACGGCTATCTGCAGCTGTGTAGGGCTGCATGTGATATATGTCATGAGCAAACTACAATTTCGACTGAAGCTGGGCACCGGAGCAGACTGGGAGGCGCTCGGACCTATTCCAGAGCCGTTTCCGTTCTCCATCGACGCGGACTGCACCACTTTGGCTTTTAAGCACTACCTCAGCCACAAAATCCTAAATGGGGTCTTCGAGCCTGGAAACTTTCAGCTTCGGCTGCAGGGCTGCGA…
>TCONS_00150799
GCGGGCTCATCTCGTTGACCATCCAGCGCTCAAAGCACCCAGTCTCGTGCGCATTCCCTGTCTGGCCCGTCACCAAACCTGCACGCCGCCCCCAAACCTGCGTCATCGTTCTGGCACAGGTTCAACCCATGATCTGGACGTCGCTGTCTGGCCCGGTAGCACTTCGCAAGCCCAGCGCACAGAGTATGCCACACTACTCCCGCCCCCAATCAGTAGCACCCTTCGC
>TCONS_00150898
ACTACGTTCAGGACACCCTGGCAGCGGTGACGGCGGCGCTACAGGCGGCAGAGGCCTTCGTGGCGTGGCGCAATGCGGCTGCTGCTGCTGCGGGCCGCCTGGCCAGTCGCCTGGACCGCCTCATCACACGGCTGCAGCTCAGCACCAAGGAGGGGGAGCTGCTGCGCTATGTGCTGTTCAGCCAGGCCAGTCAGGAGGATGTGGCGCCCCTGGTGGCGGTGGGCGAGGCGCGCATGCGGGGCGTGCTGCCCGCGCCGCACGCCTTCGTGGGCATGGCCACCCAGGAGTTCCTGGGCTTCATGTCGGGCGAGCGCCGCCACATCCGGGAGGGCCTGCTGCCCGACTGCTCCAAGGTGCGTGTGCGGGGGTGTGCGCGGGTGTGTGCGGGTGTGTGTGCGG
>TCONS_00150899
GGCTTTCCGTGGGCACTACGTTCAGGACACCCTGGCAGCGGTGACGGCGGCGCTACAGGCGGCAGAGGCCTTCGTGGCGTGGCGCAATGCGGCTGCTGCTGCTGCGGGCCGCCTGGCCAGTCGCCTGGACCGCCTCATCACACGGCTGCAGCTCAGCACCAAGGAGGGGGAGCTGCTGCGCTATGTGCTGTTCAGCCAGGCCAGTCAGGAGGATGTGGCGCCCCTGGTGGCGGTGGGCGAGGCGCGCATGCGGGGCGTGCTGCCCGCGCCGCACGCCTTCGTGGGCATGGTGCGCTGCTGTGCTGCTGTGTGCCGCGTGTGCTGCGTGCTGGGGAACTGCCGTGTTTGTCAC
>TCONS_00151941
TTCGTTTTAGAACATGGGGCCTTTTCCAGTCGAAACTACCCCCCCCCTGTTAGCAGGCACATTCCTCTGGCAAGCCCAACTACAAGCATGACAAAGAGCCCGGCGTGGCATTGATGGTGTGCGGAATGACGGAATTGCCACTTCGTTTGCCACCAGGGCCTCCCCTGGTTCGCCTCTGTTCGCCAGCCCGGGGCCCGTCCAGATAATATCCAACCCTGCCAGCGAGTGCTTCTGGCCCTCCCCATCAGACGGACAGGCAACCATGAGCCTTCTAAGGAACACAGCATTTCCAGTTCATGCACATAACCGCAGTCCACGCGGTCTTGCTATCGCACCAGAGGCCCCACCCGAATGCATGAACACACACTGCAGGCACGCCACCCCGCTCGCCTCAAAGCC…
>TCONS_00152015
CTCGAAAGCCACATGACACCGCTCAGTATGTCACAATAGCCTTTGGTGCATGCGTTAGGGCTATTGCAGTTGGCCTTGCGCCTGCTTTGCTCCAACTAAGCCCTCGTGGTGGAGGAACTGATCAAATTAAGGAAAAATCTGCATCTACTTCATCGCGTGTGACTCAAATGGCGACGAATGGTCCTGTACCGAACCGGGCGGATGTGGCCACGCAGCTACAAAGTGCGTTGGAGCGCTTTTCACACGAGCCAACGCGCTATGCGCTGCGCCCGTCCGTAAAAGCAGCGCTGGAGGCAATGGCTGCAGCGGCCGCAGACGACGCGGCAGCAGCGGCTGCAGCCGAGTCGTACAATGACAAGGTCGCGTTCAAGTGAGACGTCGAGAGTCATGGAAATGTTT…
>TCONS_00152018
CCGATCATGGCACATAGGCTACCTACACATGCCCTATAAATTGTTTGCTAGCAGTAACATGCAATTGGGCAAGCGGCCTCCGGAAACCCTCCGTGAAGCGATTGTTGGAGGACCTTGGCAATGCTCGGTGGCAACCTCGGTTTGCAAGGAGAGCAATGGCAGCTCCTTAACAAGCGGAAAACACAGGCATTGGGGTAATGACAAGGGGACAGGGTTTTGTGCGGCGTGTCTGAGCTAGGTCATGGGGGACTGGTGGGCCCCAACGCGCTCTGCGCACAGCCAGCCGGCATCGAGCTCACCACCTGCGTGGCACGTGACCCTCCAGGGATACATGCATGCGTTGCAGGTAGACCGGCAGCACCAGGGCTGCCTCAGAGCGGAGTGGCGCCGGACACGGCA…
>TCONS_00152270
TGGACGTTAGGTTGTCTATTATGGCACCCCTGCGTTTCACTCAAGCCACGGGCTGGTCGGTTGACCTCTGATGTCAAGGAGCTTAACAGGGGTCGGTGGGGTTGGCCGACGTTGCATGGGGCGCCGCCCGTACGTTGCATGGGTCGACTGGCCGCCCATAAATTGGAACAGTTTGCTGTTCTTGCATACATCTGTGCTCATACATACATATTACCGCGTGCTAGTATGCTGAGCTGCATGCCGTTACCACCAAGCTGGCTGGTCTGCTGCCGAGGGTACCTGCAATGCCCCTGAGCTCAACTCGCATTTATGCGGAGCACCTAAAGCTAAAGACGGCACGTACAGACGGCCGCATGGCGTCCGCTGGCGGCTGCTGAGGACTGCCCCTTGCGCAGCTGG…
>TCONS_00153529
GTTGGCACTGCCATAAGCGCCAGCGCTGGTCAGCGGTCGCGACGCACTCTGTTCGCATCAGCAATATCCCTCGTTGTCGTGCTCCATAGCCTGCTGCCAGAGCAAGCGGACGCGCCTTGCAATGGCCCTCGTAGCCCACCAAGCAATAGCGCAGCCGTCTGCTTAAGCATAGTTGTTATACAGGTATATAGTGCGTGTTCAAGGCGTTGGAACGCAAATTGAGGTCAGGCACGCAAGTGACCCAATCGCAGCCGGGTCGCTCCTGCAACCACAGCGTCTAGCGAGGTCGAGGAGTATGCATGTACAAGTATTATGTTATAACACTAACATTCAGGAAGTCGCTCGTTGATTTTTGCCCCTGCACGAAGACTGAGCCCATTAACTTTTTCTTTCATGTCA…
>TCONS_00153552
CAACTGTGCACTCGCGATGGCTCCATCCATGCCAAGTTCGTGCAGGCCAGGAATTACCTGACGCTGTCATACGAATACAGCTACACAACCGCCGACATACTTAACCAGAGCACGCGTGCAGCCACTGAACGAAAGATGCAGCTTTCCAGGTGCCATCAGTCGACTGGCCAGGCGACGCGCCAGGCGAAGCGCCCGGCGTCTCGCGCGGTGGTGTGTCGCGCTCAGATGGGTGTCAAAAATGAGCAGGGCGCGTCGCTTGCGTCGCGCGTGGGTGCGTCCGTCGCAGCGGTGGTTGCCAGCGCGGCGGTCCTGCTGGACGCAGGCGCCGCCTACGCGGACAAGGAGCGTGTGGCTGAGTTCGCGGCCAGCGGGCTGCTGTTCAAAGACAACGTGGAGGTC…
>TCONS_00153555
ATTCATCAGATACATAAATAGCTCCAAATTAAGCACTTATAAATCTTTCAGAAGCCTCGTAGGCGTGTAAGCTGCGAGCGCGATCATCTGTCCTTAATACAGCCGTGCTGGCAGCCCCATATAGTGATACCAATGAAGCTTAGACTCCGTAATCAAAATATTTGCAAAACGTGCAGGGTGAACGGTTTCGCCGCAAGGTCGAACTTCCTGCCTCGGTTTCGGCCTCGGCGACGATCGAGACTGTTAAACCCAGATCTGTCGTGTTTCTGCTTCTTGCACCTGGGTTGGTGGCGCAGAACCCCGGGCGGTCCTGGACTGGTGCTCTCGTGTGTGGCCTTAGCATGTGCCGGCTGTCTTGTGTGGCGACGGCCGTGCGACGGCTCATGCCGTGCTGCCGTG…
>TCONS_00153651
TGACATCGGCCGGCGGGTGGGGGACGCCCCAGCCTCGGTCTGAAGCCATGGATCTTTCTATGAAAACACCAGGGGACCAAGTCCCCTGGTACATACCGCTCTAATAAGTTGCGTTCCAATCATCCTTGTGCATATCGCAGCCAAAGTCACGTACTACTTTGACATGCGCACGGGTTCGAGAAAACTCTGCACACTGCTGGGCATGCCCACGGCATGCTCGCGAGCGGGCGCGTGGCGTTGCTGTTGACCCGTGTGGGGTTGACACGCAGGATGGGGACCGGCGTCCTGCGTGAAAACATGGGGATGGCTATGGGTTTCATGCCAAAGGATTCTCTAAGTGCCTTCTCGTAAGGAGTTGTGGTCAGTGCGCCCGCCTGCGGGGCTTGCGCCACCTGTGTG…
>TCONS_00153809
GTCGTGTGATGTCGTGTCTGTGGTTTGCCGCTGCTGCATACCCCCCCCTGGGGGTGGCTCTGCTGTGTGTGCTGTGCTGAGCGGTAGGTTGTTGCCGGTGCCTGTCGGGTGACTCAGTGCGTGTGACTCAGCGTGTCAAACCCGGTCCTGCATGGGAGCCGCTACAGGCCCAGCGGGGGTATGCCGGGCCAGCGAGTCCCTGACTCGCTGGTTGTGTTGCCAACAGCGCAAGCTAGCAGACTGTGTATCAGACTGTGTCAACCAACCCATCGCGAGCATTAGCCTTGTCCGTTCCTTCGCTTCCCAAACGTTAGCATCCCACTACGTTAGACTGCGTCAGCCTGCCTCGCGCCAGCAGCAGCAGCCAGCCTCCGTGGCTGAACCGCTCATCATTGGTTG…
>TCONS_00153865
AGCTGCTGGCGGCCATCACCGCCCTGCCCGCACTGCAGGAGTTGATGCTGTTCAACGCCTGGGTCGCAGTTCCGGAGCCGCCAGCCGCGCCGCCGCCGCCGCCGCCCCAGCCGCACGTGCTGCAGGGGCTGCTGCTCCTGCCCGCGCAGATGCAGGCGCAGGCGCAGGCGCTGCAGCAGATACAGGCGCAGGCGCAGGCGCACCAGGCGCAGGTGCAGGCGCACCAGGCGCAGGCGCAGGCGCACCAGGCGCAGGTGCAGGCGCAGGCGCAGG
>TCONS_00153897
GTGTTAGACACGGTGGTGCAGCGGCTGGGCGACACGGCGGCGGCGGCTCTGTTCGAGGTCGTGGGGGTCAAGCTGAAGCTGGGGCCGCCGGCTGTAGCAGTGGTGGGGCTGGCCCTGTGCGCCGGCCACCTGGCAGTTGCAGGCAGCCTGGGCCGCATGTACGTCGCCCGCCAGGCCGCTGCTACTGCCGCCGTCAAGGCCGAGGAGGAGCAGGCGCTGCACAAGCTGTAGCTACTGCAGGTGCTGCTGCTGCTGCCTGCTGCTGCTGGGAAGAGGAGCCGGGAGAGAGCAGGGGCGAAGGGGCTGTAGCTGATGAGCCGGGGAGGTGGGTCGTGTGGCTCCGGGTCGTAGCACGCAGCCGCATTTGTAACGCGTAACCGGCTCTGCCTCCTCCCGGCC…
>TCONS_00153944
GCTGTTCGGTTTGGATATGGTACTCGAATTGCAATGAAGTGCGACGAATCCTGAGCGCGCCGAGGAAAGGGTGTTCCAAAGGGCGCTCAGACACTGTATGCTTCACATGAATTAATGGGCTCTTTTAAGCGAAGGCTCCAGGAGCTTGCCGACTGACCGGAGCTTAAAACAAGTTTTGAAGTAGGGAGCAGTGTTTGAGCGGGAGGTGGTTCAGTTGCAGGGGGTAAGAAGTGCAGGGCCCGGGGTTTCGTGTGTCGCTCTGAAGGCCGCATTCACCATCACATCGAGGTCTCAATTTCTGTCTTTCTGTGTGGTTTGTTTTATTAAGTTGCGTTTGCGTACGGTGCTACAATGGTACGCACGGTGTCTACAATGGTACACATATTGTCCGGGGAGCAC…
>TCONS_00154028
CCGATTCACTCTGAAACTTGACCTATCGTCAACGTATCCGACTACGCGCCTGCTTGTCCAAGGGCGTGTAGGGCCCTCACGGGCCGAATGCCCACCTTCCCTATTGACTTGGTTGCTTTGCGCTAGAATAAGTTGAGCATCTAGTAGCCATGGAGGGACTGATCGGCAAGCGGAGCGGCAAGGTGCTGCCGAAGGACTACGAGGACCCGGAGTTCCTCAAAAAGCTGGACCCGGTGGTGCAGCAGCTCGATGAGGACCTTCCAGAGGTAGGCCATGTTCCTGCTTAGAGAGTCGCCAATAGGGTGGACCGCGCCGGAGAAGTCGGCAAATGGCCGGGGGCCTCTGGCGTGTCAGCGAGGCGCCAGGCCGGCGCGGGGCTGTCCGACCCATGTCGGCAAG…
>TCONS_00154037
GGCCTGGCGCAATTCATCAAACTATCAACACTGTATGTGCACCCCTGACACGTTGGGGTTGCTCGTTACTCAATTAGACGCGTTCTTCAAGGAGAACTACCATCTCCGGTCCACGCGAGTAGTCTGAACTTGCACAGTCCTTATTACGGGTATCACACATCTGCACAAGTAGCATAACTCAGCTCGGCTTTTCAATACACTGCTTGTTGAGTAAACCCAGTAGCGGCCCGCCCATTGCTGCTTCAACACGTTTTGGAGCACTCAGCGGCCTGTACCAGGGAAGATATTCACGATGTATCAAAATGAACATCCGCAAGACTTCTGATTTAGTCTTTCAGACGCGAGGGGTCACCCGCCCCTGTTAATCATCAATCGGGGGAAGCAATGCAGGAATCGCAC…
>TCONS_00154085
CGGCCCTCCGATAATTGTCACAACACCTCGTATCTGCGCTCTACCAGTACATGTCACAGGTGTTAGCGAAGGTGTCTAGCGAACAAACATTTCAGCAGAATGACAGTTTAGGACTCCGGAGTGCAACCTGGCATCTCCAGTAAATGGAAGCAAGAGCTGTGACTCGCCGTAGGCGCCCGGCTGAGGCAAGTGCTGGCCTAGGCGACGCGGTCAGGGAAGAGTCAAGTTTCTCTCGCGAGCTTTCTGCTCCGGAGGATGTTGAAGTCATGAAACCTGGGAACGCGACGGGCGTGGCAGCCCGTCGCATGGCGTCACGCTGGGGCCGTGGGGGCGATGTCGCCTACCTGCTCGTTGTGTCGCTTTCTTTCCCCCTCTATGTGAGTCTGCTTG
>TCONS_00154196
CAAGCACTAAGAGACGCACGTATTCCTGTAAGTCACGACATAGTCGTAGACAGCAAGCACGGCTCGCTCGCTCGTAGGGTCGCGTGATCGCCGGACACGGCACTCCAACACTTCAACAGCGTCAGACCCTGCTATATGATGCAATGTGTATAGGAAAACGAGCAGTATAAGTAGGCTAACAGGCCTTGCGAAGTATTCACTCGGACATAGACTTTTAGTCTTTAGACGGTTCGAGCCTAAACGAGTGAACGCATGTGTATATATATAAGCAACCAGCATGGAGGCTGCACCTGACAAGGCGGGTTGTGTGGCTGGCGTGTAGAGGGCTGGCCACTGCCGCTGCCGCGCACTGCTCGCAAGCCCGGGGACTCCGAGGCAGCTCAAGGCC
>TCONS_00154197
ACGTATTCCTGTAAGTCACGACATAGTCGTAGACAGCAAGCACGGCTCGCTCGCTCGTAGGGTCGCGTGATCGCCGGACACGGCACTCCAACACTTCAACAGCGTCAGACCCTGCTATATGATGCAATGTGTATAGGAAAACGAGCAGTATAAGTAGGCTAACAGGCCTTGCGAAGTATTCACTCGGACATAGACTTTTAGTCTTTAGACGGTTCGAGCCTAAACGAGTGAACGCATGTGTATATATATAAGCAACCAGCATGGAGGCTGCACCTGACAAGGCGGGTTGTGTGGCTGGCGTGTAGAGGGCTGGCCACTGCCGCTGCCGCGCACTGCTCGCAAGCCCGGGGACTCCGAGGCAGCTCAAGGCCATGGCTGCCGTTATCGCCATTGCTAGCG…
>TCONS_00154208
CAGCCAGCCACTACTCAGCCGGTTAGCCCTCGTAGCCTCTTACAGCCCTTGAGCACAAAGCCTCTTACTTGCTACTTCTTGCTACTTCTTGTCGCGACCCAGTTCGCTCTTCACGCCTCCCAGCTCCCTGCCCACCGCACTAGCTAAGCACCACTCGCTTGTGTCAGTGCGACTCCGAGTTGCCCGCCCGCGTCCGTTCACGCCGCGTACCAGCTCTCCGCCAGCTCGCTCGCCTACACTCGTCCCTTTACGTCTTTCTCCCTAAGAATGTGCCTTCCTATCCTCGTCAAGTCTCTGGAGCACGCTAAGCAGCAGCAGGTTATTGTCGACTGCGGTCTGCGGAACAGGCCCGCTCCGTCCGGCGAAGAGAACCCTGTGCTCCTTGTACAGCTGT
>TCONS_00155159
TTGGAGAACAAAGTGAGTCAAGTGGGGGCTTAAATGAGCAAGGCGAGCGGGGAGTGCGTGCGCGAGGGCAGAAGGGGGCATTGGACAGGCGAGCGGGCGGAGTACGACAGCGAAAGCGGAGCGTGCAGCGGGTGGGGGCGGGTGCGACGAAAGGGACAACGCAGATACGGGCGAGGCATGGAGAACAGAAGATACTTAGATTGGCAAAGTGCACCTAGGCCCCGCCACCTAGGCCC
>TCONS_00155239
GGGTTACATGCATAATTATCATTGGTTAAGAAGTGGTAGACGTGGGGTTACGTGCATTAATTTTACGAAATGAAGTCGTAGACGTGGGGGTGGGTTTGGTGTTTGGGAGGAAGAGGGGGTTCAGCATGACATGGTACACAGGGCACGATGACGTGGACAGGATGTCGCAGCAGAAGCGGTGTGACGGCCCGGTCCCGAGCGTCGTACCGGGCCACTGCTGCTGCTCCTTGCTTGCTGCTCGCGTGTTCCTTTGGGTCCCCTATCGCCCCATGCCTTCCCTGCCCCAGCTCCGCCTCCCGGCGTCCTCCCTGACACCGTCCCCCATACGTCCAAACGGTACTGCAGCTGGCATCCCTCCGACACAGCGCTCAGCTTTGCAGCATCGTTGTCGCTGCGCCA…
>TCONS_00155244
ATCCGCTGCTCCATGCAGTACGAGGGGGCGGCCTCGCTGTTCTTTGTGCTGGCGCTCGCGCTGCCGCCCCACATGCACCTGGCCGTGGCGCTGGTGGACCTGGTGGAGGTGGCGGTCATACACGCCATGCAGGCGGCAGCAGCAGCAGCAGCAGCTACTGCCGCTACTGCCGCTACTGCCGCCACTGCCGCGGCTGCAGCTACTGCTACTGCCGGCGGCGGTGGCCTCGTGGGTACAGCAGCAGCAGCAGCAGCGGGTGCGGCAGTGGCGGTGCCGCCGCCGGCGGCGGACGTGCTGGAGGGGTCGCTGTCTCCCCTGTCTCAGGTGCTGCTGCAGCTGGCGTGTACGGCGCTGGCGGCGTGGCTAGCGCGGGCGCTGTGGGGGC
>TCONS_00155246
CTCCGATAATTGTCACAACACCTCGTATCTGCGCTCTACCAGTACATGTCACAGGTGTTAGCGAAGGTGTCTAGCGAACAAACATTTCAGCAGAATGACAGTTTAGGACTCCGGAGTGCAACCTGGCATCTCCAGTAAATGGAAGCAAGAGCTGTGACTCGCCGTAGGCGCCCGGTAAGCATTCGGCTCGGCTCCGAGAACTCGCAGTACAGAAGTTCAGCGGGTCTTCCTGCAGGCTGAGGCAAGTGCTGGCCTAGGCGACGCGGTCAGGGAAGAGTCAAGGTAGGGGCAAAACAATCAGCATATAGCTCGTTTCCGACAGGGACTGCAGAGAAAACGACCGCTCACATTTTTGCCCGCACAGTTTCTCTCGCGAGCTTTCTGCTCCGGAGGATGTTG…
>TCONS_00155247
CTCCGATAATTGTCACAACACCTCGTATCTGCGCTCTACCAGTACATGTCACAGGTGTTAGCGAAGGTGTCTAGCGAACAAACATTTCAGCAGAATGACAGTTTAGGACTCCGGAGTGCAACCTGGCATCTCCAGTAAATGGAAGCAAGAGCTGTGACTCGCCGTAGGCGCCCGGCTGAGGCAAGTGCTGGCCTAGGCGACGCGGTCAGGGAAGAGTCAAGTTTCTCTCGCGAGCTTTCTGCTCCGGAGGATGTTGAAGTCATGAAACCTGGGAACGCGACGGGCGTGGCAGCCCGTCGCATGGCGTCACGCTGGGGCCGTGGGGGCGATGTCGCCTACCTGCTCGTTGTGTCGCTTTCTTTCCCCCTCTATTGGCTGCGCGTGATGGACTGGCGGCTG…
>TCONS_00156471
GGCGGCCGCGGAGGAGGAGGAGGCGGAGGAGGCAGCGGAGGAGTGTGATTGAACGGGGGGCGTTGGGGTTTGACTGTGGTGGGTATGAACACATACGGGAACACACACGTCGCCGCAAAGATTGCTTGCATGCATACGGCAAGTGTGCCCGGGAGGCGGTGCGACGCCGGCGGATGCGACGCATCCAAGCGTGTCCCTGTGACTGCCTGACTGGCTGACTAGGCGTGCATGTTAACGGCCGGCCCAGTTGCCGTCCAGTCATGTCCATCGTCGTGCTGGCGGTTGAAGGGCTAGTGGGTCAGTTGGGGTGGGATTGTAATTGTTTTGTGAAAGCACTTTCCAGGATGAAGTTAGTGCGATGAGATTTTGCGGACGCGCGGTATCAATGCTAGGATATTG…
>TCONS_00156494
CCTTGCGCATCCTGCGTCGTCATTCTCAGCGTCGCCCGTCGGGGCTGTCAAATGCAGCTGCTGCTGACTCCAAACGCAGTGGCAGCTGTTCGTTACGTGTCGGCTTAAAGTATGGGGTAATTGATGGTAAATCCAGACAAAGCTGTAGGACTCAGCGAACGCAGTCGAAAGGTTCGGAAGTCTCACTCTGCAGGCGATTGATGCGTTGTTAACTATGGTATTCCTGGTTCGTGAGGAACAACAACGAAATACTACAGCCAGCAAGCCAGGCTACCTTTCTGGTTGCATGTCATTGGCAATCGCCCGATCGCAGTAAATTTCCTGCTTGGCAAACCAAGTGACAATCGCTAGTGCACTAAAGCTAACAGTCACGTTCATACGTCCTTCTGGCTTGCCGCG…
>TCONS_00156518
CGCGGCACCAGCGTCATGCTGGACTACAGGCCGCGGCGAGTGGACGTGGGAGCGCTAGCCGAGGGCCGGCTGGCGGAGCTGATCAACCTGGTGCCGCTGGGCGGGCTGGAGCTGGCGCTGGCGCCGGCGGCGGCGGCGGGCGTGACGGGCTGGGACGGCCTGGGTGCAGTGCTGGCCCGCTACTGGCTGACCGACATTGCGCGCAACCAGG
>TCONS_00156532
TATTTATGTAGTCCCCACCGATGTCAGAATTAGAGGCCGAGCAGAGGAGGGAGGGCGCCAAACTCCTCTCCGCGGGCGACAAGTGGGCTTGCTGGCCTCGCTCGCAGCCAATTTTCGTGACGGGCATCGGGCCGCAGTCCCCTGTCGCTCGCATCCTTGGCGGAAACGTTTTCGACGCCAGCGGCTCGGCGGTCTACGTCGAGTGCCGCTGCCCCAAATGCACGCCGCTGCCGGCGCTTCTGCCACGCGACGAGGACGAGGCGGCCGACCAGCCAAGTGAGTGTTCGAGACGCTCTCTGGAGCTGGGGTCTGGGGTCTGGGG
>TCONS_00156541
CAGCACCCAGGTCAGGAGGGAACCATCTCCGGCCCGAAGGGAAACCGCCCTTCCCCCAGCTCGCTGCCGACCTTCACCAAACCGTGCATTGTTTCTGTGCAAAAAGCGTGTCTCAGCTTCTACACCGGCATAAGTCGAAGCGGAAGGTCCTTGGGACGGTTCTACAGGGGCAGGTTGAGGGGGCCCAGCACGCGATGAGCCCGCCAAATTTTGACGAGCACTGGATTCAGCTAAGCTCCAGCTTTTGCTCTGTACACTTCCATTATATACTTACAGATTGGCAACCTCTATTGGCCACAAACAGACGAGCGATGAACGCAACATCTACGTGACCTCGCTAGCGCGCCTCACACTTACCCGCTTTTACGATGCAGACCTTGATGGCAGTAGGAGGACCTC…
>TCONS_00156784
CTGCGGGCTGCGAATAGCTACCTATACATGTCCTCGGGCGGCACTATCTCGCCGGCACTGCGCTGAAAATGATTAAACATCTTTTCGGCGCTGACCCAGGGTCGCCGACTCAGTCGGAATTGTAACCCTAGTTTTCAGCATAACCATAACCTCGGAGACGCATACCTCTAGGGCTCATCCCCTAGCCCGCGAGCCTTGGCTCGCGTGGGGGCGCACAACATCTTAGTTGTCGACCTTGGCTTTCGTTTCCAAATTTTTGTCGCCTGTTCCGGGCGCTTTGATCAGATTGGTTCAGACAGGGTTGGGGTTCAGACAGGCGCTCAGCGCCGAGCTTTGGGTTCGAAGTTCCATGGCGGCTCGCGGGCGGCTGGTCGCATGAGTTCTTCGGTGTTGTGTTGT…
>TCONS_00156899
TTCAATTGCAACCAATACAAATGAACGATTGAACGTTACTTTTGCTATGCCTGGCGCCTTTGCTGCTGCAAAACTACCGAGCCTTTCGGTCGGCATGCCGGGTGCCCGCGCAAGCGGCTGCTGCGAGGGCTGCCCGAACACCCCGGCTGTCTGTGTCATGTTGAGGTGTTCAGCCATGAGGCTGACAGCAGGCGGAAGTGCGAGACGCGTTGACCTTTGAGCTTCTGGCCCCAGCGATGACCGCGAGCGAAAGAAAAGAACTGTCCAACAGCTACGTATAAGGCCTGAAGTTGGTTTGAGCAAGTTTGTGTTGCGCGCCAAAACGTAAGTGGGAAAAAGCGCGGTAGAGGGCTGGCCCGGGCCAGGGGTCAAAGCCGAGCGCTAGTGGGACGCAAGTGG…
>TCONS_00157013
TCCCCATAAGACCCATACCAATATATAAGAGCGGCTCTGAGGCGCGCCAGCTGCACTGTCCATACGGCAGGGCGATTCGCCACACCGGCTGTATCATGCAGCCAAAGAGTACTAGTATGATCGCCGATACCAACACAGCATGAAGATGCCTTGCAAAGCGTGCCCATGACTACTTTAGCCCGGCTTTTGTCCACACAGTCAAGTAGTGCTACACGTCTTACAGTTTAAAATACGCCAGCTCAACACATAAGCAAGGGAAAAAACGCACCGACCACGATCGGGTTTGCGATTCATGCCCTGGGTGTTTCCAGGAACGCCACACGTTTCCTTATCAGAGAAGGCAGACATCGGCTTAAATATCTGCAAGTATGAGGTAGACTCGCTGTGCTTGCATTCCTT…
>TCONS_00157054
CGCGTGTGCGTGCGCGGGCGTGTGCGTGTGCGTGTGTGCAACTATGTCCGGCGTGCTCCCCGCGTGTTACACACGGGTGTGGCCACATGGGGGGGGGGCACACCAGCGTGTGGCATTGTGGGGTTTCCAGCTCCATCCTGCTCCACGCAACCTGCTGCTGACGGCCCGGACACGCGCACCCGGAGGGCCCGCCCCCAAGCCGCTTTACTTCACGCATGGCTGCCTGGTACCTGTTCATGTCCGCTCTCGCTGCGCCCTTACAAACACACATACGCGCCCACAAAACACACACGTTCCCACACAACACACGCACACGCCCCCCACAGTGCCTCTCTGTCGACGCTTGCTGAGCTGCATGGAGGGGGCGGCGCAGGCGGCGGCGGCGCGGCGGCGGCAGCG…
>TCONS_00157245
CAGGCTGGGCGTGGGGCTGCTGCCGCTGAGGCTGAAGCTGACCCAGGACGTGATGTCGTACCTCACCTGGTACGGCACCAGCGTGGCGGCGGCGCTGCGGCCGGCGGCGGCGCTGCTGGCGGGCATGCAGGTGCGCAGTTTGTACCGTGTATGGGTATGGATGTTGTGGGCGTGTGTAGCGTGTGTGTGTAGCGTGTATGGGCGTGGGTATTGCCGTGGCCGTGGGCGTGGCCTTGCGCACCCGCGCGCGCGCGGGGCGACAGTTTAGCCTTCCGCGCACTGTCGCACTCACCCCACCCCAGCCTTCCTTAACTGATC
>TCONS_00157651
CGACGAACGTTCCTGAGGCAGCTTACTTAATAGCACTTTGCGGCTAGAGCTAGCTGACTTTGCTTGCAAGTTTTCCGAAGGCCCTCTTGTAATCTCTCTTGACTGTAACCGTCCAGACTTTGTCCAAGGCATTAAGCAACATGGCCATCGCCGGTGCGACCGTGGACGACCCGCAGAGTCTTGGCATCGCGGTGCTGGGCCTCGTGGTTGCCCTCGCCATCTACACAGTTGTCATTATCAAGCCAGCCCTCAACAAGTACGCATGATCGGTCCATGGCGAACGGCGCGGGCCTGAACCGTGCCCACTCTGGCGGGAACCAGGCGATGCTGGCGAGCACGGCGCCCGGCGCCCAGCTCGCCTCGGACCCGGCCTCGGACTCCAGCTCCGCGGCCTCAGCG…
>TCONS_00157793
CGAGGGTCTTCGGCCCGTGGAATGTGCGGTCCTGGGAGCGGCAGCGGCGGCAGCGGGGGACGAAGAGCACAGTCCGCCGCGGACACAGCCCTCCGGCCCCACCCGGCTGCTTCCTGCCGTGGACGCCGCCCTCAGCGGCCGACCAGCGCCCCTCCGTCCCGTCTCTTCATCCCCCACTGGGAATGGCGAGGCCTGCCCACCTTTACCCACCTACTTCACCC
>TCONS_00158078
GCCCGCCGCCAACAAAGTAGTGCCTGTAACTGTAAGCATTGGCAGTGGCTTCTTGATTCTCATACAGTTTCAGTTCATAGACCGGCAGTGTAAAGTCGCCATCGCCGAGCACAGCTGACAAAGCAGGTTAGTACTTTTTGTATTCTGTATTAACCTGTACATAAACTGCAATACCTGTGGAACACCTCGCCCTGCGCTTACATTTCCTACGTTCACGATAGCGATCCCCGGGGCCCTTATAATCAACAAGCTCAAATCCTGCTTCTAGCGCCTGCTTATGCACACTACAGAACACTTGTATGCAGTACTGTGTGTTGCACACCAGCAAACAAGTCTGGGGCCCAAGGAGCGCGACCCTGTCTACGATGAGTAATCTCAACACTGCGCAACGCAATACTT…
>TCONS_00159373
CCAATTAATGTCTGGAGACATTAAGATAGGAGCCCTGGGCGGTCCTGTTCTGAGACTTCAGTCACACACGGGATCCTGTCCATCGAAATCCCCTCGGTCCAGCCCACCCCGCGTTCAACTCTTAGCCATTTGTTGTATTGACAGCGCGCATCGGCAGCCTTGTTAAAGTATGAGTTCATGTGCACCAGCGCTTGAGACGCCCGCCACGTCAGCGCGCAGGTGTCGAACGTGGGGACATATCACATATGCCGACATGTCCAGTAGTTCCGCAACAGTTCCTCCCCTGGTACGAACTAAACCTCCAGACCCCCCACCTTGGCGGCCCAGAACTTCCTCACCAAACCACCCCTGACAAAAGTAGAAGTACGTGCGTAATCCTCTTAGAAAGCTCTGTAATTT…
>TCONS_00159407
GCCCGCCGCCAACAAAGTAGTGCCTGTAACTGTAAGCATTGGCAGTGGCTTCTTGATTCTCATACAGTTTCAGTTCATAGACCGGCAGTGTAAAGTCGCCATCGCCGAGCACAGCTGACAAAGCAGGAACACGGCGCCGTTGCGCGGCCAGTCGGGCGCCGACACGCTGGCGTTCATGTCGGGCTTGGAGCGCCAGAACATGCCGCTGCAGCCGTTGGCGCTGGCGTCAAGACGGATCTTGAT
>TCONS_00159717
CACGGTCAAACATTCGCCTGTCCATTTAGTGACTGGGGGGATGCCGCGTGGAGCCAAGAAAGACGCTTGAGGCGGCATGCAGCCATCCCCTTGGGAAAGCGCGTGGGAGGCCCATCTAGAGGGCGCTACGTGTATACATTGAGGGCACACACACACACGCGCGCCTGCGAAAAGATATATGTCATAAACGCATGCGTAGCTGAAACGGCCCACGGTCAAACATTCGCCTGTCCAACCCGTGACTGGGGGGATGCCGCGTGGAGCCTACAGAGAAGCAAATTGCCAGCGCCAAGACCACTTGCGCCCGCCTATTTTCCCACGGGCACGTGTGATAATAGCACTGAGACAT
>TCONS_00160305
CAGGAGAGACGGGCGCGAAACGCGCCGAGCGACTGGGTGTGGAAGCCGAGGTGCATGCGAGGGTGTTAGGGTGTGAGGGTGTGCGGGCTTTGAACTGGGTTGCACTGGTGGCAATGCCGCGCTGCTGGCACACTGCAGGACCCCAGGAGTGCCCCCGGGCGGCCTCCCCGTGCCCCTCCCCCAACTTGACCGTGCCTGCCTTCGACACCGCCACACTGCCCCACCCATGTCTCACAACCCC
>TCONS_00160308
GCGCTGCAGTTCAGTCAGCACCAGGACTGGTTTGAGCAGCGCTCCTTGGGTTTGGCAGAACTCCCGTTGCTGAACAAGGGGCCGAACACCTATTTCGAAGCCGGCAACAACGCTGCGCACAGCCCCCCGCCCGCTGTCGTGAGCCGAATTGTCGGGGAGGAAGGCGACTCGTGGCGCCGGCTGTGGGCGGTCGCCTACGAATGAGGAGT
>TCONS_00161041
CGCAGTCCCAGGTGCAGGCGAAGGAGCAGCCGCATGACGAGAACGCGGCGCCGGAGCTGCAGCAGCTGCAGGAGAGGAAGAGCAGTCACCGGTTGGCATCGACATCGTCGACAGGAGGTGCGGGCGGCAGCCATGGGACGAAACGGCAACGCAGTGGCAACTTGGGACAGCTCTGTGCCGGCGACCGTCGCAGCGCAGCAGCACTGGGATTAGACAAGGCGCTAGCGGCGCAGGTGTCTGTTGTGGCGCCTGTGCTTACTGCTGTGGCTGAAGGGGCGGCAGCGGCTGCGACCGACGGCAATGCGGACTGTGCTGGCAGGGG
>TCONS_00161063
TGGTGCTGTGAGGCCGTTGGGCGCGTGCGTATGTGGTCAGGTGTGCCGCAATGTATGGTGCCGTTGGCTGCGCGCACCAGCCGCGAACTCGGAGGGCGGGTGCGTGTCGCCGTGGGCAGCGCAAGCTGCAGGCACCGTGCGTGCCCGCTGCCGCCAGCGCTACCCCAATCAAGCAGGTCATTTGCCCCGCGCACAGAGGCGGCGGCGCGGTCATCGCTCTGCTGCCCATCCGTGCCTCTCAATCTTTCAGCTCCTGACAGACTGGTCCCCATCTGCTTTGTTCATGCAGAA
>TCONS_00161259
CCGAGCGCCATACGGTGTAGTGCATGGTATGCCGGTTGCATGTGGTGTTACGTGCAGGCTCGGTAAACGGGGGCCTGACCCAAGCCCCATCTTAACACCGCCATCGTGCTGGTCCTCCTGTCCTGTGCTCCAGGTGCCAGCTCCTGCTCCTGCTCTGGCTCCAGGCGCCTGCTCCGGCTCCGCCAGCTCCCGCTGCTGCTCCCGTCTCACTGCCCCCC
>TCONS_00161929
GTGGCTAGTGTCGATGGCGGGGGAATCACTGGGGCAGGGGTTCCGCGTGCCTCGGATTACGTGGTGCGATGGACCCCGCGACTGGTAGAAATAACGACCATCGAATGATAATGCTGTTTTGTTATTGCTTAACTGCAACCGTTCCCTGGCCTCAATTTGCAGCTTTGTGCTTCGTGGACCAAAACCTACCTGGAGACCTCAACACAAAGCACCTCAGAAGAATGGAGACCAAAAGTGCAGTCAAGCTTGCGGCAGCATCATTTGTAGCGGGTGTGGTTGCTGGCTGGATCCTAAATAGAGCGACAAGGAAGTATGTGGACAAGCTGCTTTCACGCATGCAACAGAAGGCGAAGAACCTCTAGCATCATTGAGAGCGGGCGCGCCCTACACGCTTGAACC…
>TCONS_00162932
GTAAATATTTGCACTGCATTTACCTATTACCTATTTATAAATGTAGTTAGAATAGAAACTCCTTGTGAACCGAGGAAAAATGGACCCGGCGGGGCCGCGAAGGCGAAGCGCTGCATATGAGCACAGGTCTGTTATCGGAAACATACTCACGCCAACGTCTGGTCCACCGGGACAAGCTGATTATCGCGTGACACCCGCGTCGCGTGGCACGGGCCAAGCTGCTGTCTCGCGGCCGCCTTGGGCGACAGAACTAGACGACGGGGGTGGAGGCTATGGCGCGCCCCTGCCGGGCCGCCCCGGCTCGGCGTCCCGGCCGCGGCCAGGGGCGGATGCTCGCTCCGCCCACGAGGAGTTCAGCTTTGCTACTCCCCCGTCCCGGGCAGCAGGCAGCTTTGCCGG…
>TCONS_00163097
CGTCATCTTAAGACTACAATAGTTAGCTGCTTTAAAAGGACCCAAACGACGGAAGCACGCAAAGACGGACGGGTGTATGCTGGATTGCTGCAACTGAGCTTGGCGCAATTCACGACGATGGCTGGCTGGTTTCAAGGCGTAAAGAAATTCTTTGGCTGGGTTGACGGCGATGGTTCGGAGGGGGCTGAGGGCGACGAGCAGAACCAGCCCAGCAGCAGCTCTGGGCCCTCACCTCGTGGGCATAGAGGTCGGGCGGCCGCTGGAGCTCGCGAGCGGCGGCACGAGCCAGTGTTGAGAGAGATGGAGGACGACCAGCACGGTGGCGTCCAGGGTCTCCGCTGGTATGCGGCCAGGCAAGTGCCGGACCGGCACGGTGATTACGCCAATGAGTTCCTGGAT…
>TCONS_00163122
CAAACATGTTGAGACACCTTGTTCTGATGAACGACATTCCCCAGCCGAGACGGGCGCGTATAGCGTATGCGGTGCGCGGCAGGTTCGGGGCTGGAAGGCACAGGTGGCAGCAGCTCGTTTCCGGGCAACAGCGGAAGCAACAAGCGGCGGGCTGGGTAGCACCGGCAGCAGCGAAGGAGGCGCCGGACTCAGCGGCAGCGTGGGCGATGCGGGGAGCGATCCCCCGTTAGCCGGCGCAACTTGACAACCTCGTTTGACAACCACAGCACAAATGAGACTGGATGTGAACGCGGCGCTGCAGCTGGTGGGGTGGCTGCAGAAGGAGCCGCAGCCTACTGCGGTGTGCCGGGGCGCTGCAAGTCTGTCTCTCCCCAGCCCTGAACCTGCTGTGCGGTGCTG…
>TCONS_00163178
CTGGCTCGCTCGCGCAGCCTGCACTTCCTGGTCGCATGCGGTGTTTGGAACCCCTGGCCTTGCCTGGGAATGTAGTTTTAGATGTATAGGGAGCTCACTAGGTAGACTTTGCGCGCTAGAGAATAGAGATAAGACGAGAGCTGTCTCATGTCGATTATCGAGCGACAGGCCGACAGCCCGCAAGTACCACCATCCAGCTTGCAATACTGTAAATAACACCTCACATCAATATACAGCAACATAAATGGATATGGAAGGCCCCGCACCAGGTCTCGCGCCCGCTGCGCCCGCGGTGAAGCTGCTTTTATCGATGTTGCCTACCCTGACCGCCACAGAGAGCAAGCGTCTTAAGACCTCGCACGGACTTGAATTTAAGCTCGCCTGGGTTCAGTGCCAGAG…
>TCONS_00163207
CCTTGCCATGTTCCATCACGAGCATGCAGGGATGGGCACGCCACGGTAACGGAACGCATCACCGGCGGTTCGTGATGACCGTAATCCTGGGGACGCATTACCGTGCAGCAATATAACCTGTCATGCAAGAATACGCATACTGCGGTGTGAGGGGTAAACGCTTACACGACCTGAGCCAATTCTCGCGCGGTATCAGGGTTTGATGCGTGCAGACGATATCCCGTCGCATTTTAGCAGCGTTCGACCGTAATAGTTACTGGCTTAAATCAATATCAAAAATAGGAAATTCATGCGGAGTGGCCAGTGCTGAGGCTTACCGAGTTCCCGCGAACCCAGGGCAGCCCCGCAAGGACGCTATGTCGCGCCTGGCCTCCAAGGACTTGGACGCAGCCGCGCGCG…
>TCONS_00163448
GGGTTGCCAACCGCAGACGTCATCTACCCGCAGGCAGACGGCGCGGAGGCGGCGGCGTGGCTGGCGCTGTGGCTCCTAAATCCGCAGCTGCCCGTGCCCCCGGTGCGGCGTGGGCTCTGAGCAGGCCGCGCGCCTTGCTGTCCTAGACCGCCGTGTCTGATGTGGCATCAGGAGGTGGGCATGGTGCCATCAACCAGCCACGGATGCTTTTACCCTTGCGCCAGCGAG
>TCONS_00163689
CAAACATGTTGAGACACCTTGTTCTGATGAACGACATTCCCCAGCCGAGACGGGCGCGTATAGCGTATGCGGTGCGCGGCAGGTTCGGGGCTGGAAGGCACAGGTGGCAGCAGCTCGTTTCCGGGCAACAGCGGAAGCAACAAGCGGCGGGCTGGGTAGCACCGGCAGCAGCGAAGGAGGCGCCGGACTCAGCGGCAGCGTGGGCGATGCGGGGAGCGATCCCCCGTTAGCCGGCGCAACTTGACAACCTCGTTTGACAACCACAGCACAAATGAGACTGGATGTGAACGCGGCGCTGCAGCTGGTGGGGTGGCTGCAGAAGGAGCCGCAGCCTACTGCGGACGGCGGGAGTCGTGGCCATCATTACCCCCTGACCGGCGATAGTCGCGGCGGGCTCAA…
>TCONS_00163929
GGTAACGGCACCCTCCACAGCCATCATATGACAGCTTTTACGATTCCACTGCTACACGCAGCATGCGGTGTGGCGGCCTGCTACTGCCGCCTGCTGCTGAAGGAACACATGAAGACGCGCGCACCGGCGTTTCCGCGCAAGCACCGTGCAGAGCCGTGCAGCTCGCCAGCGGTGCTGCTGCCTCCGCGGCTGGTGCTGGTGCTGATGCTGGTGCTTGACGTGGAAGGGAGGGCACGCGGGACCTACTGCTGCCAGCAGCGCCAGCAGCAGCAGCAGCGCCAGCAGCATCGTCCGTCCGTGGATAGATGTCTGTTGCCATGAGCGTGTGTAGTAAGCTGGCGGTGTGGCTCAGGGTGTGGGTGTAAACAGCTGCTGCCTGGTGGGCGGGCCATTGGTGTG…
>TCONS_00164022
GCGGGGCGGTGTTGGCATGCGTGATGCCGTATGCGTTACAGCAGCACGAGCAAAGATGGACGTGTGTGTACGGTATGTGCAACATGATATTGGTGTTTGCGGGAGCACGGGGCGGGGTGGCAGGAGTGTCGTGTGCGTTGCACGGCAACACAGGCGCTCCCGGCCCCCGACGACGGGCCTCCTGTTGCTCCGCTCCGCTCCGCTGCCACTGCCACTGCCACTGCTACTGCC
>TCONS_00164040
GTGGTCAAAGCGTACGTACACGTACGTAAAGGAGTAAAGGCAGGCGGGCGGGCAAAGGCAAATAAATTAACGGCACGTCAGTTTCCGAGCGGAATGAAGTTAGTCGTTTGGGGCAGCAGCCCCAGCGCGCTTCAGGGAGAAGAGTTGCAGTACAAGAGACACGCCACGTCTCTCCATCACGCAGGGCCCCCGCACCACACGGCGCAG
>TCONS_00164181
GAGTTCAGCAGGAACGTGCGCGAGAGTGGCTGTTATCAATAAAACTAAGGCAGCAGCAGTGCCAGCTTGCCTGGTGTTGGGAACTGCGCCGCCCTGCGACCGGAGCTCGCCAAAGGAGTACAGGAAGATGAGTGCGCGTGTTGGGCGTGCAGACTACTGCGTGATGCCGGCTGATGCGTACGCGTGCGCGGCGGCACATGCAACACACCAGTCGTGGTGTGGGCGGGCTGCAGCCAAACCGTGCAGTCCCCCGCTCCCCACGCTGCGGCGCCTTCAGGCCGCGCCTCCACCTGGCGGTGTCGCCACATGAGACACGACGCCTGTGCGCATCGCCGCTGCGCCCTCGCGCAGCCACACATACAGCCCCACGGCTTGCCGGCCGCGGTCTGGCATCAACAT…
>TCONS_00164200
TGGAGGGGTTATCTTGGTAGGGCCAACAGCGGACTCGCCACCGGCCTCACCCTAGCTTGTCAGCTTAGGGACTCGCAATAAGAGGTAGTCTTATGACGCCGACCCACGGCTTAGGTGAGCAGCGCTAGCGTTTGCGGTGAGCCGGGCCTGGGGTTCCTCCCCTCTCCGGAGGCGAGGAGCATGGGGGTCATTCGGGGATCTCTCCTCGGGTGAGCGTGCGTGTCTCGTACGTTTTTGGGGCCCTGGCTAGTCCACGGCTGTCGTCCCACATGTAACCTCTATCAGCTAACCTCGCCCGCCAACGCCCGCCCGTGGGCTTTGTACGCGGGTGGTCTTGCGCCACGATGCCGGAGTTGGGTGCCGGAGTCACATCACGGTCGCAAGATCGAAACCCATCAG…
>TCONS_00164973
GGCATTGTTCCAGGTTGGCTTGGCGGCATAGCCCACTTTCACCTTGAGAGGAAGAGCCAACCTTTCATGTGGCAAGCAGGCCATAACTTGACTAGTAGTAGTAGTAGTCCTATAACTACAAGCCTCTAGGGCTCAGCCCCTAGCCTTACGAGCCTCGGCTCGTGAGGGAGCGCACAACATTTTCGTTGGCGGCTTTGGCTTTCGTTACTAACTTTTTGTAGCCTTTTGCGGGCTCTGTGAGGCTTTACGACTTGGTTCCGACTTGGTTTGGATGGCTTCGGCCTTGGGTGGGTGCGTCGCGCCCTTTCGGCATTGCGCGTTCTGTGGCGGCTGGCCGCGTCTGGGTGGCCGGCCGCGCTCGTTCTGCTCTGTGGTCGCTTTTTGGTTTCGTGTGTGCAG…
>TCONS_00165584
ATGCGGAGGGAATGTGTTATTAGCTAAGAAAGTGGTAGACGGTAGGCAGTCTTAAGGGAACAGCAATCGTGTGGGGGTGGGGGCGGTGCGATGATGGGCGAGTCCTGGGCGGGCCCAATCCCACGCGCCGCGCCCGCCACGCCGCCAAGCCGTTGTGACCGTTACCCGCCGTACTTCCCTGCCGTTACTGTACCTGCCGTACGGTAACCCCGTGTGCCGTACAGCCCGAGGCCGAGATCGACGCCATCCTGGACGAGCTGCGTGACCAGGTCGTGGCGGAGCGCGAGGCGGCGGCGGCGGCGGCGGCGGCTGCTGCTTCCGCCAGCCGCAGCAGCAACGACTTTGCCGCAGAGGAGCGTCGGAACTTCGAGGTCCGCGGCATAGACCAAATCGACAGCC…
>TCONS_00165599
TGCGACTAAACGGGGTCGAGGCTGCATGGGGGACGTGGCGGGCGGCGGTTGCAGCGTGTCCAGACGCGTGTCAAGCTGGTGTGTGTGCGTGTGACGTGTGTGCGCCGTGGGCTGGCGGGAGCTGGCCTCCCGCTCCCCACTCCACGGCGGCACCGAGGCTAGGCACGCTCGCGGCCGCAGTGGCCGCGTCGGCTGTTCGTGACGAGCCCCCCATCCCCCACCCCCCAGAATCCAGTGTGTGTGTGTGC
>TCONS_00165611
GGCGGCAGGCGGCGCTGGTGTGGGCAGGGGCGGCGGTGTGAGGGGGGCGGAGTAGTCGGGCTGAGTGGCTGGAGACCGGTTCAATGGTTCGCTGGGGACCTCCATGACATAAGATGGGTGGGGTGCATGGGAGGCGTGCGGAGGTCGGACTAGATGCGTGGATGGGCTGGGATCTGGGACGTGTGGCGCCGGAGCTCGGAGAACCTGCCACGCACCCACCCACCATCGCCGACCAATAGCGCCATCCCCGTCCCCATCCCGCCCCCTCATCTAAGATTGCCTGCCGTCGACCATCTTCTTAGCTAATCATGAATGCAACCCCCACGTGAATGACTTCATCATCAGGGTGACACCACCCAGCCCTTCACTCTGACCTCGCTGGTGGACGTGGGCCGCTGG…
>TCONS_00165618
CCGACAGACCCCGCGCGGAGCCTGCAGCAGCCAGGGGCGGATGAGTACGGGGCCACTAGGGCAGGCGGTATGCAGGCTGTGTGCTGGGACGAATTCGCTCGAGGTCATGGGTTCGACTCCCATACACCCCTCCGATTTCGATCGGAATGAATAGACTACGGACATGCAGTGGGCTGGACGAGTTTAGGCTTAGTTGATTTGGCTGGATTCAGTCCGGAAGGTTTGCTGCGGACTCCAAAAAATCGAGTAGTTCTGATTGGTCGGGTGATTGAGCAGGGTCCTAGCACTCGATGTTAGGAGCAGAACTGGAGGTAAATGGAGCTCTTACGAGAGCAAGCCTACTACTAGAGTAGGTCGTCGGCGTTGCAGGTGGCACGTCCCTGAGGTCCAGAGCAGATG…
>TCONS_00165686
GGGCAGGATGCGGGGGCGGAGGCGGTCGCGTGTGTGTTTGTATGTTTCGGCTGTCGGCTGGCCTGACCTCACTTCACCACATTGGCCGGCGCTTCCTCCTGTAATTCGTGCACAGAGCCCAGGACGCAACGTGTTGTCCCCAACGTGTTGTCCCCTCCTCTTAGCATCCCCGTACCATCTTGCTGTTCCCCAAGCTTGTCCACCGTCTACCACTGCCTTAAC
>TCONS_00165762
GGCGGGGTGGCGCTGCGCCCCTCAAGTTCCATGAAGCTGTGCGCCTTCACCGCGCGGGCGGGGAACACGCGGGTGCTGCAGGTGCTGCTGGAGCACGGGCACGTGATGGACGAAATCATGCTCAGCTATGCGGCGCGGCGGGGCCACCTGCAGACGGTGCAGTGGCTGGCGCGGGTGCTGGAGACGCCGCCGCACCGCATCTACGGCCTCCGCACACTCACGGACCGGGGTGAGCGGCCGAGGGGAGGGGTGAAGCGTGGCGGTGGTGGTGCGGTGGGCGTTTGGAGGGGGGAGCTGGTTGTGGGGGAGCTGGTTGTAGTGTGTGGGGAGGTGGCAGAGCGCCCTACCCAACTGCCGGACCCACACGTGTGTGTGCCTGTTAGCCACAGCAGCATCAGG…
>TCONS_00165799
CGTGGCGCAATGGATAGCGCACTGGACTTCGAATCCAGGGGTTGCAGGTTCGAGCCCTGCCGTGGTCGTTTTGCCCGCGCTGCCTGATACTTTCGCCGTTGCGGTGCAGAGAAACGCCCTCGCAGCGGGAGGTACGACAATGTGTGCCTGTAGATGCGGACAGGCCACGAGCGGGCGGAGTGGGGGTGGCGGACAGCACCTCCTGCCAGACACAGGGTGCCGGCTAGCATACGTGTCGACCGCGGGAGGCCCCCTGGGGGGGGGGAGGGGTAGAAAGCTTAGGTTCTTACCCCATGCTCAAAATAACAGAGCTTTAGGAGAGCATTATGCAC
>TCONS_00165816
GTTGGCGTGCTGGCGTGCCAGCGCTTTCATGCAGGCGCAAGGTAGGGGGTACGCCCCTGCCTTGGCACAACAACATCCCACGCCCGTTGGGCTGCACCGCACGCCCCGCCAATCACAGGACCCCGCCAATGACGCCCGGCGGCGAGCCATTGCGGATGCGGGGCAGCACTTCGCCGCCAAGTTCATCACGCCGGAGCAAAAGTTGCGCTACTGGGTGGCAGCGCTGCAGTCGTACGCGGCCCTGGCGCCGCCGGAGCTGGCTCGCGTCGTGCCGAGCGTTGAGGGCCTGCACGGCGGCTGCAAGCGCTAGATGGGCCGTGCCGGCTGCAGCAGCATCCTGGCAGCGCTGCAGCGCGCCAGTGACGACAAGAGCTCCGTCAGTGACAGCCATAGCGAGCG…
>TCONS_00165829
GGATGGAGGGGGGGAGGGGGCAGCCGCGGGGCTGTGGGGTGCGATGTCAGGAGCAGGGCGTGCATTGGTGTGGACAAGAATGGATACAGAGCTGCAGGCTCCGTCTGGGGCTCTGGGCTCCGGTCGCCGCCACTCCAGGCCATACGCTGCCGCCGCCCGGCCACAGTCCTGGCTCCGCCACTGCCAGTGCCTGACCCCTTGACATCCCGACCGGTCTACTACTTCATCTATGCTTCCAAGCCCCCAGCCCCTCACCGCCACCCCAACCCACTCCCACCCACTCATTAACC
>TCONS_00165834
GACACGGAGCGCCCACATGCCAGCGTGCCAAACCCAATCCCGCCGATCAGCGCCGATCCCGCCCCCCTTGCGCCTGGCCACGCGGCCGGACAGCTATCGACTGCCCACATCAACCGCTTGCATGAAATAGGCATCACTTGCTTTGCTGCTGCACGTATTGCGAAAGCGCGGTTAAGTATCCCTTGCCCACGGACCTGCTCTGCGCTCAGGATTCAGCCACAATAATTGAATTACTAACCTTAATGGTATCAACAGAATAATGGGCTTCTGAAGGAGCTTTCAGCTTGTCATCGCCAGAAGAAAGCAAAGATGGCGCCAGACGCGAGCTCGGCGCAGCTGGACGCCTTGCTCCAGCCGCGAATGGAGCTGCTGTATGGATCTAGTGGCGATGCAGTGCTG…
>TCONS_00165835
ACAGGGTGGCGATGAGGGCGAAGTGGGCTGGCGGCTGGTGGACCTACTGCCGCCCCCGGCCACCACCGGCAGTAGCAGCAGCAGCAGTGCTGCAGCCTCGTCTGCTACAGCCTCGTCTGCTACAGCCGCCGCCGGCTCCAGCGCCGGCCGTGTGGACAGCCTGGCCCTGCAGCGGCGGCTGGCGGCGCGGGGCGGCGGCGGCGGCGACTCCAGCTGGCGGGGCGTGTCCGTGTCGGCAACCCCCTACATGCCGGGCGGCGGTGTGGCGGTGCTGGGTCCCTCCGGCCCGGCGGCGGCGGAGGCGGGGTCGGGCAGGTGGCTGGCGGAGCTGGAGGCGG
>TCONS_00165836
CAAGACGGTGGTGGCCGAGTACGCCTTCGCGCTGGCTACCCGCCACTGCACGCGCGCCATCTACACCAGCCCCATCAAGACCATCAGTAACCAGAAGTTCAGGGACTTCAGCTCCAAGTTCGAGGTGGGCCTGCTGACGGGTGATGTGCAGGTCAAGCCCACCGCGCCCTGCCTCATCATGACCACTGAGATCCTCAGGTCCATGCT
>TCONS_00166145
GTGGCTGGGAGCTAGGAGGAGGGGCAAACAGGGGCAAAGGATCCAGAACCCGACAAGTGTCCCCGAATTCCCGATTCACGAACTTATATCGGCGTAACATATAGTGTAGTTATAGGTTGTCCAGTATAAAGCCTGCTGAACCTTACGTAGAAGCATCTCGGCAGCAAGCCCAACTGCAAGAATGCTTTCGCAAGCCGCTGTCTCGTTCCGCTCGCGCTACTCCAGCGCGCTGCTCGCTGCAGCTGCTGTGTCGGGCACAGCCTATGCCGCGCTCAACCGCGAGGGCACGAGCGTTGCGCACGCCGAGGCTGCCAAGCCGGCTAGCACCACCGCGCTGGACCCCAACGAGTTCCGGGCGTTCAAGCTCAAGGAGAAAAAGCAGCTGA
>TCONS_00166153
AATATCGGTTTGCGTTGTTGCATACTGAAATACTCGTGACCAAATAGTTATTTATTGTTGGCTAGGATGCTTGCCACAGTTCCCGCCACGGCCAGTCAGGGGTTGAACGTCTCCCGACCAGCGGTGTTAGACGACGGCAGTGATGCAAAGAAGTACATAACACAAAAAGGCACGCTCACACGAGATGGTGGTGTGAACATCGCCTACGAGCTCTTGCAGTCAGAGCCAGCCTCGACGACGCAAATCGCGCTGCAAGTGGACGCGGCGGGCGTCACAACGACGGAGGCCGCTAGCAGCAGCGCCACAAACAGATTCTTGATGATTATGGGT
>TCONS_00166208
TCTCAAGCTACTTACAATTATGGTCATGTGCTTGCATTAATGTGCAGACGCCGTTTCAACGTGTCACAAACACAGGGAGCCCGCTGACACGATTTATGTGCGCACGCGTCGTTGATGAACCAACTCAATACACCTTAAACAGACTTGCAAATACAGCACTTGATCACATTACCGCTTCGCGTGAGCGAAGGGCCAATTCGATTGCGCGCGATGCTGTCCCCTTCTGCTGCTGGACCTTGAGAAACACATGTGATGGGCTGCTCGGCGTCCGTGGAGCTACGGGGCCAGATCGCCACCGCCCCGGAATGGCCGCTCTCGTCCGAAC
>TCONS_00166227
GGCTGCTGGGCTGTTGTGCAGTCGGTAAGTGCTGCTTGGCTGCCCGGCTGCGTACCGTACCGGCACCCAAGCAGCGCTGCCCCCCACGCCGCCGCAGGTCAAGGACTCTGAGACGGTGCGGCCGTGTGACCTGCAGTGGGCACTGGAGCGGCAGATGGGTCTGACTCAGCTGGTGGTGCGCGACTGCGCCGGTCTGGCGGCGCCCGGCCTGAGACACGACCTGGCGGCGGCGGTGCGCGCCGCCGGCCGATGGGGGCCGCAGCACTACCGCTGCAAGACGCCGCCGCCGGCGGGGGCGGGGGCCGCAGCCGGCGGCGGCAAACCCGCTGGCGGCGGCGCCGGCGGCGGTGCTGGCGGCGGGCTGCGTCTGAGTGTGAGCAACACGTCGGCTGAGGAGGA…
>TCONS_00166284
GCCACATCCACCACAGGCGTACCAATTCTGCGACTTCAATAAGTGGTCTCTTACACACATAGATTATTCGGAGCGAATCCTGGGTCAATCCTGGAGGCTACGAGTGGGCATCCCCCGGCGGGGGGACGCGAAACCATCTTTGTCTAAACGCCAAGTAGCGATGTACAATCAGCCAGTTCTGCTTCCATATGTGAACCTGTATGCATTCAATGCACTAAGACAAGGCCATTCCCCACGGGAACGACGGGCGTCATAAATCTCAACGTTTCGGTCGTGTACCTGTCGCTCTTTCGAGGTAGCAGAGCCATAATCGTTCTGTCATGATACATAACATACACACAACGTTTCCCGGGGCCCTGGCTTGCCATGTAACGTCGGCATGGGGCGGCATGGAGCATT…
>TCONS_00166285
GCCACATCCACCACAGGCGTACCAATTCTGCGACTTCAATAAGTGGTCTCTTACACACATAGATTATTCGGAGCGAATCCTGGGTCAATCCTGGAGGCTACGAGTGGGCATCCCCCGGCGGGGGGACGCGAAACCATCTTTGTCTAAACGCCAAGTAGCGATGTACAATCAGCCAGTTCTGCTTCCATATGTGAACCTGTATGCATTCAATGCACTAAGACAAGGCCATTCCCCACGGGAACGACGGGCGTCATAAATCTCAACGTTTCGGTCGTGTACCTGTCGCTCTTTCGAGGTAGCAGAGCCATAATCGTTCTGTCATGATACATAACATACACACAACGTTTCCCGGGGCCCTGGCTTGCCATGTAACGTCGGCATGGGGCGGCATGGAGCATT…
>TCONS_00166756
CGGAGGAGAGGAGGCGGTGCTGCGCCGCGTGCGGGAAGGCACCATTGACCTGTCCGGCCCCGCCTGGGCCCGTGTGAGCCCCGCCGCCCGGCGGGTGGTGGCCGCCATGCTGACGCGCGACCCCGCCCAGCGGCCCAGTGCGCGGCAGCTGCTGCGTCAGCACGACTGGTTCTACGAGGCCGCTGCTGCGGCGGGGGTTAAAGAGGAGGAG
>TCONS_00166880
AGCCAGTTCTGCTTCCATATGTGAACCTGTATGCATTCAATGCACTAAGACAAGGCCATTCCCCACGGGAACGACGGGCGTCATAAATCTCAACGTTTCGGTCGTGTACCTGTCGCTCTTTCGAGGTAGCAGAGCCATAATCGTTCTGTCATGATACATAACATACACACAACGTTTCCCGGGGCCCTGGCTTGCCATGTAACGTCGGCATGGGGCGGCATGGAGCATTTCAGGAGTTCACTTCTTCTCTTGCAGATACAGATAGATACAGATACACGCTCGACTATGCGACCGAGCCCAATCCCGCCCAATCCCATCAAGGCCGCCGATTCAATTTGTGGAGCAGTATGAATACGGTGCACGTCTTCAACAGCCACTATACACTCGTCAACACAAAGT…
>TCONS_00167110
GGCGGGTGGGTGCGTGTGATGGGCCTGGTCGGCGTGTGTTCGATGGGATGGGATGGGGTGCGGGGGCGGGGTTGGGCGTGCACACGAACCCCATGCGCCCATGGCCCCGGCCGTGCAGCCCCAGCCGTGCGACATGCACACGGCCGTGTGCCCCGCCCACCAATCGCTCAAGCCTGCCCGGCCTCCCATGCCGGCCTCCCACGCAGCACAAGATAAAATGCCGCTCCTGCTAACTTTCCTTACCACTCCAAAGTCCCAATCCACCCCCGCCTCAC
>TCONS_00167503
CAGTAGTGACCTGCAGTCTAGTTCATGTGGTCGTGGCTGTCGGAAGGCTGTAGGACAGGTCATGCCAGGCAATCGTGCGCGTGTGCATGTGCATGGGCGTGTGCATGTGCGTTGGTGTGGGCGTGGACGTTTTGCGCGGGTGTGGGCGTGGGCTTGGGCGTGGGCGTGGGTGTGGGTGTGGGCGCGTACGTGACCATGTATGGGTACGGACCA
>TCONS_00168111
CCTGGATCGCTGAAGCATCTCGTATGGTACGGTCCCTCACCACCCCATCTCCTTAGACAGCTGCAGCTGAAGCATGCGCGGCTGTGAGGTTGCAGGCAGCGTCATCGGACTGCGATGAGCGCAAGCTGGATAGGCGTATGGCAGTAATAGGCTGTTGGCTTCACGAGCCACATGCAGCTGTTCATAGGGGCGGGGCGGCCTGGCTTGGAGAAATGACCCGTGTATTGTTTACAGGCGACGGGTGGCCTGTTCGGTTTGCCATGCCTCGCCCCTCAACAGTCCTTCAGATGTGGCAATGCGCTCCACACCAGCTCTTAGCCTTCTGCAGTGTTGGATAAAGATTGTGTGTCAACTCCCGTAGGGCGAGGACATGCTCTCACCTAGCGTCTCTCGCACCAA…
>TCONS_00168333
TGTCTAAACGCCAAGTAGCGATGTACAATCAGCCAGTTCTGCTTCCATATGTGAACCTGTATGCATTCAATGCACTAAGACAAGGCCATTCCCCACGGGAACGACGGGCGTCATAAATCTCAACGTTTCGGTCGTGTACCTGTCGCTCTTTCGAGGTAGCAGAGCCATAATCGTTCTGTCATGATACATAACATACACACAACGTTTCCCGGGGCCCTGGCTTGCCATGTAACGTCGGCATGGGGCGGCATGGAGCATTTCAGGAGTTCACTTCTTCTCTTGCAGATACAGATAGATACAGATACACGCTCGACTATGCGACCGAGCCCAATCCCGCCCAATCCCATCAAGGCCGCCGATTCAATTTGTGGAGCAGTATGAATACGGTGCACGTCTTCA…
>TCONS_00168334
GCATGGGGCGGCATGGAGCATTTCAGGAGTTCACTTCTTCTCTTGCAGATACAGATAGATACAGATACACGCTCGACTATGCGACCGAGCCCAATCCCGCCCAATCCCATCAAGGCCGCCGATTCAATTTGTGGAGCAGTATGAATACGGTGCACGTCTTCAACAGCCACTATACACTCGTCAACACAAAGTTTGTTTCAACCCTTCCGCCCTTGCTTCGCGCTTCACGCGACTCGCTGGTTGTGATGGTGATTCACGGTGACGCTGCTCTGCTCTGGACTCTGCACTGACTGGAGATGAAATACAATGCGTCCATTCGCGGTGAGCAGACGAGCAGTTCTCTGCGCGGTGCGCGGTGCTGTCCTGCTCCTCACTCCAGGCACTGACAAAAGATGAATC…
>TCONS_00168359
GGCGGCAGGCGGCGCTGGTGTGGGCAGGGGCGGCGGTGTGAGGGGGGCGGAGTAGTCGGGCTGAGTGGCTGGAGACCGGTTCAATGGTTCGCTGGGGACCTCCATGACATAAGATGGGTGGGGTGCATGGGAGGCGTGCGGAGGTCGGACTAGATGCGTGGATGGGCTGGGATCTGGGACGTGTGGCGCCGGAGCTCGGAGAACCTGCCACGCACCCACCCACCATCGCCGACCAATAGCGCCATCCCCGTCCCCATCCCGCCCCCTCATCTAAGATTGCCTGCCGTCGACCATCTTCTTAGCTAATCATGAATGCAACCCCCACGTGAATGACTTCATCATCAGGGTGACACCACCCAGCCCTTCACTCTGACCTCGCTGGTGGACGTGGGCCGCTGG…
>TCONS_00168714
CGAAAGTCCCTATCGTATAGTGGTTAGTACATCACGTTGTGGCCGTGAAGACCCCGGCTCAAACCCGGGTAGGGACATGTTTGTGGTCCCTTAATGCCTTTTGATACGGCGTTGGCGTACGGAAGACTGTTAGCTGCAGTAGACCGACCTCAGGACACGACGCACAGCACCGGTGTGGGGCTGTACTCCACCCCAGCTTGTGGTGGCGTGCTGCTGCTGTCCATGCATGCGGGCCAGGGGATGCGGGCTTTCAGGCGTGGGACTCAGAGGAGGATGTCAAGAATAGGGAGACTCAGCGATGGCTGATCGGCC
>TCONS_00168776
GGCGGGTTAAGGCCGACCTAACACTACCGTAGTGTGTGTGCATGGTGAATGGTGATGAACTGACGTAAACCTTTTTAGGAGGAAGGACAGGGCACTGTTTAACACTAGAAACACTAATGCTACGAACAAATATTTCGTGCCTGCCCCACACGTGGAGTGGCCGACACGTCGTAACCTCGTTGTGCACCGAAATCTCGAGGAGTGGCGTACGATCGGTGGAGGCCACACCCCGCCTGACTCCACATCAAACCGTATATCTCGTAACCTG
>TCONS_00168915
CATTTTACTATGCATGTGAGTACACAATTCTCGATTGCGCGTCGGGAGAGCGAACTACAAACACAAGTTCGGCGACAGCTTTCTTGCATGGTCGCAAACGCGTTAATGCAGCTATAACTACTAGATATATTTCAAGAGGAAACAAACTATGGAGCCCCAGGAGGGCAGCCCGACGCAGCAGGGCGACAGCGGCAAAACGAGCATGCCGCCGCCCAGCATGCCACCTCCTAAGTTTAAGCCACCGCCGCCAAAGTTTCCAGCCTCGGAGATGCCACCGCCTGGAGCTCGCAGTACAGCCCCCACCGCCGCGCCGGCAGCAGCAACAGCAGCCGCTGCAGATGCAACCGCAGGCGGTCCACCCCCTTCCTCCTCGTCAGCAACTGCCGCCGGTGCGCCCGG…
>TCONS_00170328
TGTATCGGTAATAGGTTGCGCTTGTTTGTAGTCCAGTCAATTAGTAGCCGTTATACTTGCACAGCACCGCAATGTCGACCGCCATTCGTGCCCAGGCTGGTAGCCTGAAGGCTGCGCCTATCGCCAAGTCGCTTGTTTTCCGTCCCTGCTCCATTCGCGCTGCGGGTCGCCCCCAGCTGCGCTCCGCGTCTGGGGATGCGGGCAGCCGCATGGCGGTGGTGACGTTCGCCAAGGGTGGCAAGGGAGGCAAGGGTGGAAAGGCCGAGGCGCCTGCCAAGGAGGAGAAGGGCGGCAAGGGCGGTGCTGCCGCCGGCGGCGGCGCGGACGTGCAGAAGATTGCTGCTGAGGCCAAGAAGGACGCGGTGAGGAGTGGCAGTAGCAGTATGAGCAGCAGCTGCA…
>TCONS_00171168
AGGTCATCACCGGATCGCTAACTCAGTTAGCGATTTGACTCGTCCTTACGGCAGAAGGGACCCGGGTGCGAATCCGGATGAAAGCCCAATTATGCAAAAGGCGAAAGATTGGTGCGAAGCCGATTGGTGATCCCACGAACGATAGGTAATTGCCCTTAGTGGCAATTGCGGGCTTACGCCCGCTGCAACCTAGAAAGATCGTGGTGCAGAAGTCCGATTTAGTGGCGAGGTCCAAGGTTCAAGACAAGGCTCAAGATCCAAGGCTCGAGGAGGAGCGCCATGGCACCTCGGTTTGCACGAACTGGCAGTGCTCCACTACTATAACGCGGCGTTTCCCTAGCTCGATATGCTAGGTGTGCAGGCTTGGATGTAGTGGACTTTGAAGAGCGGCCTAGGACT…
>TCONS_00171236
CGGGGAGAGAGGGGGGTCCAAGGCACGCAAGACATCACTCCCTGGGTTAGGGGCTGGGCAATGAGGCCGAGCCCTGGCTGTGGAGTGGGCTGTGTGGGGGCGGAGCGGAGATGTGGCTGAGACTTCCATGATGCAGGGACACGCCAGCATTCCGCTTCTGTCCCTTTTTTACTATATGCACCGTCACTCGCTCCCATTCCCGTCCCCGC
>TCONS_00171237
ATGTGCAAGCAGTTGCGCCGGCCCGACAGATTTCTGGGCTAGGTGCCAGACCGTAGCGCCCCGCATTGTGACCGCGCTTTAATAGCCTCGCTCAATGCCAGACTGTTAGTTCGCACACCGCTTGCTTGGGTTGTAAGCCAGAAATACCTTCATACAGTACCGCCCTTATCAATACAATATTTATGTAGAGATGATGGTCATTGAACCGCCAAAAAGCGAAAACCCTTGCTGCAATGATGCAAGTGCAGACTCCCGTCCGCTGTTCTAACCCAATTATGCTGGAGTATAATCAGTAATGCAAACCTGATTTTTCACATATCACAATAACACAGAGATAGAATCCTTGTTTGCAGCGCGCTTCCGGAAGCAATTGCCTCGCACAAATTGCTCGAGAGCTAC…
>TCONS_00171286
CCGAGATCATGCGCGCGACGCCGAAGTTGGTCGAGTTGAGCATCACAAGGCTAAGGAGGTCGTTTCCGGGCGGCAGGCCCGGCGCCGTGCCCACGGTTGTCAGGTCGATAGTGGCGTTGCCGTTGGCGGCGGCGGCGGCGTTGGCGGCGGCGGCGGCGCGCACGGCGAAGAAGAGCTCGCGCTGGGCTGTGCCGTACATGCGGG
>TCONS_00171299
GGAGGAATGTCAGTAGCATGAGCGATGAGGAATAGGGGGATGAGAGTGGACTTGACCGCGTTGACTTGTTGAACTGACCGTAGTTAATTCTTTATACATATGATAATGTTGCTTCATCCTACTACTCTTTCACAACATATCCAGGAAGGCAACCGACTTCAACGCCAAGCGCACCACTTACGAGAAGACGACCGCAGCCGCCCGCGCTGTCAAGGACAAGAACCAGCCCAAGAATGAGCGTGGCTGGTACAAGAACGCATGGCGCAGCCAGTGGGGCAAGATGTGGGACGGCTACAAGCGCGACCCTGTGCGCTTCACGGCTGGCGAGAAGCAGACGCTGACGGAAGAGGAGGTCGGTCTTTGCAAGGAGCTTGAGTCTTTGCTGCCAAGCCGGGCTTC…
>TCONS_00171300
GTTGCTTCATCCTACTACTCTTTCACAACATATCCAGGAAGGCAACCGACTTCAACGCCAAGCGCACCACTTACGAGAAGACGACCGCAGCCGCCCGCGCTGTCAAGGACAGTGAGTCTGCTTTCTAATTGTATATACTGTATAAGCACCTTGCAATGAGTGCGTTGAGAGACATGCGCGAGAGGCAGACTTTGCGTCAGTTTGACCTGGACCTTCTGCTCCATCCTCCATCCTCCACCGCGTGCTTGCAGAGAACCAGCCCAAGAATGAGCGTGGCTGGTACAAGAACGCATGGCGCAGCCAGTGGGGCAAGATGTGGGACGGCTACAAGCGCGACCCTGTGCGCTTCACGGCTGGCGAGAAGCAGACGCTGACGGAAGAGGAGGTCGGTCTTTGCAA…
>TCONS_00171305
CCCCGTGCCAGTAGTTGTTAACGACAAGAGCCCCGAGCCTAGACTGGCCCCATCAATCTGCAGCAACGGTACCGTATCCGTAGTGATCCCTTCTGCAGGCCTTGCCCTCCGGTAGTGGGTTTCGGGGTACGCCATGGTCTTCTTAGGGGCATGCACCATGCATGTCTGAGCCTCGCCCACGTCGGAGCGATGGCGGGCGCTTGAGCCACGGTTACATGCAGCTTGGGCAACGGCTACGGACCTGTAATGCAGTATTGTGCTGTGTACCCCATTCCGGCGGTCTTATGACGCCCGCCCACACGAGCATGCATCAGCCGAGCTTGCCGCCACCTCAGTGACCAGCGGCACACGCAATGTCCACAGGCCAAAACCCTATTGACAAGAAAAGGTGGCTCTCCC…
>TCONS_00171432
CTACATGGGGCTCAGCCCATTTTCCAGCTGTACAAAGCTGACACCCCTTGTCACATTCGTGTTTAGCTGTTTGAACGCTTCGGACGCTTCCGTTCGCATTCGATCCTTGCCGGCTTGCGATCGAACTGCGCGCCGTAGCCTTTCTCTGCCACCAGTCGGATTACTTGATACCATTAAAGCTCTGCACCGCCGCGAAAATGGCCCCGGTCACCACCGCATCGATTCAGGCCGGCCTTCCGGAAGGCCTGTGGGCAAAAGCGACCTCGCACCCGTTCCTGGACGCTATCGCTGATCGGGTGAGCCATGTCGGGTCAGCGACGGTGCTCGGCGGCCGTCG
>TCONS_00171501
GGGCGGGCGGAGGCGGCAGGGGCAGGGGGCGGTAGGCTTGGTGCATGGTTTTGTCAGGCGGGTGTGTGAGGGGTGCGTATGCAGATTCCCGAGCCCGCCATACCGCGCCAGGCCTCCTAGCACCTAGCCGCGTGCGCTGCCGCAGGCACATGCGCACGTGCCCGAAAGGCTGTGTCGGAAACCGAAGGCCTAACCCCGCTGTCATCCC
>TCONS_00171520
TGGTACACAGAAGTGTAGCGAAGTAGAGGATAGGGTCACAATCATGACTAGTTAAGGAAGTGGTCGACGGGGGTGCCGTACGGTGTTGCCGGCAGCACTGACACGGCCGCCTCATCAAAGGGGGCCAAAGCCAAACGGTGGCTGCGACGCCAAAAAGAAGGGTGTCGTGCCAAGTGCGCAGGGGGGCTGGAAGCACGCCGCAAGCACACGCGGGCACCGGCCATGCTTTGCC
>TCONS_00171533
GGTTGATTGCGGCTCTCACCTGTTCTTGGACGTAAGAGTTCTTTGGCTGCTGCTGCTGCTGCCGCTGCTGCTGCTGCTGCTCGGAGCCCACAGCTCCGTGTGCATTGCGAAATGTTCCATAAGTCGCAGCAGCTGCCAGCTGCCAGTCAGCTGCTGCACGGCCTGCCGCCACGAGCCCCAGGCCGCGGCCCGAGGGTGCTCCACCTGGCCCACGCTGGTGTTGACCCC
>TCONS_00171554
GCTGGTTCTTGAGGAGCAGCTGTTCCGGGCGCTGATCAACGTGTACCGCTCACCCGACCTCCTGTTCGAGCTCAGCCGCAAACAACACAACAGGCAGTAGCAGTGGTAGCTGCGGCAGCAGCAGCAGCAGCTGCAGCAGCAGTAGCAGCAGGTGGATGGACGGCAGGGGCTGGAGGAGTGGTAAACGAGTGGTGGTAGGCACAGTGGGGCTGAAGCAGGTGCGGTGTGAGAGTGGGTGGTGTGTGGGCTGTGATTGTGTGTAGTAGTATGATTGTGTGACTGCGTGGTTGTTGCTGTGGCGGCGGAGGCACAGCTAGGGAGGGAGAGCGCCAAGAAAGAGAGAGAGTGTATGTGGGGAGTGGGGAGAGTGAAGGAAGGAACAGAGCTTAAGTGGAGAAC…
>TCONS_00171590
TGCGTGTCGGTGTTTGTGTGCGCACCTGGCGGGGCTGCCGCATATGTAATGGCGTGCGCGAGGTGAATTGGGCCGGCAGGCGGCGGGGGTAGTGCACCGCCAGTCCGCTACTGCGCTATCTTGACCGCGCGTTCTCCAAACAAACATCCGTTATTCTGTCACCCAGACGCACCAACGGGGCTGCGTGCCGAAACCGAAACCAAACACGCGTGTCGCACTTACCCCGCGCCTTCCCCCGTGTCGCACTTGCCCCGCGCCCTCCTTCCTATGCCACTGTCCCTGGCTACGCCTTCACTTCTTGACTAATCATGGATGTACCCCTCCCCATTTTTCCAAACATCCTTGCAACCCCCTCCCCCCCCCCGCACCCCAGGGCGCCACGGTGCTGGCCGCCGCCTC…
>TCONS_00171657
CTCCTTTGAGTCCGGAGGCGCTTGAGAGCAATTTGACTAGCGTCTGTCATAGCTGCACCGCAAACTTAGGTGCCGGGCACAACATGCCTGCTCCGCCCTTCCATCGCGGCCGCAGCCCCTTCCCTCTGACTCTGAGCGCTTCAAAAGCCGACACTTGCTCTCTACGCATTGCGCACCCGACTGACGTCAGGTATGGTGCCACTACTGCACCGACCGAGCGGACCTGCTGCGCCGAATCAGGGTACTGCGCTCCTTCTGCGTCACCTCCACAACAACATGCCGCACCTCCCGGCCTGCTGACCGCCACGCGCGCACGTACCGCCCGGTAACAGCCCACACGAGCCCACCAAGCCTCCTAAGCCGCAAGCTGAGGATTGGACTCCTGTGAGGGAGGGTAAG…
>TCONS_00171717
ACCCACCCTCCTTGCCCCGCCCTGCCGTATCACAAATGTTCCCACTGCCCTAACCTGTCGACCTTGCAATCCGCACCTGAACCCGCCTGTCAACCCCTGCCGGACCACTCCCGCGGACATCGGTAACAACGCGTCTGCCATACTACTTTACCTGGCTACGCCTTCACATCTTGAATTATCATGAATGTAACCCCCGAACACTCCCC
>TCONS_00171767
CTGAAGACAGGAAGCACCATTCGTCCCCTGAGAAATACGTATGTACCGATGACCACTCAATGACTTCCCAAACAAGGGTAAAATCCATACGCGTACGCAAGGGACGTGCGCAATGTGTACAATGCACCAGCTGCTTGTCCTATCTCTCCTGGCGCTGGCCGCGCGGGCGCCCAGCGCTGCCTATGGTGATGCAGTCACTGCGGCCATGGAGAGTGTGCCGCTGCGTCAGGAGCCCCCACCAGCCGCCGGCCAGCGCTACCGGGTGCTGGTCACGCCCGTGTCCTGGCGCAGCCGGGCCCACTCGCTCCTCAAGATCGCACACGAGCTGGCGGCTCGCGGCCACCACGTGACCGTGCTCATGGCGGCTGCTCAGGAGGGCTGGGCGCGGACATGCCTGGC…
>TCONS_00172073
CGGCATGATGGCGGGCGGGCCGGGCGGCACGGACGACGCGGAAGGCATGGTGCTCGAGCCGCCGCCGCACCTGCGGCGGCCCTCGGCAGAGCCGGAGATGCTGCCGCCGCATTTGCGCGGCGGCGGCGGCAGCGGCGCCTACGGCGGCCATGTAAACGGCGGCGGCGGCGGCGAGGGCTATGGTGGTGGTGGTGAAGGCGCTGGCGGAGGCGGGGCTGGCGAGGTCGACTGGG
>TCONS_00172666
CGACGTCGACGGCGCCTGTGGACCCCAGAGAGGAGCGCTTGGTCTTTGAAGAGAGGCCGCTCAAGGCCTTGGCCAGCGGTCCCTGCAAGAAGCAGCAGAGTTGTGTAAGCGCAACAGACATTCACCAACAACCGCGCCTGGTCATATCAGCAGTAAGGATGCGCTCGTAAGCGAAGCACGCACTGACAGTCTGGCTATGTAAGAAAGTAACCCACCAGAAGGCCCCCGGCGTCGATGGCACCGTAGGACACCTTGGCGTCCTTGACGCTCGCGGAAGCCCGGCTTGGCAGCAAAGACTCAAGCTCCTTGCAAAGACCGACCTCCTCTTCCGTCAGCGTCTGCTTCTCGCCAGCCGTGAAGCGCACAGGGTCGCGCTTGTAGCCGTCCCACATCTTGCCC…
>TCONS_00172747
AGGGTTTTGAATACAAGGAAGGTGTGGGGGTGTCGAGGTAGGGTTTGCAGGCGCGGGTGAACGGTCGGGGCTTCAGGAGAGGAAGCTGGGTCACACTATATGCGGTTGGCTCCGACCGCCGCGGCCGTTGCATCGGCATTCCCCAACCGCCTCCTTCCTACTGCACTTGTTTTACTACACTACTCCATTCTCCCTCCTCTCTCTCCCCTCCCCCTCCCCCTCGTTTGATCACGATTTCGTCTGCAGTCTAAAGTGCATCCTGTACCGTTTTTCCAACCATCTTTGCAAATCCCC
>TCONS_00172790
CAACAGTCTTCCAGCACCGCTTCGTGGATCGAGTTCAGGGCCCAACGTGCGTTATCTGCGGACAATGCGCACGCGACCACATAAGGTCAGGGGTTCAAATCCTGATGACGTCGGTTCAAAGTCCGTCGCTACGGCTATGCGAGAGTCACAAATGGCACCAACAACAGAAGTTGGCTACTGGCGATACCTTTGGCGGGGGGGTATGCGCGACGTGGGCCTGGTCACCCCACTGCCACAGACAAAACGGTTGCCGAAGAAGGTACTCTCTACGCTAGCGTGGTGACTGCCCGGGACGTGCAGTCCAGAAGGGGGAGAGTGTGGGCGGAACACGGAAGTTCTACGACACACAAGTATATAACCCTGCGGACGGCGCCCTGGGG
>TCONS_00172800
CGACCTATGGATCCGGTTCCAACGGGCCGAAGTCGACAGCTTCGACGAAGGCCGCTATGCTGCTTGTGAAAAGTGAAATTTGCATGCCCATACACACCATAAGTCTTGGCTTAGACAGACTGCAGGTTGGAAGAAATTGCAGGTTGGGAAGAATGCCGCGCTCAAGTTCTCCTCCGAAAGCCTAGTGACAGTTTGATAGCCGAGGGCGCGGAACTATAGCAAACAATGTACTCGCTATCATCGCGAGCACTGCAGCTGCTGCAGGAGAATGAGGCAGAGCCGGAGGACGATGTTGCGGAGCCCCGCCGAAAGCGGGGCCGGGGTGGCGCGGCCAGCCAGCAGCCTAAGCCCGCC
>TCONS_00173624
CGCTGACCGTGTTGACATAGGCATACAGCTACTTACATAATCTACATGCCCAGAGCTTCTTGCCCTTGAAGTTTTTAGCGACGCTCGGAGCGCCAAGGATGCGCCCAGCGTCAGCGGCCAACAGGGCTGCTGGGCTGCCCAGCAAGTTAATGTTGTATCTGGTGCTCTCGCTGGCTTGCCTACTCGCGGCGAACGCGCAGCGCACATGCAACACACATTCGGACTGCGACGGCACCAGCAGCAAGAGGTTTTGCAACAGCGTGCCATTCGGCCGGGTGAATGGAGTTTGCGAGGACTGCTGGAAGTGCTGCCTGTTCCCGGACCGGTTTAACTTCACAGCGACAACCAATGCAAATGGAAATGTGGTCGCCGGGGGATGCTCTATTTCGTGCGGCTGCA…
>TCONS_00173646
TGTATGTAAGACAACTGTATAGTCATTAGAACTGATAGCGAAGGGCCGCAGGGCCCCCTCCAACATTTCGAGGGTTTAGAGCCATTCCTGAGCGATTTCATGACTTGACATATCCTATGGCGTGAAACACTGAAATGAATTGGAACGCTCGTTCCGCGGGGATCTGGCGTGTCCTGGAGGCCCTGGGCGCCCTGCGAGCGACGTTCTCCGTTGGTCTGCCTCGATGAGCATGGTTGCTGTTGACGGCGGCGGCGGCAGCAGTCATAATGGCGGCAACTGCCGGTGGAGACAATTGCCCCCACGCGCGGGCATGGAAGACGTGCCGCCTCCCGTGCAGCGGCCAGTTGCATGGCGCACGCAAGCGGCAGCCCGCCCGCACGCCTGAGGTACGTGGAAGTA…
>TCONS_00173767
TCCCTCACCGTGTCCCCCCTATCATCGCTTGCGTTTGTCCGATTGCATCGGTCGCCTATGCTTGTGCTCCGCTACATATGGCTTGGTTTGGGGCTTACAAACCCCCGCTGGTGTTTATAACCCCCTCAAACACACACACACACACACACACACACACACACACATCTTCACACCCCTCACAGGCCATCGACGACCTGACCACGGCGCTGGAGGCGCTGCCGCACTCGGCGCTGCTGCTGTTCGGCCGCGGCGGCGCGCAGCTGGCCTTCGCGGCGGGCGACGTGCGCGCCGCGGCAGAGGACCTGCAGCGGGCGGCGGAGGTGTGCAAGGGCACGCTGCGCGGCGAGGGCCCTCTGTGGGAGAGCCGCAAGTTCATGTCCAGCGGCAGCGGCACACCCG…
>TCONS_00173838
TGCTATTGCAAGAGTAGCTGCATTTATTGCAGAGCTGACCCGCTCGGAATTTTGCGCTTTCGGTTACCCTGGCTAATTAGTGGGCCATTTGTGAGACCCACAACACCACTCATAGGATATTGCACTGAAATGGGTTATTGCAACTGAAATGCAATAGCCGGCTAAAGCAAGCACAACGCGTAATTGCCAAAAAAAATGCCAGCACGGTCTTTGCGCACATGCCGCATTAATAGGCTGGAGGTCGAGCTTGGTAAGCTCGCTAGACCGGAGCATCAGGTCGCGAGAGCGGGCGAGAAGGGCGTGTCTTACGAGGTGCTGCCCCCTTTCGGGCACGGCCTGGCGTCGGGCACGTGCCAAGCGTTTCACGACGTGTACGCCCTGTTGCGCACCACGTTCCCG…
>TCONS_00174035
CCGAGGGGGAGGGGGAGGAGAGTGAGGAGGTGGCTTTGGAGGAGCAGGCAGTAATGGCGGGTGCTCGGCGCCGGGTCGTGCAGCAGCGGCAACCGCCGCCGAGCCGGCTCGATCGACCGAGTAAGGGCAAAGGCGGCATGCCACGGTCACCGCCACAGCCTCCACCCCAGCCGCCATCACCTCGGCCGTCACCGTCGCCGCTCACGCCTTCTGCGGCGCCTGTGACCATGCCCAGTCTTGGGGAATGGAGCAATGTGGCGCTGATCGAGTCTTGGCTGGATGGCGTGTTCAAGGGCAAGTACTACCGCACTCTGCGCATCTGCGCTGACTTCCTGGCCTTTGGGCCGCCCGCGGACGGCGGCGCCTGGACCTGCTACAAGT
>TCONS_00174054
AGCGTAATAAGCGAAACACAGCAAAGGGCATTCTGTTTACAAGGAAAACCGGGGTATTCAATCAGTTTACAGCTTGTTGAACGCGACTTCGCAACGCAGTGCCCGGCGTCTTCAATTCTGTTACCCAGCAGCCGCACGGCTGCGACGAACACAGCACCTGCCCCGTCCTGCAAAGCCACCGGCATCAACTTCTCTGGGCAACAATTAAGTTGAACAAGGATGTCGACGGAGCCAGGCGGTGGAGTGGCGACTCTGGCGCCGCTGCGTACCTCCCTGGCGGGCGGCTCCCCGGCGCCCCCACCACTGCGCACCAGCATGTCTGGCGCGGCGCCTAGCAGCGGCGGCGGCGCTGCACCCAGCACACACAACAGCGGCAGCAAGCCCCGCGTTTCAAACACA…
>TCONS_00174071
GCCCTGCTCGCATGCCGCGCGCTGCAGAAACACGAATGCTATCTAGGGGTCTCAACATAAAATGCATGGATACCTGAGGTTCACAGCACGTATGCAGTGGAATTGAGCGAGCCGGCGATATCGGTTTGCCCAACGTTGCTCCGAACCATCATAAAACCTGTGCGCTCAATCATAAGCTGCAAAATATCAACAGAATTTACTCTTGTTTGCACGGCACCTTGGGCTGACCGGAATTGCAAATTGGAGCTCGCTGTAGGTAGCTTCTGGCTTATCAAAACATACGGATACCGTCATGTGGGCAAGCGCTTTGCTTCGACCATGCCTTCTTGTACCTCGCGGGCTGGCGCGACGAGGGCTCGGCCTGGGCGGGCCAGCGCCGCTCGCCGCCGCTCGGGGGCT…
>TCONS_00174158
GTTCAAGACAAGGCTCAAGATCCAAGGCTCAAGGAGGAGCGCCATGGCTCCTCGGTTTGCACGAACTGGCAGTGCTCCACTACTATAACGCGGCGTTTCCCTAGCTCGATATGCTAGGTGTGCAGGCTCGGATGTAGTGGACTTTGAAGAGCGGCCTAGGACTTGGAGGTTGTAGTTTCGGAGGTTGTGACTCTTTCGTGGTGAGGCGTCAGCGTGAGGGGGG
>TCONS_00174174
ACGCGGGGCCAATTAGGTTTGTTGCTTCTGAGCGCGACATGGGGACGGCGCGTTGACCCGGGCGGCTATGGCGTAGACCCACATTGCGCCGCAACGCCAAGCTTGAGCAGTCCCTTGATCTGTGCTGTTAACCGCCGGCGGTCAATACGCACTGATATGCCGGCTGACCATTCACCTGGTAGCAGCGTTGACCACAAGCGGCCCGACCCACATGGGCAAAAGTGCT
>TCONS_00174270
TACAACTTCCTGCCCGCGGAGGCGTTTGGCGAGGGCGGCGCATCGTCAGCGGCAGTAGCAGCGCCGCCTGCGTCAGCAGTGGCAGCGGCTGTAGCTACAGCTGCAGCCAAGTCGCCTACGGCGGGGGGCTTGGTGAATGTGGTATCGATGCGGGCGTCTGCGGCGGCACCGGCGCCGGCAGTAGCAGCAGTTGAGGGGCCGGCAGTACTGGCAGTAGCAGTAGCAGGCAGCGGCGGCCGGCCCAGTCTGATGGCGGAGGGCAACCAGCCGCAGACCTACACGCCGTTTGCGGGAATTGACTTTTCGGACATGACGTAGTTGGTGCGTGGCCTGTTTATTTCACGTCCGCCGCAGTGTTTGCATGTCTGGTGGGGCCAGACGGGCAAGCCGCTGCTGGTC…
>TCONS_00174398
AAGCGTTCCCCGTTCCCACACCAATCTCTGCCATACACGCATTCTGAGCTTTGCGACCAGTTACACTGCTCAACAAGCTACTAGCTACACCAAGCTTGGAATATGGCCGCACGCTGCATTGCGCTGGTTGGGCTGACTTTTGTCGGCATCATCGTTGCTGCTACAGCTGGAGTTGGGCATGGCCATGCTTTAACTGTGTGCCCCCTCGGGCACGATGGCCATGACGTTGTGCGTGGGGACTGGTCCGCGCTGGCCCGAGAGTTGGGATCGAGCATATTGCATTCGTCAGCATGGGGACCGCTCTTCTGGGCGATAGCTGTCATGGTCGCGGCCTGGCATCTACGGCTCGGCGTGGTGCAAGGAGCTGTGCACCTGCGGCTTGGTGTGGTGGAAGGAGCT…
>TCONS_00174441
AAGCGGTGCAGTGAAGCGGTGCAGTGAAGCGGTGGTGAGAATGATGAGCGTCGAGGTGGGCATGAGGACGGCGGTGGCAATGATGGGGGCAGCGGTGGCGAGGAGGCACAGGCTAGGGCAGGGTAGGAGGTAAGAAGCGCAGTCCTGCTCCGCCTGCTGCTGCTGCCCCGCATGCTCCTTCCCACCTGCTCCTTCCCCACCTGCCCCTACCGCCACCTGCTC
>TCONS_00174548
GTAGTTACCAACGGCACCGACGGCACTCTGGTGTACCGGATTCGCCATGCCTTCTCCTCCTCCTCCTCCGCCCCCATCGCCAGCCTGCCCGTTGGCTCCGCAAGGCTGTTCGCTTGCGTGCGCACCGTCAGCGCCGCTGGCACCACCACCGGCCCCCGTGCCTGCGAGACCGTCACTGTCAGCATCACCGCTCAGGTGACGGCTCTTCAGGTGACGCAGCAGATGGACGCCATCATGACCGCCG
>TCONS_00174559
GCCTTCACTACTTGCGCAACTGCTACATGCCGACACACAGATCTGTTCTCGCTGCAGTTCACTGCTGTTGCTGCCGGCTCTCACTCGCATCGACTGTAATAACCTACGTTGCTACCGAGCGGCTGGCAGCGAGTGTTTGATACCCTGCGCACCTCTGAGTGGTATTTAGGCGATAGCAAGCTTCAGTCACGTCACTGCACGCGCTCATTTCTCGGTCCTTGGGAGCGCATGCCCCGGTTTCGGCCCCGACTCGTGCCGCGCGCCCCTGCGTGCGGCTAGCACATCACATATTTGCTATGAATGCCAGCAGTCTACATCGACGTGTCAGAGCGTGTCGGAGCGTGAACCCGGCTGCACGCCGACGTGGCTCGCTCAATCCTTGGGCGACGGCCTGCGCCC…
>TCONS_00174600
CCTCCCTGCCAAGGGGTGTGGGCCAGTGTCGGGGCCTCCCGCCCCCACCGCCTGGGATCCAAATTCCAACGAAGTGGTGAATGCCTACCTTCTGGAGGGTTTTGCGGGTGTGAGTTTGCAAAGGGTGACAAACGAAGCTCATTAGCACAAAAGCATTTACTCTTGTGCCTACCTCGTCCACCTCATCTACCGCGTCCTGTCATGAACTCGCC
>TCONS_00174897
CTCCGGCAAAGCGTCTGCCTGCCGTCTTGTGGGCAGCAGCTCTCCTGTCCCAACCCATGGTTTCATTCTCACGTGCGACCGCACCGCTGCCCACTACCTACAAGCCCTCCTCTTGGACTCTTGGACAATTGGAGCTGCTTGTCCTCCATTCCACACGACCTCCAATCTTGACCCTCCACCGCCTTCCCCTTTGGCAACGACTTAGGCTGCAGCCTTCGGTGCATCCGGCACCGCTTTTCCAACCATCTTTGCAATTTCC
>TCONS_00174962
CGGCGGCGGGCGCGGCGCTGTCGCGGGTGCGGCTGGTTGACGTGGCAGACGTGGCGGCGGCGCGGCTGGCGGCGGCGGCGGCGGCGGGAGCGGCAGCGGCAGCCGGCGGCGGGGCTACTGCCAGCGGCCTGCAGCAGCAGCAGCAGCAGCAGCAGCAGGGGCAGGGGCACGTGGCGGCGGCTGTAGCCGTTCCGGTGGAGG
>TCONS_00174993
GGAAGGCGGTGTGTGCGTATGTGTGTGGAAGTGGACGGGGGCGATTGGCAACCGTCGAACAACGTCGAAGGTCCTTGCTGTCATCAATTATGCCTGCGTGGCGTCTTCGCGCCACCCCAGCGGGGCAGGCTCCGGGTTCTGCTTATCTGTTTGAGTTTCCTCCTCCACTCCCACTCCTCCACACCACCCAATCCACATCCACTCCTCCACACCCACCACTCCACACCCTCTCCACACCCACCCTCTCCAAAGCCACCACACCCGCTCC
>TCONS_00175099
GGAGGTGAAGACCTGCGGAATGACTGTGACAGGCCCGGCGCGCACGCCGCATACACAACGCGTCTGCCTCTGGCCGGCCGGCCTGCCGTGTCTGCCGCTGATATGCCCTGGTACCCCCGCTAACCCAGGAGCGCAAGCTCACCCGCCGATGTAGAAGTAGGCATTTAGGAATAGCCATGCGTAGAAGATGACGGTGCGGGCCCGCAGCGGCAGCAGCGGCCGCCAAGCGGATGTGCGCCAGGACGGACGCGTCGCTGCGTACAGCACCCCGACGCCCAGCAGCAGCAGCACATTGATGGCCGCTGCCAGAGGAATTGTCTCCGCCCATGGCCATGGAAGCCCCCAAACGTGGCTTTCATCGGGGGACAGCCAGACCACCGCTGTGCCGAGGATGGCGAC…
>TCONS_00176523
GCCCAGACTCTTACAAGGTAGTTGTTCGCTTTGCATAACTCAAGTAGCTAGTTCTAGTCGCACATCGGCAGAACCTCGTCGGCAAACCATGCTCTCGACCGTCAGCTCAGTGCCTCCTCCCTCGTGCGTCCGGGGTTTGCCATACAGTATATGCCGCAAACGTGCGCGAGGCAAGGCTGGCACCCGAACGAGGGCTGATAACAGATCCTGCGAGTCTTGTGCTCAGTGCACTCATTTCGCAGGCGGCCTCACAGCTCCTCGCGTCCAGATATCGCGGTTCTTGGACCCGACACGGCCGTGGACGCCGAAAGCGACAGCTGGCGGACCCGGGACGCCAGATGATGACGCCCGGCGAGAGGCAGCGGCGAAGGCGCTGGCGGATTCTCTGCTTTGGGCATG…
>TCONS_00176527
GCCAGCACGTCCACGTCCTACGCAAGCGGTCGGCCGCCTGCCGAGACCAGCTCCCAGCGGACATCAAGGCGTGGTGGTGGACGTGCTGGAAGCCAAAGACATGCTGCCGACCAGCCGTCACTGGGCGCACCTTGGCCGGCCGGACGACAGGTGCGACACGAACTTCTGCCATCGACGGGCAGCTCGCGGTGGAACCAGCTGCCGGCCGGCTTCCTCAGCACTGCTTCCTCAGCACTGCTTCCTTGCCAAAGGCAGCTGCAGGTCCCTTGCGACCCGCGCCCGATTGCTGGGGGTGAGGGGTGGCTGGTGGGTGGCAGAGAAGGAGTGCGATACTATGATGTTGGATTACTTGAGCAGCGGCACGAGCTGGATGACTTGTCTTCGAGGACCAGGCGGCCG…
>TCONS_00176578
TGTGGTTGGGGCTGCGCGCGGCGTGGAGGCTTAGCCAGGGGACAGGGAACTCAGTTGCGACGCATTGTACGCGGGCGGCATGCGACACTCCACATACCGCATACCCCTGGAGATGAAGCGTGGAGATGATGGGCGGCTGGGGGCTTCCTGGCATGCGAGTACGGCACCCAGTTTGTGGGTGGTGGTTGCGGCTGTGTGTCAGAG
>TCONS_00176610
CGTTTGTGAGTCTGCGTCGGCCTCCGCGCCGCTGGGACCTTGTCCCGAACCAGCACCCATTCCTAGCGTCAGATGATGTTGGAGGGGTTATCTTGGTAGGGCCAACAGCGGACTCGCCACCGGCCTCACCCTAGCTTGTCAGCTTAGGGACTCGCAAGAGGTAGTCTTATGACGCCGACCCACGGCTTAGGTGAGCAGCGCTAGCGTTTGCGGTGAGCCGGGCCTGGGGTTCCTCCCCTCTCCGGAGGCGAGGAGCATGGGGGTCATTCGGGGGTCTCTCCTCGGGTGAGCGTGCGTGTCTCGTACGTTTTTGGGGCCCTGGCTAGTCCACGGCTGTCGTCCCACATGTAACCTCTATCAGCTAAAGAAGTGGCTAAAGTGGGCTTTGTACGCGGGTGG…
>TCONS_00176640
CCCTAGCTTGTCAGCTTAGGGACTCGCAAGAGGTAGTCTTATGACGCCGACCCACGGCTTAGGTGAGCAGCGCTAGCGTTTGCGGTGAGCCGGGCCTGGGGTTCCTCCCCTCTCCGGAGGCGAGGAGCATGGGGGTCATTCGGGGATCTCTCCTCGGGTGAGCGTGCGTGTCTCGTACGTTTTTGGGGCCCTGGCTTAGTCCACGGCTGTCGTCCCACATGTAACCTCTATCAGCTAATAGTGCCCGCCCGTGGGCTTTGTACGCGGGTGGTCTTGCGCCACGATGCCGGAGTTGGGTGCCGGAGTCACATCAAGGTCGCAAGATCGAAACCCATCAGGAACGATTCGGCTCCGTTACCTGTGTAGGCACTGAACATACTTGTGCCGAACTTCCCCGAA…
>TCONS_00176667
CTGCAATGCTGGGTGCTGTGGTGCTGCGGTAGGTGCATGTGTGTGGGGAGAGGGGTTTGTTATTGGTGCGTGTGGCATTGGGGCCATGGAAGCGGCCAGGAACCACCCCTGGAAGCGGCTGCAGGTGCAGGGAGGGGCGCGCGTGCAACCAGCAGCCGATTTTGCAGCCGGTGCCAAGATGCATGCCTGGTGCGGTTGCAGGAATGCGGGATGTGGCCAGGTGGCTTGGGCAGCCAAGGAGAATGGCTAGTGTTGCCCAGTGCTCTAAAATCATAGCTCGGACCTGCTTTTAAAGGACTTTGTGCAGTCGTATTGCGTATTGGCCGAGCGGCTCTGAGGGTGCAACGAACAGCGTTGCGG
>TCONS_00176695
ATCACACATTATTAAAGACTACAGACACGTCAAGGTGTCAGTATGTAGAGACCCCACTCCGCTGCAGAAGTCTGTGCGAGTTCGGCCGAGACCCTCATCGGCGCCCCTGCCCAGCCGCACGTTTCGCCCCCAAACTTGATGTCAACCTCTCCAATTTGAGCCCCGCTTTCCACAGCGTCAAGCCCTAATATCAGGTCTGTACCCTGTGAAGCTTAGGTGACCTGGTGACTAGCTGGGCTTGGTTGGACGGCCAAAGCCCCTTGTCTCGCGTTGTGCCCCCACATGCGAACACACCTTGGAGTGTCCTAGCGCCCGGGCTCTTGCTATGGTGAAAGCGCTACGTTTGATTTCTGTTGGATGCGGGCGGCGTGGGCAGGGTGCGTGTGTGGGGGCAACATG…
>TCONS_00176937
AAGAAAACAACAAAACGAAGCTCGTGTGTGTGTGTGTGTGTTTGTGTGTGTGTGTGTGTGAATGGCGGTTGTATGTTTTTTTCACCGTAGGCTGTAGGCCGTTTGACTGTACTCTGGTCTTTTACATACCCCATACGCACACGCACATGCGCAGCGTGCCGCTCCTCCCAACTTGCTTCCCCGCTTTCCCCGTGCTTGCTTTCCCCCCGTAC
>TCONS_00177193
GTGGTTGTGGTGGTGGTTGTGGTGGTGCACAGCGGCACATCCAGGCACGTCAGCCAGCGGCGGGCCGGTGCATGGGTGCACGAGGCGGATGTATCAAAGCTCGCAGGGTAGTATTCTTGATCCCCCGCACTGTGACCATGCGTGCTGCAACCAGACAGCGCCACCCTTCACCCCTCTCTCTCCCGCCAGCACATCGTTTCGCCCCTCG
>TCONS_00177363
AGCAGCGCAGCCAAAGAGGCGCGAGGACGGAGTCAAATGGGCTTGGGGCCAGCTGGCACTTGTGGCAGGCCCCATGGGGTCTGCGGCTGGCGGCTGTCGGCTGGCGGGTGCGGGTAGGGCGCGGCCGAAGGACCCCGGGGGGGCACGTGCCGCGCCTGGCCCCATGCCGCCTCGCAGACCACGCACGACGTCCATTACGCGCACCGTGGTGCTCGGGTTGAAACACA
>TCONS_00177735
GTTGTGACTTAAGTCGTCATCTATGTCGAAGCTTTCATACGGCCTGGCTTTGATGGAAAGAGAATCTATCAGAGTCTAAACATGCATTTGGCTATTTATCATTACTCACATAGTCTGGACACTGCGTGCCAAGGAAGTATTGCACAGCTGCTAGGCCCGGATCAACGCAGCGCCTTTCTCGTTGCAGTTAGGTGTCGCTGAGAAACTTTGGCATGGCCAACTTTTAACTTGCCGGTGGGGGACGACTCAGCTCGTAAACTAGGAATTTTCAGCAAAACTTCGCGCACTGCTCAGAACGAGCCGGCCTTTTGCACACACAGATAAGCAATCTTCATATCCTTGCAAGTATCGGTGGATGCAGTGCTCACTAAAACATGCCCAGACCCAAGTGCCGATACC…
>TCONS_00177763
CGTTGACATCCTGGGCATTTGTCGGCGGGCCCTTGACGCGTGCTGACGCCTGTCGCCTGGCTTTGGGGCGCATTCCTGCTGGCTTTTATGATTGGACTAACAGGAGAATAGCGGATTTGGCTTGCAGCCGTTACAGGCTCGTGAGGCTCCATGCTACAAAACACCAGCCGCCCTGCGCCACACCTTGTCCGCCGGTTGGAGGCTCGGAGCATTCTTGCACCTGTGATCCCATCCTCCCATATCCCAGTGCCACCACGTACCTGCTCCCCAACATTGCTCAAGTTGTTTAGCCTGCGGCAGGCTCTCACGTGCCGCCGCTTTATTGCATAGCTAGCCCGATCTCAATGCGCACTAGTAAGGTGCGGCCACAACCTCGCCACACAAATCTTACACACATTT…
>TCONS_00177780
GGTGACCGGAGGCAGGTAGCTGAGGGCACCCAGGAGGCGCACGAGGGCCGGGCAGGTTGCCGCCACCGGCTGGCCGAAGATTGCACAGCCATCGGCAGCGGGTCCGACACCGCCGGTTATTAGCGAATTTGGGGGAGGGGGGTTGTCTGCAACCATCGGCCATACTGGGCCACGGTAACGCCTCGAAACACGGGCTCGCAGATCGGCGCTGGGTGACGCGCATTCCCTAATCAGGGGCCTCCTCCTGCCCCGGCGCATCAGCGCCAACTGGCTCGCAGACCGGCTTCTAGAAAGCAGGATAGCTCTCGCGGGGAAACCATCAGAACCCGCCGCACCAGCGTCCTCACCCGTAGAGCAGCGACCTAGGAAGGCCGAGATGGCGCTCGTTCGGGGAAGTTC…
>TCONS_00178281
GCACCAGCCAAAGCAGCAGTCGGTACCCTAAACACGCGTTGTTGCGCCGCCCGATTGCATCCTACTGCATCAGGGAGGTATCAGGGGCGTCATGTAATGCTGGAAAATGCTTGAAATGGCAACGCAGCGGATGGTGAGATGCGCCCCGTGAGGGCCCCGTCATTGCCTGCACTCTTCCTGAACCAGGGCTGCCTGAATTCCTGAAACCTGCTGCTGTTTCGGGCATCCTGATGACGAAGTGTGTCCTTATCCTCCCCTGCTGGCCAGCTCGCCTTCGCCCTTGCCGTGATGCTGTCTGTTTCGTCGTCCCCATTGGAATGCAGGGAAACGCGGAGACGCGGATGAGTAACGGAAGCGGTTGTCCTAAGTGTCATCTCAGCCTCAACATGGCGCAGCAGT…
>TCONS_00178916
AGTCGCCGAGGCTCGTTAATTGCTCGTTTGATTAGGTACAAGCTTGCAACAGAATCTGATGCAATAGTGAGCTTCTTAGTTGCAAATTCTTTACCTTCGCCACCAAATTCTGCGAGGGCAGCACGAATTGCTGCCAGTTCAGCTCTCGTAATAGTGTTAGTGCACCCAGCGCCATTTGGATTCACGTAGACAACGCGAGAATCGCTGAACCAGGCGCAGGCGCCGGCAACCTGGACTTCTTTGCCATTGTCAGTTTTGATTTTGCTTACCGAACCATCTGTCCAGACAGTGCCATTCACGTCGTGGGCCAGAGCATGGTGGGTCTGGAATCGCGCGTTAGGAAAGCGTCGTGCTTCTTCAG
>TCONS_00178933
GTATCATACTGTATACTCCAGGAGGAGCTTTGATGGTGAACAGCTGGCAACGCACTCGCTTGCCTCACGTTCTTTCGAGGTGCTCGCGCGGTCGCGGTGCCCAGACCAAAAGTGCAATGTGCAAGCTTCATCATAGTGCAAAGTTCACTCGCCATTGTGGATTGGTTTAAGCGGCACTACCTCCATCGAATCCGCCGGCCCACCCGCCCATGGCGGACGCCGAGGTGGCAGCGAGCGGCGGGGCGGCTGGGGCGCTCAGCCCGGCGGGGGCGCTGGGGCG
>TCONS_00179360
ATTCAACAGCCCCCTCCTCAACCTTCTTCAACACATTACTTGTTAGACGTCCACGAGCCAGTCGTCCCGCAACCACACGCTGCGGCCAAGACCGTGTCATAGTGTGTTTGCAACACCTCAAAGCATTCCTGATACCGCTTCCCTAGCACATCGAGCTTTTTGTGACCTGCCATAAATGGCGCTGAAGGACTATATGCCGAAGACGAAACTCGGCGTCGCGATGCTTGCAGTCGGGTCGATATGCACGTTGGCCTTCACTCCCGTCGTCTACAAGATGAAATTCGCTCCTAAGGTGGATGTATCTAAACCTCTGCCTCGGGGCATGGCAACACGAGGGGCCTACGTCAACTCCGGGTCACGTGACGCCGGGCCGGACCGGCCCGTGTCGAGCAAGGATGT…
>TCONS_00179413
TGACTGTAATAGGCAGTCTCGCCTCGTAGCCAAACTGTTGCAAAGCAGAACATGGTGTCGGAAACGGAATCGTCGCTCTTGCCAGTCTTCACGGCCGCCCTTACGGCCTTTCCCATTGTGGCTCTGGCCGCAACGGTGAACGGTGCGACGCGGGAGCTTGTCTATAAGCGGAGGCTCGGCCCCGACATAGCACACCCGCTTTGCGCCAGCGTCGATGTGGCCTGCTTTTCCGCTGTGGCGAATCGGCTGTTGGCAGGCCTGGAGGCAAAGTTGGAGCAGCCCCGCGGTCTTCGCACCGGGCAGCTTTTGCTCATCGGCGCCGTCTGGGCCGGATGCATCGCGGCCTTTGAGGCTGGCCTTGGCAGGCTTGCGCCGCCGCCGGCCGTGCCGCCGCCAGCT…
>TCONS_00179475
CTCAAAATTTGCCGTGTCTGCCATGCTGGGGAGCATGGAGTGTGTGTCAGGGTGCCGGTTGCGGTCCAGTGTGAATTGATCTGTTGCGTCGGCTTTCTCAAATGGGTAGCCGCGTGTGGCGTTGCTGGGTAGTCGGAAGTCCCCAGTGCGGGTGCCGCGTGGTGGGGCGGACAGCTTTCGGAAGTGGGTTTCGAGTATGGCGAGGATGCTGGTGGAGTCAGTCGTCACCTCCCCAGTTTCCGGGTTCCGGACCGCTGGGAGACCCCGTTCCATGTCTTCCTTCTGAAAGATTCTCTTGTGCCCCTGTGCAGGGCGCGTGGCCAGGGTATGTTGCAGCGCTGTGGCAGCGGCCTCTCGCTGGGCTTTGGCGCGGTCCGCCACTAGCTGGCGGTGCTCGGC…
>TCONS_00179859
CCTTGTAGCCGTAGCACAGGCCAAACAATTCTGAAGTCCGCCCAACCTTGCCCGTGTTAGGGGTGTGGGCCGGCTCCCACACCCCTAACGTTCATAATGGTTCAAACTAGCACCCGTAAGGTGTCGCTGCGAAGCGTTTGCAAGGACGGCCTGCCTGCGTTGACAAAAAGTGCCGGCGGCTGCGTCAGCAGGTCAGGCAGGGGCCCAAACCGGGCGCTGCTGCGTCTGCTGGTGGACAAGTACGCCCACCTGGTGGTCTACGTGGACGAGTACTACACCAGCC
>TCONS_00179931
GCCACACGCGCGCTGCTGGTGCACTCCCGCCGCCTGTCGGTCCAGGAGCGCATCACACACCAGCTGGCGGACACAGTGGGCGCCGCGCTGGAGCAGCTGCAGCGGCCGCCGCGGCTGCTGCGGGCGGCAGCAGTAGCGGCAGTAGCGGCCCCAGCAGACGCCGACGATGGCGGCGGCGGCGGCGGTGACGGCGACTGCGACGGCATTGGCGACGGCATTGGTGGCGGCGGCGGCGGTGTGGGTGTGCTGGTG
>TCONS_00179954
GCCTGCTCCTGCTCCTACAGCCAGCCATACCCGCTGCTGCTCATGTTGCAGCTCCCGGTCCGGCTGCTCAGAATGATAGCTTGCCGAACGCCTCCCGCATGTTCTCAAAGTCATAGCTGGGGTCCAGCGCCATTTGTTTTGACCCGCCGAAGTAGCGCGAGTGCGGGTACGCCGCAGCGCAGCCCGCCCGCCATTTGTCCGC
>TCONS_00179961
GCGAGAAGTCACAGAGCGACATATGGGGGGGCTGCTACTATTGAAAGAGTACCCGGGGAAGGGAAAGAGTGTGTGCGTGTGCTTTGCAGGCGCCACGGGCGCCCGCCCGCACCGGCTGCATTTCACCGCCAGACATCGTCAGCGCCGCCACCGCCGACACCGCTTGCCAGTCGCCCCCTCCCCATGGACGGCTACCCACTGCCCATGTCCCCCG
>TCONS_00180067
AACAAACTGGGTTGGGTGCGGATGAGGTGGTATGCCGTATCGTGCCTGACAACCAATGCACCTAGCAGCCAAATGTGGGAGTCGTCGAGCGCGGTGGCGCTGTTTGTGAGGGCACGTTAGACACATGACCGCGACAGAGCAGATGGTGACTGGGTGCCGAGCTCCGGGCACTGGGGCCGCCGCCACGGGCCACCTTCTCC
>TCONS_00181206
GCGTGTGGCAGGTGCCTAGGGTTGCCTGAAAGCTTGCGAACATTGCACCGGTGCGCCCTCGGTGCGCAATGGCGGCTGCGCCACGGCCTCAAGCCAGATCACCCGCCATCTCGGTAATGCTCAGTGTTCGCAACGAGGCGCATCCGCAGCACAGATGCCAGAGTGTCCGCCTACCAAGTGATCTGTGTCTTGCCACGGCCCCGGGCTCACAACTGCGTCCACAGCCTAAATCCATGCCGCGCTCCC
>TCONS_00181453
CGCGTATGTGTAAATGTGTGCAAGCCGGTGCAGGCTTGCGCGTTGCCCCCACGCGGTGCGCACCGCAGGCGCTGTCCCGTGGAATAGCTGGCTGTGCTCTGGCCTCAGCTCCTCCAACAGCGCGGCAGCAAGACGGTGCTCCGCCCGCCCTTGCTGGCCACCGGCCGACTGTTCGTGCGCGTGGCACTTCAGCCTCTGCC
>TCONS_00181467
GTGCCGCCAACGAAGCGAGCTTCCGCACGTCAGGTGTTGGTTCCGAGGGCTCGTCGTACAATCACGGTTTTATCACGGATGGCTGACACCCTCCGGGTGCTGTATGTATGATATCCCCTCCGGGGTTCTGGGTCATGTGCCGCGTGTTACCGCTTACGGGCAGGCCTTGCAACCCTCGTTGCCGGCACACCCTGCCGCTGCT
>TCONS_00181501
CATCGGTGAGGTGTTGGCGAGCTTCTACGGGATGAAGTGGGGGCAGTGTGTGCGCAGTCCTTAAGATGAAATGGGCAGGTTACTGAAGGCTCCACGCGGCACCTGCCTCAGGCCTGTTATCCAGAAGTTTGCCTGAATCCGTCAACAGGGTCGTCATCTGGTCACCTGCCCATGCCTGCGTCATCCCTTCGTGCCCTCTTCGTGCCTTCACCTGCCGCCCCTCTGAATCCCAACCTGCCTGACCGGCGC
>TCONS_00181885
GTTTGACCAGTCAAACTGTGGCCGAGTGGCCTAATGGATAAGGCGTCACCCTCCGATCGATCACGATGGACATAGTTGAAGATTGCGGGTTCGAGTCCCGCCTTGGTCGCGTTTTGCCCATCAGTCGTGATCACGGTAGTGCAGGTTTTGTACGTTTGTGCAGGTTTCAGCCTAGTGGTGCGCGGCCAGGGCCCGAGAATTCTGCCCCCGTGGCCAGAGCATGGTTCTATGAGGAATGTGTTGGGTTATCAAAACATTAAAATCACATCTGTCAGTGCCATGATTAGTAAAAGGGCCCCTCGAGGATCGAACTCGAGACCTGCTGATGGGCCGCGTGAACCTTGCGACTGCAGTCAGCTGCTCTACCACTGAGCTAG
>TCONS_00182000
GCATGACGTGTCGTCCCAGCACCAGTGTCAACAGACTCAACAACAACGCCAATACCGTTGTCGGTGACGCATGCCAGCGTCCGCGACGGCGGCCAGGGAAGCAGTGCGACAGGGGCGGAGCGTGGCAGGGCACGGCATCGTGGGGTGCCTGCCGTCGTCCTTGCCCAGTACGCCACTGCCTCACACGACACGCGGGAGCCAGACTGCCTCTCACCCCGCATCCGCACAGCCGCTTTCCCCAGCACATCGCTTCTCCCTAGATTGGGCCCCGGCTGCAACACGCCAGCCCCGCCCTG
>TCONS_00183034
NTGTGCGTGCAGCATTGATGACAACTCACAAAGGTGACATGATGCTGACAACGTATCACGATAACCTTCTGTGCCTCCCTGCTGTCACAAAATGATACTGTTGTTTGAGCTCTGCCCCGTCAAAGTTCCGCCCGGCGCGCCCGTTATACGTGAAGCTCGCACTGCATTTTTGGGTGGGGCGGCAATCCGTTTGGGACCTACTTCTTTAAGCTCGGGCACTTATCAAGCCCCCCTGCCCCAGCCCCGCTGCATGCCTGCACACACGTAAGGCAGCACACACACACCGGCGCAGAAGTGTGCGAAGAAGGTGGCCTTAATCACGGCGTCAGCCACCGCTGGCACCAGCGGCAGGCGGCGAGTGGCGCCCAGTAGCGTCTCCGCGTTGTCCACCAACACATT…
>TCONS_00183688
GTGGGACATGCGGACGGCCGCATTGGCGGGTCGGAGCAAACGCTGGGACGAGAGTCAGCTGCGGCTTGCGGATTCGTGTAGGGGGGATGTATGGGCACGCAGGAATGTGAATGGGGGTAGTTGCTGCCCGGCGTGTTGAGAAGCCGGCCGGGCAGACTTTTGTGGGCGGCGGCCGTGACCGGCGCCGCCAGGCCGTGCCGCACGGGGGCCTAAACGGAGATAGGTCTTTGCCCCGCGGCACGGCTACCAAGCCCCTCTTCTGTTTCGCTGCCTCCCGGATATTTGGAGCCTTGCCATTTTGTTTGTGGAAAAGGACGGGCCGCGCAGGTGGCTGTATGGGTGTGGCCCTTTTGAGACGGATGACATCCAGACATGACGAGTATGTGGCTGTACGGAGTG…
>TCONS_00183690
CGGGGGGGTCGTCTAAATGGTTAAGACACTCAAGACGATTTCGTTAAGGCTTCGAGAGATCCTGGGTTCGAATCCCGGTCACCCCACCAGGAAGGGCCCTGGTTTACCAAAACCCATCCACACCTTGGTGGTGTGTAGACCCCCCCTGTGGTGCAGGGAGTCTCTGGGGTACAAGGCTGGAGCTCTGGGCCTGCAACTGGAGAGCTTTCAAGTTCAAGATCCAAGATTCAAGTGGAGCTCTGGGCCTGTCAACTGGAGAGCTCTAGATGATCTGTGTGGTCAAGGCAGTGGCTGTAGTCGTCACCTAGCTGTTGAGAACTCCAGTAGGTGTGTGGTGTCACCTGGCTGTTGAGGTTTCCAGTAGGTGTGTGGTGGAACAAAAACTTCTCTTCTCTTCTC…
>TCONS_00183752
GGCGTTTGTATGCCTGAGCCTGACGGATCAGGTCCCTCAGTAGGTTCGCGGGGGAGCGGGAGGCGTGCATCTTTTCAGTTAGGTAGGTACCGCAATCGGTGTGAATCCGCATGTAAGTAATCGAATGCAATACCCCGCCCACCGTGCCCGCCCACCCGCCCACCCACCCACACCCACATCCACACACTCCTGCCGCCGCTTCAGGTGTACGCCTCTCTGGCCTCCTCGCGCTCGCTCAAGGACCGCTGGGTGGCCCACGGCGTGTCGCTGTTGGCCACTCGCTACCCCAGCCTGAGGGTGGCGTACCTGGAGCCTGTAGAGACTGTGACGCTGATCAGCGAGCCCGACTACGCCTTCAAGCTGGCCTGGCATGACTCGG
>TCONS_00183765
NGTGCGCTACAGCCGCCCCCGCTCCTACACCGACATCCTCACCGGCCGCTACAGCCTGGCACCCAGCGACATCGAGGCGATATGTACGGAGATGTACAACACGCAGGAGGCCCTGCTCAACGTGGCGGCCGTGAGGCCCGGCCTCCTCGGCAGTAGCAACCAGCTACTGCCCGGCTCGGCGGGAGCAGCAGCAGGCGGCGGCAGTAGCAGCAGCAACGGCAGTAGCAGCGGCGGCAGTAGCAGTGGCGAGGGCGGCGGGGGGGTTCTGGGTGACACTGACGATCCCTGGCCTATCCTGCGCGACCTGCGGGGGGTGCATGACAGCTACAAGGCCTGGCAGCCCGACCCTACCGTGTGGTGCTACGGAGGCGAGGCGGAGCGGGTGAGGATGCTGTGGGG…
>TCONS_00183767
CAGCGCGGCGCGGCGGCGGACGAATTCGTACATAGTGGAGTTGCCGGCCGAGGCTTAGCTGCTGGGTGGAGAGTATGTTTTGTGTGGCGGTATGTGTGTGTGTGTGCCGGTATGTGTGCGTGTGCGTGTGTGCTCGGAAGATGGCTTGGCATTGCTTCAGGCACTGACAGGTACTCGACTGTCGATGACTGCTCGGAGGCAGCGCCGTCCATCAGGCAGCGCCCGATCTGATGTGATTGATGCTCGCGATCAGTTTAGGTTGGAGGCCGACGTGCGGCCCAATCTGCTGCGTGAAGAAATAATGAATGGGAGTGGTCAAACGGACACGGTTTCCAGGCATGTGGTTGCCAAGTGGCTACACGTTGCGTTGCATGGCATTGAAAGACGGCGGCTATTTCA…
>TCONS_00183817
GGCTGCCTGACACGCTGAAGCCCGCAGTGCGGCGCCGGCACCGCGTGCTGCTGCGACTGCTGCGCTCCCTACTCGTCCGAGCTCGGCGCTGCCGCTTCGCGCTGCTGCTGGAGCGGCACTGCCCGCTGCCGCCCGCACTGCAGCGGCGGGGGCGGCAGCCGCAGCCACCACAGCTGCCCGAGGCAGCGGGCGCCGCAGCCGCCGCGCCTGCCGGACCCAGCGCCGGACCCAGCGCGGCGGCTCATGCCGCAACTGCGCGGGCGGCGCAGACAGCATCCGTCGCTGCCAGCATGGAGCCAGAAGCGGGCGGCACGTCACAGCCGCCAGCCCAACCGTCGCAACCGCCACAACCGCCTCCACAACCACATCCACAACCGCCTTCACAACCACG
>TCONS_00183846
ACTATGGAGAGTTGGTGGAGGTCCTAGCTAAGAGGGCGGCGTTGGCGCAGCAAAGAGAACGTCCAGTGCCACAGGTGCCAGGGCTGGGGACATTTCCAGAGGGAGTGCCCGGAGCAGGCCGCTGAGGGCGGCGGTGGCAACCAGGCGCGCGGTGCACGCGTAGGCCGGGACGGCAGTGACCGGCGCATGATGGCGGTGAACCAGGACCAGGGAAACGGCCGGGGGCGCGGCCGGGGGTCCGCGCCTAGTAGCGTTCGTAGGAGCAGAAGACATGCTGTGGAGCATAGACTTTGATGCTAGCTCCGATGTGATGTGAACGGCCACGTTGGGCTGTCGGTGCGAGTAAAGCATCGTGAGTATGTCGGTGCGAGTAAGGCATCGTGAGTACGATATGCGTGC…
>TCONS_00183944
GGCATCTAGATGTGTCTTTTACCGACTGTCCTACTACATTTGGTATCGAGCTCAGGGCCCAACGTGCGTTATCTGCGGACAATGCGCACGCGACCACACAAGGTCGGGGGTTCAAATCCTGGTGACGTCGGTAGAGTCCATCACTTCGGCTATGCGAGAGTCGTAAAGGCACCAACAAACAGTTGGCTACTGGCGCTACTCAGGTATCGGGTAGACGCGACGTGGGCCTCGTCACCCCACTGCCACAGAAACAAACAGGTGCAAAGAAGTACTCTCTACGCTAGCGTGGTGACTGCCCGGGACGTGCAGTCCAGAAGGGGGAGAGTGTGGGCGGAACACGGAAGTTCTACGACACACAAGTATATGACCCTGCGGACGGCGCCCTGGGGCATCTAGATG…
>TCONS_00184340
ACAAACACAACGTAACTTAATCGCAGCTTATAAGAGCCATACTCATTTTATCGCAAGCCCGCCTGCCGTTGCGACCCACATAGCGAGCTCGCCTTTCACACAAAAGCGCTGTTATACATGCATATCAGGAATGCGTTGTGATAGCCGATTATCTAGCTCGCGTTAATTTGGCGGCTTGTTGCATTCTTTCTGCGCTACTGTCACACCTGGCGGGCTCCATGGACAAGCACCAGCAGCGCTGAGACGGGAGTTGGATGACACTTCGTCAAAAGCGTACATGGGGACCCTCAGGAAGCTTGCCGGTGGCGATACTGTGGCTTCTGGGCGTCCTCTCGCTATTCAAAGCAGAGGCCCAGTCACCCCCTCAGACTCCTGAATTCCTTCAGCCTCCACCGCCAC…
>TCONS_00184601
CCGCCTTCAGGGGCCGCACACTGCTGGCCGCCTCCTCCTCCGCCTCTGACAGCGCCTCCGAGTCCGGCAGCCGAGCCGGCCGCGGCGCGGGCGCGGCTGAGGGCGGCGCCAGCGCCCCGCCCACCTTCGCCGGCATCCACCGCAACCTGTCCAACGTGCTGTACTTCATGTAGAGAGAGCGCTGTGGAGCAGCAGGGCGGCTGGGGGCGGAGGGGCAC
>TCONS_00184689
ATTGTCTGAGAATGTAAGTAATTGTTGTTTGACATGTATTCTTAGGAGAGTGATTGCCTCTGCTCTCATCAATTCCCCGGCGTCCCGGAGTTAGAAAGTCTCACACAGACTGTCTAAAACAGCAACTTCTAGTTGTCATTGTTTCCTATCAAGTGGCTTAGCAACAATGGAGCAACACAGAAGCGCATCAGGGGCAGAGAAGTTTAGAAGTTCTGTTCGCGTTGTCCCAATTCTCCCAACAACGCCTACCGAGCCCAAGTTACAAGCAGCGACTAATGAGGGCACAGCGCCTTTTGATGCCATTGACGTGCCGCAAAGTGAGGTCATCCGAGGCATGTTCGCGGGCCGCTACTGGGGCGCCCTCGCCAGGTGCACATCTCCGGAGCAAGTAAAGGAGCG…
>TCONS_00184727
GCTAATGTTAAGTAAAGATCACAGGGTTACAGTCATTTTATAAAAGCCCCAGCGGAATCCTCCCACCCGACCAGCAGTACGATTTTTAGGCTGAGCCCACTTGGGGGCATCGCCCCCCCCATTGCTCAGGGGCATTGAACGCCCATCTATGTTCAAGAATGCAGGAAGGCGTCCACGGTGCTGGTTCGTCGGCACCAAACTCAATACCGGCGCAAAGCGCGAGTGTCATGTATTAGTACTTGATACTGCCTATTGATCTCAACGAGGCTGCTGGTCCAAATCGGCGGGAGCGGGAAGCGGTCTGGCGGCAAATAACTGTCGCAAGGTCGCGAGCTAAGCGGCCGAGCCCTGATGATGCAACATATGATGTTGACGGCAAACAGCCCGGGGTAAGAAAGC…
>TCONS_00185017
TAAAGGTCTATTTTAAGCGGAGTGCAACGCAGATTAAAATTGGTTTTGAAGTAAGGCGTAAGACAAAGGTCCGGACATGCGTTGTGTTTGAGGTGGGTGGAGTGCGGAGGACATGGGGCGTGCCGGTTTGGCCCTGGAGCCTTGGGTGGGCAATGAGCAGCCTCAGCAGCTCAGTCCAGTTGTCTTTGATTTATTGCCGGCATTACCGCGAGCGGTATGTGGCCGGCTTTTAGCAGCTTTTCACTAGTCTTGCACAACTGACTCGCATTGAGTATTGGCCAGACTTGCTTACAGCGCATTACCCCGATCAAGCTTTTCTCAGTGGCTACCAGATACTGATCTATCAAGGACAAAGAACATAAGAGCGAGAAGTGAAAGAAAAAAAGAAGGCCACAGGCG…
>TCONS_00185693
AAAGCCACCAACCGAAGCCCTACACCGTACAAAATGAAGGGGCCCGCCCCGTTTAGCTAGCTCTCTGCTACCCCTATGCAAATGCATATACTTAGGTTAGCCATATTGCTCGCATAGACTACTTGCGACGAGTCTAGCTCAGTTTACCCGCGCTGATTCCTGCAGTTCGAGTCTAGTTCCTAGCTTTGTCTTCTCCTCCGTCACCCCTGGCTCCGGGCTTCGAAGCATTGATACAAGTGCACAGCAATGCGACTATCGCGGCAGCACGGTGGGCTTCGGCTGGCGTGGGCGTTCGCTGTGGTCTTCGTTCTCGCGTTGAACACCGCGGAAGCTCAGCGAAAGAAGTCTCCGCCGCCTGCTGAAGCTCCCCCGCCATTCAGCAGCGATTACGACAGCCCG…
>TCONS_00185773
ATCCATGTTAATCCCCTTACTACTTTAAACTTGGTGGTGCGAGCCTGCTGTATGGTGCACAAACTTGCCACGCTAGTAACGCGGCATATTAAGACAGTTCAACCAGCCGCCTTCCAGACATTAATTTACTTTGTCGCGCTCAAACGCATGCTCAAAAGCAATACGATCAAAAGTCTACGCGCAGTCAAAAGGGCATCCCAGGCCCTTGAGCAAACCGTTCTGTCAGTGGGAGCTGCGGACGTTCACCATCAGTGCCCTAAGACCTACATAATGAGTGTATAATGCGCACTGGCTTTTGTCGGCGTGCCGCGAACGATGTGTGCTGGATTGGGCGCCATGCCTGTGATCCTTCTCGCCCTCCTCTTCGTCAGCTTAACGTCGGGCGCGGATGATACCCAG…
>TCONS_00185825
GCTTGATACACAGACGAGTCAGACAAAGCGTCCTTCCGCCCATTCAGTAGGATGAAAGGTCACCTTGGGGTAGTAGTCAACTTCTTCTTCATATGTACTTCAACGCCTGAAATTGCAAGCCTTGAATAAAACCAGGTTTCATTAACGTGATGTTGGAGCATGTAACACAAGTGATAGCCTCGGGACATGGCCGTCTGTCGCAGCCCTGAGCGCTGCGGGCCATACGGAATGAAATGTCGAGGCAGGCGCTAGGAGCCAGTCGCAGAGCACATACGGTTGCTCTGTGCTGGCTCAAGCTCACCTTACAACATGAATCGGTCATGGACTGTGCGAATTTGGCTTTCGCTTCTTATCTCGTTGCATGCCTGCTTTTTACATACTGAGGCTGGCGACTCGGGC…
>TCONS_00185915
GGCTGCTACCGCATGCGACTCCTTAAGATTGTGCTCACCCCATAAAAAGCACTGCCTCAGCCAATGCCCGCACGCAATGCGGCATCAACAAGAGGCGGCCATAAACAAAGCATTCCTTAAAAGACAGGGGGTGCGCGGTCACATCCCAAGGCACCTTACGGTCTCCCTGTCCCAATCATAGGGCACCACATTGTGCCACACTTTGTACACCTCGAAAGACCACACTTCATAACCTCGGAAGGCTGAGCATTTCGCTTGACGCGCGCCGCAAGAACACAAATACACGCATACATCGAGGTAAGAATAGGCACGCACGCGTCACCTCCCCTCTGACGTGTATGCACGCACAAGCACCAAAGGGAGAGCCAAGCGGCACGTGCGAGCTGATGACCTTTGGTG…
>TCONS_00185937
GCTCATCCGGCGCGGCGGGGTGGCGGCGCAGAGCGCGCAGGAGCGGCTGATGGACGAGCTGCGGGCCGCCGAGATGGAGATGGATGCGATGTCCGCGCTAGGCACCAAATACGCCCTGCCCGCACCCGCCTCTCCACGTGGCGCCATCGAGGCCGCCTCTTCCGCCGCCGCCGCCGATGCGGCCGCTACGGCGCGTGACGACGCGGCGGCGGCGGCGCAGCGGCAGCGCCGGCCGGCGGCCAACCCGGCGGCGGCGGAGTACGAGGATGCCGGCAGCAACAAGGACAACTTGTTCACCCGCTCCCGCACCAGCACAGGCAGTAGCAGCAGCAGCTCAGGCAGCG
>TCONS_00185939
GGCGCGGGTGCGGGCGCGGAGGCGGCTGCGCAGCAGGTGGCGGAGCTGCAGGTGGCACTGCAGCAGTCGGAGGCGGTGCGGCTGGCGCAAGTGTCGGAGCTGCAGGAGCGGCTGGCTAAGGCCAACCAGGCCGCGGCTCAGATGCGCGGCCAGCAGTCCGGCGAGTCGCCCCGCGGCGGCGCCGGCGCCGCGGCCGCCGGGCCGGAGGCGGCGCGGCTGCGGGCGGAGCTGGAGGGACGCATGGCGGCCATGGTCAGGGAGTACGGGTGAGTGGCTGAGGAGTAAGAGGTTTGAAAAGCATGTGGGGGTTGCGCTTCGCTACTTGGGGGCTAGGGTATCATAGGTATGCGGAATAGCTTTTGCACGATTGGAAAACCTTGTTGGTGACGACTGGCTATG…
>TCONS_00186111
GGGACCCCCTAATAACTTGTTGTGCCATGCGTCCTCGTGCCTCTGGTTCCTTCTTGGGAACCGTGGAAACGCCCCCCATCACGCACACACACACACACACACAATCGTCACACACAGTCGTCCATGCACCCCCGTTCCTCGGACCTGTGCCACTTTTTTGATTGCCGGTGGGGCGCCGCCGTGCTCCCGCTACGCCCGGGGAGCCCAAGGTTGGATGCATGCACGACCGGGTGAACCCCATGCATGCATCCATGCATCCACG
>TCONS_00186274
GTTGAGGACAGGGGCTGGGTTTGTAAGTCTTGAAGGGTAGCAGGCCTTGCAGGCCTTGCAGGTCTTGCAGGTCTTGCAGGTCTTGCAGGAGGCGGTGCTGCATTACAAGAAGCGCGCGACAGATCACGCTCAGCACCCACCATTCCAACGCTGCCCATAGCGATGCCCTCAGTAAAGCACCTCACACATTCCCCCAATCATTGAAATGCCGCATGAGCCCACCCAGCCCAAC
>TCONS_00186315
CGCTGGGGCCGCTGGGGCCGGTGCAAGGGGAACTGTCGGCGTCGGACTTGGGTGCCGGGGCGGCGCCGGCGGAGCACGTGGACCATGACGACATGCAGCCCCTGGCGGCGCTGCGCCGCACCGGTGGCTTCTTCCGCACAAAATCAGCGCTGCTACAGCCGCTGCGCGCCGCCGCCCGCCTGCGGCACCCCGGTGCTACAGCCGTCACGCTTGGGCGGCTGCACGGCTTGGGG
>TCONS_00186428
CATCAGCTCCAAGGCGTGTGGCGAGCCGCCGCTGCTGTTGTCCACAGCCGTCCTCATGGCGCTGCAGAGGGCCACGGCGGCGGCACGTGCCGACGCGGCTGGCGGCTGCAGCGCCGACTTCGTGCCCCTGATCGCGCCCGCCACAGTGCAGCGCGTGCGCACCGCCTGCGGCGACTGGAACGCAGCGGAGCGGCTGCAGAAGGCCGCAGCTGCGGCTGCTACTGCCAAGGCGGGCAAGTGAGAGACGGTAGCGGCAGTAGCACCTGTAGCAGGAGCAAAGCAAAGCTCCTCGCCGTGTTTGAATGTTTGAAGCTGGTTCGGCTGTTGGCGCGTTCGTAAAGAACATAAGATGGACGAACATAACAAGCTTAAGGATTCAATCTGATCGGATGAAACTGA…
>TCONS_00186621
CGTTTAGCTAGCTCTCTGCTACCCCTATGCAAATGCATATACTTAGGTTAGCCATATTGCTCGCATAGACTACTTGCGACGAGTCTAGCTCAGTTTACCCGCGCTGATTCCTGCAGTTCGAGTCTAGTTCCTAGCTTTGTCTTCTCCTCCGTCACCCCTGGCTCCGGGCTTCGAAGCATTGATACAAGTGCACAGCAATGCGACTATCGCGGCAGCACGGTGGGCTTCGGCTGGCGTGGGCGTTCGCTGTGGTCTTCGTTCTCGCGTTGAACACCGCGGAAGCTCAGCGAAAGAAGTCTCCGCCGCCTGCTGAAGCTCCCCCGCCATTCAGCAGCGATTACGACAGCCCGCCCACGGCCGAGCCTCCCGGAGCCCCCAGCCGCCCTCTCCACCTCCGCC…
>TCONS_00187463
GCGAAACAGTCTGACTGTCAGCCGCCCCTACTTCCGGCTAGCGATAGTCGTAATCACCATTCAACAGGTTATGAGCCCCGCGTAGTTGCGGCGGGTTGCGCTTTGTCGAGTAAAGACAAGATAACCAATAGGCTGTAGGCCATTGAGCGCAATGAGCGAGGAAAGCGGCTGCCCAGTAGGCGGCGCAGCAAATGCTCGCAAGATCCCTTGAGCTGCTCAACTAGGCTCGGGATAATGTAGGCAAAGTCAGCGTGACCGGCCGAGGAGGCCGGAATTTGCGGACGGCATCGCGTCTGGAGTTTGTCGGTCGCTCACTTTGGAGAATGACCGGTGATAAGCTGCTAAGGACTCGTTGAGAGTCGAGTGTGTACTCGCGGGATGGCGAGGAAGCAAGCCTTA…
>TCONS_00187538
CATCGGGGGTGGGAACGAACTCGTCCACAAAGGCGCCAAACCGGGGCTGGGTAACGGTCGCGGGGTCAATCAGCGTGGGAGCGCGCGGGTTGCTGCTAACGTTGAAGAACAAAATTCCCGGGCCGTTAGCCAGGGCAGCGAACAGACCGCCGCATGCCAGTGTACGGCGGTCCACGGACAGGCTGCAGTGGTGCGGCTCCAGCCCAGCGTACGGCGTGGGTACGACAGTCACCACCTTGCCGTACTCTTTGCCCGCGAGCGAGATCACAAAGAGGGAGTCCTTTCCGCCCAGAGAGGGGTCCTTGGGCCCTGCCCATGCGTACACGTACGTGGGAGCAGGCGGCGGCTGTGCCGCCGCCCCTCCGCGCAGGCTCCTGTTGCCCCGAGGCTGCTGGACGC…
>TCONS_00188025
TATCTAGGGGCCTGACGCACATTCCAGGTCGACTCCCACAGCTGCACAGCACCTAGCGTTGCCTGAGGAAGCCTAAGTCTACGACCAAGCAGCCAGAGACGCTAGCGGTAGCCGCCCCCCTCACAACTAGGTCGCACCAAGCCTGTGCTTAGCTGGCTCCTTGCCCGAACATTCGTGGCCAACTCTGACTCCACAGCCTGGTTGCATCAAGGCACCAGGGCTCGTTTGGCGTGTGCTGTGTCTTGCGGTCACAACCCGTGGCTGACGGCAGCATACTTGTAACGGTTGAGTGCA
>TCONS_00188039
CAGGTGGAGCGGTACCTTGTGAATGAGTGCTAGCCCCGCAGCCCATTTCAGCCAGGAACCTCAAAGAGGCATGCCCGCGGTACTGACGCTTCTCTTTCCTGGATACAATAGGTTGTTAGCTAGCAGCTTCTACGAGTTCGCTATAACGTTTAATCGGCCCGTGGCTGCAACGGGCAGCGGGCAAAACTTTCAGGCTGAAATGGTGTAGTGGAACACGTAGTGGCTACGGTCTGCAACGTGCTGTTAAAATTGTTGCAGTTTTGGCAGGCCGAGGTTCTACGGAGGCGTCAGCGCGTCACCTCGAAGTCGCTCGCGAATGGGTTTCCATGATTTCGCCAGTTTATCGCCCTTGCTGCTACTGCGACGCGAACACATTCAACTCCCCATACACGTTGATTC…
>TCONS_00188070
GCCGACCGCGCCCTCACCCCGCCGCCCGCCCCTGCTGCCCCTGCTCCCGCCGCCGCAATGGACGGCGCCATATCGTCTGGGCCTGGCACGTAACGGCCACCAGCAGCCCCCGAGCCGCTCCCGCCCCCGCCTCCACCGCCGCCGCTGCCGCCCCCGGCCCCGCTGCCGCCGCTTGCTGCCGCTGCTGCTGCCGCGCTGGGGCACCGCCGCCGCCCTGGGCGCTGGCTGGGTGCTGGAGGGGGGTGGGTCCTGACTGGTCCCGAGGGCTGCTGGCGCCCGACCTACATCACGCGGGCGGGCCGGAAGACATGTGCGGGTTGGGAGCGACGTATGCGCCAGTAAGGCGGCGGGGAGGGGGAAGGGGTTCCCGGCTCCCTGCACAACTGCCACCATGGCAGT…
>TCONS_00188075
GGGAGTGGGGCGGTGGGGCAGAGGCGTGTGGGTGGTGGCGGGTGTGTGCCAGGGACCCCATGGCGTGTCTGCGGTAGACAGCCCACACTAGCGGGAGGCAACGCACCGCGTGTTGACGGGCGTGTGTCATTGTTGCACACGCACACACACGCACACGCACACACGATCGCACGCACGCACGTACTCCGGCGTCCCGGGCGTCCTGGGCGCCA
>TCONS_00188162
ATTAGCTGTGTCTCTCAGTTATCGCGCAAGCTACGTTTTTGCTAATTCTCACGCTTAGCCGTTAGCGTTGCGCCTTTGTCTTGCTGTTACGCTCCGCAGGGCCCCCACACTACCGTTCTAGGATTTGTAATGGATAACGGCCCCATAGTTTCGCTGTTCAGCGGCTCTATGCTGATGGCGTTCTCAGCGGGCATGTTCGTGCACCAGCATCTGACCGCTTCCGCTCAAGCGGAACAAGTAGAACGCGTCAAGGCGGATGCGCAGCAGGAGGTGGAGCGCGCCAAGGTGGAGGTGCAGATGGCCAAGCTGGAGGCGCAGATGGAGCGCCGCTTTGTCGACGTGATGGTTCACGCGGACTATGACGCATGGCGAGCGCGGCTGGGCACGGTGTTGAATGAG…
>TCONS_00188275
GAAGGGTTGTGACTACAGGGTAAGGGATCATCAGCTCGTGCATATGCACTCCAGGCCCCGCGTAAGATGGTCATATCCTTGAGCACGCACACGTGCATGCAATGCAATGCGTGTGCCCTCCAACACGATGCTTGCTTGCGCGTCTTGTGCGCACAGTGGCAATCCCGTCTTTTTGCAACACACACAAACACACGCACGCACACACGCACTACCCCCAC
>TCONS_00188684
CCGCAACCTGCGCGATACTTACCCGGTTCAGCGTCAGCAGTATCTTCCTCTTCCTCATCGGAGTATAGGTAGTCGCTGTCCACCCGGGCGCTGCCGCTATTACTGTAGCCACCACCACTCCTGTCACTGCCATTGCCAACATTCCCGCCGCCGCCGCCGTCGGTGCCGCTACCGCTGCCGGTGCCACTACCGCTGCCGGTGCCGCTACCGCTGCCGGTGCCGCTACCGCTAGTGCCCATGCTGTCGCTCTCACTAACAGAACCCGCAGGCGAATCCCTCCCTCCCTCAGGAACGTCAGCGTCTCCTAGGCCGCCTTCGCCACCGGTACCGGCAGGGAGAGGGAGGTCCCGAGGTGCACCCTCACAGCATTTTTCGTGGCGAGAGCAAGCCGCTCTATCC…
>TCONS_00188782
CCCGTGTGCGGCTCTCCTCTCCGCCCAGGAATCACGACAAGTCCCGGTTGCCGGTCTCTTATGGTGCTAAAAAGGCTTACAGCTACCTGCACTTGGTGGACCTGTTGCCGCTGCCTCCCACCTGGTTCGTCACGTCCGGCGTCGCCGCAGCTGACACCGAGGCAGGATCCTGGAGTGCACACGGCACGGCGGCTGCGGCAGGCGCCAGCCCGCGGCCCCGGCGGCCCATCACGCTGCGGCCCCAGTCGGGGACGCCAGAGTCACTTGCCAAGGCCCAGGCCAACACCATACGTCTGGAGCTGGAGGTGGCGGAAATGGAGCAGCAGCTGAACATGGCTCGCAGCGTGCTGTCGTGAGGGCAGAGGGGGACGGGCGCGGCCTCGCGATGCAGAAGAGCTG…
>TCONS_00188791
CGGAACTTCAATAAACAAAACTCCTAGAACACTGCTATTCGACGTGCTGCAAGTTTCAAGCGCTGGCGCGCGCGCGAGAAGTTCTCGACCTGTTTTCCCGGCAACCGGAAAAGGCTGGGCACTTGCCCTTGTTCCATAAAAACATGAAAGGGCAGCACGATGACGTCGCTGGGCACTCTCCACAGTCCATATTCTTGGGCTTCCAGGAGTTCTCCATCGGACTGGCCGAGTACGCGCCAAATCGACATCGCCCAGAACTCAAGCCAGCTTCGTTGCTTGCTGAGCTGCTTGCATCAACTTCCAGTGCGCCAGTGGTAACGGAGCGGTGCGGACCGGCCGACTCATTGTCCCGCGCCGGTGTATCGTCTGCGCCTCCGGCACCTGACTCATTCAAGTGCG…
>TCONS_00188807
GTCTACACGTGCACCAACCCTGGATGCCGTTCGCCAACGCAGTTCAAGGATAGAGCGGCTTGCTCTCGCCACGAAAAATGCTGTGAGGGTGCACCTCGGGACCTCCCTCTCCCTGCCGGTACCGGTGGCGAAGGCGGCCTAGGAGACGCTGACGTTCCTGAGGGAGGGAGGGATTCGCCTGCGGGTTCTGTTAGTGAGAGCGACAGCATGGGCACTAGCGGTAGCGGCACCGGCAGCGGTAGCGGCACCGGCAGCGGTAGTGGCACCGGCAGCGGTAGCGGCACCGACGGCGGCGGCGGCGGGAATGTTGGCAATGGCAGTGACAGGAGTGGTGGTGGCTACAGTAATAGCGGCAGCGCCCGGGTGGACAGCGACTACCTATACTCCGATGAGGAAGAG…
>TCONS_00189579
AGCAAACTTCACTTAGCGATACAAGTGCGTGCTTACACGCGTTAATATTAACGGGACGGCAATACTCAGGTCCATACTATGGTCCGCGTCACTCCTTCGATTACTGGCGAGGACGAGACACAGCGTCAGTGTGTCGATAGAGTGTCTGCGAATGATAAAGATGGGCCAACAAATCAAGGCCACGGCCTTATCACCGCGGCAGATGGCGAGCGCGCGGTGGCCATGATGTCCCGGCTCGACGACTTTGTCTGGCTGAAGTGCTCTACTATGGCATTGCGAGACTACGGGCCGTTGGAATTCCAAAGGATCGTGAAGGAGAGGTGGGCAGGCCCGACCCCAAGTCTGGAGCTGCTCGTTGGTGACCGACTGCCCTTGCTGAACAGGTACCTCCTGGACTGC…
>TCONS_00189580
AGCAAACTTCACTTAGCGATACAAGTGCGTGCTTACACGCGTTAATATTAACGGGACGGCAATACTCAGGTCCATACTATGGTCCGCGTCACTCCTTCGATTACTGGCGAGGACGAGACACAGCGTCAGTGTGTCGATAGAGTGTCTGCGAATGATAAAGATGGGCCAACAAATCAAGGCCACGGCCTTATCACCGCGGCAGATGGCGAGCGCGCGGTGGCCATGATGTCCCGGCTCGACGACTTTGTCTGGCTGAAGTGCTCTACTATGGCATTGCGAGACTACGGGCCGTTGGAATTCCAAAGGATCGTGAAGGAGAGGTACCTCCTGGACTGCAGTGTGTGGGGGGTATCTGCGGCGCTGTTCGCAACCATCGGCGTGTCCTTCCTGCTACTGGGA…
>TCONS_00189627
TGGGCATTGGGTTAACAGTACTTCTCTGGCCAAACTCGGCGCACATTGCACACAGTACTATAACCAGTGCATATTAAAGTCTTCCCAACCGCACAGTTACTAGAATGGAGCACGCAAGCGCCTCTACGCTGACACACTCTACTTGGGACTCGCCCAACACTGTCCTAGGCTTCCAGCCACTGCAAAGTTGCCCGTCGCCTGGCGCTCCGACTCTCAGGACACAGCGTTCGCTGCTGGCTGACCTTCTGGCCGCGGCAAACTACTCTAACGATGGGCTCGAGGAGGGCGAGCCGGAAGACGACGCCGACTCTTGTGTTGATGCTCGCGTTCTTCCGTCGTCGTCGTCAGTGCAGCGGCCCTGGTGCAGCTGCGGAGTCGGAGCAGGAGTCGCGGTCGAGT…
>TCONS_00189651
CGTGAAGTTGTTGTACGTCCATAGAATCACTCAACATATACAGGACCAAACAACAGGGCAGCAGAAGATTTAAAAAAACTGAGCAAACTCGCTCGGTGGTCCGCACGTTGTTATCGTAAATTATCATGGAGCAGGCTGGTAATTGGACAATGTATAGGAGTGGTGGAGCTGAGTCGCGAAGCGGAGCCAGCTTTTGAGCGATCGAGTCGCTGCCCGGGACTTGCCGGCCATGGGCGTGCCGGTGGCCCTGGGCAGCAGCAGTGACGTCATTCCAGCGCCCGGGGCTGCGGCCGCGGCCGCTGCGGCGCCAGCGCCGGCGTCGCCTCACGCACCTGCTCGGCGCCCCGGCGTCGATGGCGCGGGAAACGGACTCCAGCAGCCGCCGCCACAGCAGCAGCA…
>TCONS_00189782
AATGCTGCCTGCCATGGCGCGCAGCTTATTAGATGAATCTATACTAACTGAACATTACTAGCGGGTCCCTCGCCAAGGCACAACAAACGTCCACAGCCCCGACAGTTTGCGCCAGTTTTGATTTTGCATACTTATATGGCACCGCAAAAGTACTAAACAAGTGCCCAATATCATAAAGCCTGCATCCAGATGGTCTTAGAGGCGCCAGCCCCGTCCACAAGCAGCGAACATGGCAGGATGCCCGGGGACGCCTCTGACACGGCCGCGATTTACGGTGCGCTCCTGAAGTTGCTCATCGTGGACCGGCATATCAGAGATCTTCACCATCGCGACATGCTATCGCAACAACAAGTTCAACTGCAGGCGCCGGCAGGACCCATGGCCGATGACGGTGGTAGC…
>TCONS_00189783
AAAACATAACTAACTATCAATTCTGCTCCACTATACTTTTGTGTAAGCTTGTAATTAGGAACGGATTGCCTGCCGTTGATACAGCAGTAGACTTGACATCACTGGGCGGAAGAGACGACTATTATATAATGCAGCTTATGAAGCTGCTACATCTAGTATGGTGCATCAGCCTATGTACTGGCTGATATAGCAGGAGCATTCAGGTTCTTGCGGTCAAAGCTTTTCCTGCGTCACGACCAAGCGCTTCCGGCGGCGTGTCTACTACTAGATGCCGACGATGGAAAGGAATTTTGCCCACACTCGCTGTGTGAATCAGTGACTGGCAATAATACTACGCTAGGATCCATCGTCGTGCCGGATGGATCAGAGTCGGCGTTGGTATTGCTCAGAAGGGCACAC…
>TCONS_00189981
GGGGAGCGCGAGACGGAGACGGAGGTGATCCTGATTGAGAACGACATCAACACCAACCCCTTCACGCCCGCCGTACACGACTGCGTGCCGCCGCTGCCCTGGGCGGTGGGGCCCGCCGAGCTGGCAGACCCCAAGTAAGGACCAGCACCCGTGCGTGGCAGTTGGCACGAGGTTGCACTACTCTCTCCCTCTGCTTGCTTTGCTTTCCACTGCTTGTCGACACTTCCGTTATAATGACACGCCGTTTCACG
>TCONS_00190128
ATTTTAGCGCGTACCTTCTACATAGCTCAGTCGACTTACCGGCCAGGGCATTTCACGACGCGCGGCCGAGCGATTGCACGTTAGTTTGCCGGCCAAGAGCCGCCAGGAGCCCGCTAACTCATAAATAGTCCAATGGATATACATTTACACTGATGCTCGTCATTATCCAGTGAGCACTAGGAGCGCCAAAGCGGCGCGAAACAGAAGCAGGAGGCGTGGCGCCTGCTTTCAAAGCCTGTGGATATGATGCAATGCGTCTAAATATTGATAGCACGCAAAGTACAAATTATCAACTGTGGTGGTGTCTCGCCTTGCTTTGTGAGCGAGAGCAAGCTGCCCGCGCACGTCGACTCTTTTTGCCCAGTGTGTGCATTTAGCGAAGCAAGGAACACAGGCACG…
>TCONS_00190245
GGGGGATTGGTGTGCTGGCGGGGGTCTGGGGGTAGAGAACCCGGGAGGATCCGGCAACGCGGCGGGAAGACGGCTTGACACCGCGTGTTGGGAAGTTTGCGTGCGGTCACCATCACCGCCCTGCTGCCACCACAACCCTCCACCCCAACTAACAGAGCGCGCCGCCTTCTACGGCAAGAACGGCGAGGAGGACCGGCGCAGCTTCCGTCAGCTGCTGCGCGGCCTGCCGCTCAGCCAGACGCCGGCCGAGGTGGCGGACGCAGTGTACAACTGCGCGGCCAGCAAGAGCCACGAGGTGTCTGTGGGGCTGCCCTTCGCCGCCGCCGTGCAGGCCTACAAGTTCACGGGCCTCAACCCCAGCGCCGTGCCCTTCACCTAGGCATCGACGTGGAGGGGCCA…
>TCONS_00190700
AAAACGCCCACCCAGCCACGAGAAGAGGGGGATTGCGGGTTCTTATTATCATGCCCAAGGATAAACCAACGACAGTGGCCGGGTATTCGCGTAATGTTCCCGTAACATCAATGTCGACCAAGAGGGACATGGCCCGCTCGTGGCGCACACATGAGGCCGCACGCATGCAACAGCCATGCCGTACACTGCCGTACACCCCAGCGCAAAATGTACGGCTACTCCTCGCG
>TCONS_00190756
CCGCGGCTGTGCCGACAGTGCGGCCGGTCAGACCGGCGGGTCGAAGCTCGCCGGGCAACTGTGCCAACCACGCCTCACTGCCGGTGGCTGGTTTCGAGGACATTGGCAGTGCTGTGTGTTCTTCGCGCTCTTGTCGGTGAAAGCTATCTTCCTATTGCCTATCTTCCTATTCCCCGCTTCCAGGTTGCGTTGCGACTCAGCATGTTCCATCCGTCCAAAGACAGG
>TCONS_00191189
CTCGGGAGCCCACTTCGCCTGGTTGTCCGCATCGACTTGCAGAACCTCCAGCCGGTTCCGCTTTACCGGCACACCGTCCACGTAGCCTTGCGCCTCCACCTTTCCAACATCAATGCTGAGGCGCTGGCAGAGCGGGCACGCTTTTGAGGAGAAGAACATCAGTGTCGAAGCCATCTCGTCGCCGGGCTGCTCTGTCAGGTCTTTTCGTGGAATACTTTTGTTATGCATACTACATGTAAGAAGTTCACAGCAATGGAAATGCAAAGGCTACGTGACAGTCAGAGGCCTCGAGGTTGCACGCGCACGTCAGGCCAACTCGTCACGCTTTGGCCTCGAGTAGCTCCCGAGCCTGGTAATGGCTATATGTACAATACATTTTATACATGTAGCCATGCTACT…
>TCONS_00191355
CGCACATTGCACACAGTACTATAACCAGTGCATATTAAAGTCTTCCCAACCGCACAGTTACTAGAATGGAGCACGCAAGCGCCTCTACGCTGACACACTCTACTTGGGACTCGCCCAACACTGTCCTAGGCTTCCAGCCACTGCAAAGTTGCCCGTCGCCTGGCGCTCCGACTCTCAGGACACAGCGTTCGCTGCTGGCTGACCTTCTGGCCGCGGCAAACTACTCTAACGATGGGCTCGAGGAGGGCGAGCCGGAAGACGACGCCGACTCTTGTGTTGATGCTCGCGTTCTTCCGTCGTCGTCGTCAGTGCAGCGGCCCTGGTGCAGCTGCGGAGTCGGAGCAGGAGTCGCGGTCGAGTATCACGCAACAGAATGTAGCGCAAGGTCCTGCGCCGAGC…
>TCONS_00191658
CTCATATGCCATCTTTTCATCCAAAACACGAATGACGACAATTTAGGGCCATTGGGGCTGACACGCTCCAACAGGGCTTCCAATGTTCGCGAATTGTAACGATGATGAGCTGCTTCGCGCGATGGACGAGGCGACGGCAACATTTGCGGTGCTGAGCGTAAATGCGCGCCGCACGTCGACGCCTGGAGGCAAAGCCATGGCGAATGGGCCGGGCAGTTCACTGCAACAGCCCACAACGCTGGACGTCGGGCCGGCTCCGCCTGCAGTGGCGGTTGAGGTGCTACAGGCCACGCCCTTGCGGCCTGCTGCGCCTGCAACGCCCAGCAGCTACGTCACGCCGCCCCCAACTCGCGTGAGCACAACCGCTGGTCCGGGGCCAGGCAGCGCCGGGAGCGCGGC…
>TCONS_00191775
TGAGATAGGTCCGGTGCACTGCCAAGCACTCTGTTCTTGGCCGGCAGCCTTGCATTGGCATTGGCACCTTGCGGCAGGAGTGCAGGGTGTGTTCACATGTGTGCACGCGTGCATGCAGGTGCAGCCAGTGGAGGCAGAACTACAGGAGCTAGCATGACACGAGCTGTCCGGCACTAGAGTTGGAGACGGGCGCGGTGGCACCAGTGGCGGCTGCTGTGGAGGCGGGTGATGTGCCGACTGCAGTGGAGGCGGGTGTCAAGGTGGTGGGAGACGTCATGCCCAGCAGACACGCCAGTGGTTGTTGTTGCACGTTTGACACATCCATACCATTTAGACATCATATGACAGGCTTGGGTTAATGGCACAGACGTAATATAGTGTTGTAGACAGTGGCAGACC…
>TCONS_00191889
GTGTTTGCCCGCGAGGCACTGCAGCGCGGCCGCTACCTCGACCCCCTACTGGCCGCAGCACCGCCCACCACCCTCAGCATAGCTGCCGATCAGCTACAGCCACCGACACAGGCACAGCACGGCCCGCTACAGCCACAGCACGGCCCGCTACAGCCCAGTCCGCAGCACCGGCTGCAGCAGCACCGGCCGCAGCAGCGACCGCAGCAGGAGCAGCAGCAGCAGGCGGTGAGCCCGGATGAGGCTCTGGGCGGGCCGGGTCTGTTTCTACACGTGCTGCCGGCCGGGCAGCCGGGGTCGGCGCTGCCTGGAGCCCTGATGCGAGTGGCGCAGCGGCTGGCGCAGCAGGCGGAGGCGGAGGCGGAGACACTGCTGCCGGCCGCCGCCGCCGCGGGGCAGGCG…
>TCONS_00191907
GCATCATGTTACAGGACCCCGCCAGTCCCTTCGGGCCCGTGCGCGGCTGCAGCATGGGCCTTCAAATCACTGCTTGAATCTCGTCACACGCATCAAACCGGGTCTTATAGCAGCATCTTTTAACATCACCCCCAAAGAACTCAAGCGCAATTTGCGCCGGGACTTTTCCTTCTTCGCGGTTCGGCTTCACCTTCGGCACTTTTGGGACTACTGCGCTGCTAACAAACAGTCGCAAAGCCTACAGTGAAATGCGCGTAGGACATTCGTACCTGGGCTAGTCCCATGGACGCACATCCTTTGCAGGGTTGCACCAACACCTAGCCATCTTCAAATGTGCGTCTGGCGCCACGCCACTTTGTCCTCCACATCTCTAGGAAAGACCAACCACCTCCCGTCTGC…
>TCONS_00192386
ATGCAATCCGATCAAGTGCAACCCGCACTTGTATGCGCCATGTTGCACTGCGTGGTCCACCGACGGCGCCTCGACCAACGATTGGTTTATAAGACTCAAGTTTGCACCCGGGCTCTGCACGTACGTCGGCGACTACGACATTGACGTCACCATGCCCCAGGGAGTGGTCCGCTCGTCGTCCAGCCTGACCAGTGCCGCCGATGCCGCCGGCATCGGGAATGAACCCTCGGCGGCCGTACTGCTGGACGACAGCGGCGCTGGCACTACTGCTGCTGCTAATGGC
>TCONS_00192392
CTACAGACTTAATATTTACAAGTTGTTAAATGTATCGCTGACCTGTTACAGCCTATCACCGTTGCAAGCGATATCGGCATGCAGTGTTCCACGTTCACAAACCCTCTATGATACTGCACGATGCTATTTCATAGCAACTATGTTAGGCACAAGCTTGCGAGCATGCCTGAGGGGTTGGCGGAGGTGCCACAAACTTGGTCAAAGTGGAGGCCTTTGTCGCTGACCTTCGCCGACCTGCACAAGATTCAAGGCCAAACAGGCTCACAGCCCGAGAATGTAAGGTTCTGACTGAGAACTCGCACTTTATCAGCTCAAAGCGTCTACAGCAGTGTTTTGCTGTCGCGGTCAACAACCATGCGTTTGCCCTGCCTGCGCTTTCGCACGGGGTCCTAATAGTTT…
>TCONS_00192416
GTGGGGCTGCGTCGCGTGGCGTGTGGCGTGTGGCGTGTTGTGGTGTGGTGTGGTGTGGTGTGGTGTGGGGCTGGTGCCGGTGCCGGTTGTGGGGGCTGGGTTTTGGACGTTATGTTGACGGCATGACAGCTGCGGATGCAGCGCGTAGGACACCAGCGGGCCCTCCATTTGGCGTTTTGGCCCAGCACATGCACGTATGCATATACCTGACATATGCAAACATGCACATGTGCACATGCACAAAGAACGCCGCACGCTGATCTTCCCCCCTCTCTCTTCTCCTGCCATGCTGGCGTGCCTGCTGCTGGCGCC
>TCONS_00192592
GTTGCAGATACCAGCCCAAACTAAAGTGGAGTAGGTAGGGGTTGCGCATGTTGCATGCGCTTCCGTTGCTGAGCGAGGCCGCCTGCCGTTTCCTTCTGCATCCTCCTGTCTCTGTTGCTGCAGAAAACAACCCTTCCCGCCCATTTGCTTCATCAACACACAATATACCTCGTGGTCCTGAGCGCGCACACACACAAACGCAC
>TCONS_00193390
GCAAGACGCTTGTCGCAGGCAGGTCTCTTCCAGACAGCTAGCCACCCAGCACCAGTCGTATGATGACGCCCGGTGCTGTCTTAACTGAGAAGGGGGGGAGAAGGGAGACGGAGGCGGGTGTGGGGGCCGACGAGAGCGGGCCTTGGTCAGACGCGGTCGGTGTTGTCAGACGTTGTTGCCACACACGTGCGCTCCGCGGAAGTTGTTGTAGCCGCTGTGATACGGTCTTGTTTAGTTGTTTTCTTGGTCTAGGCGGTTAGAAGTAAGGATACAGAAAGTAAGGGGCGCCGGGTGCTGACACGCACCGGCGCCGCACAGGCGGGCTCGGCTTGCAAGGACCGGGCACCAGAGGGCAGACGCTGTCTCACTCAACGCTGGCCTGTCCTGCGCACTCCACGA…
>TCONS_00193429
AGCTATTATACCCCCCACACTCTCCGCCTCCTATCGTGAGGTGCCCACGTTTGGGGTCGCATACCCCCGTGTCAACTGCTACACCGCGTGGTCGTGGGTCAGTGGATTCTGTCACCCACCTCTCAAGGCCTCACCGTTTGGTCATTCCGTTCCCCTCAGTCTTAGGCATTAAGGAGGAGGTATCGTGCTTCTGTGAGGCCCACCCACACACTAGGGCAGCAAGTCCCCGAAGCCCCAGGCCTAGCGAGTAAAAGGAGCCTCGCAGCCTCTGGGTTGACTCCCGCGCGTAAGACGGGCAAGGAGCCCCGCAGCCAGTAGGGTCGGTGTGTCGTAGGTAACAAGGGGGTTGAGTTTCCCCCCTGGGATAAGCAGGGACTGACTGGGATAACGTCGGGATAT…
>TCONS_00193766
GCCCTCTAGTGTCTCGAACGGGTGCGAGTACAAGGTCTCCACCGCGTCCGGCGGGGTTTCTCTAGTCGCCACTGCCTGTGCCGCCTCATCGGCTTTCTGATTTCCTACGCACGTATCTGCTTGGTGTGAACGGACGTGATAGAAGTATGTCTTCAGACCTGCCAACCCACGTTGGGCCAGTATGTCAGTGATGGCCCCGAACATTTCGCGATGTTTGCTGACATGTAGCGACTCGGGCTCCAGAATGGCACGGCGAAGGATAAGCAGGCTGACAAGGCTGTCGGTGTAAATCCGCAGTTTCGTCCCAGATCGCTGCTCCCAGGCCTGTGTAGTCGCTCGAGTGTGGGACCTTGCTCCCGTCGGTGAAGACGGCGGAGCCACACGAGATGGAGTCCGCGC…
>TCONS_00193770
GCCAGGTTCAAGCCAAGGTCTATTGTCAGGGGGCTGATCCAGTCAGCTCGCAGCGGGAGGTCGCTCCCCGCCTGCGCCGCTTGGAGGTGGAGGAGGCGGCGCGTAATTACGCCTAGCCTGCCGTTATCGTTCAGCGAAATCATGAGCAGTCTGGAGGCGCGTTGTACATACTCTTCGCGGAGCGAGCCTATTCCTAGGCCCCCCATCTCGGCAGGCAGGAGGATGGCGCGGGTGGCGCAGTCGCGTGGTAGGCCGACGCACCGACGGGTGATACCCGCGATTTGGGCGTCAAGTGCCCGGATATCGTGTTGCGTGTATGCCATGGCTGGGAGGGAGTAAGCCACTTTTGCTTTGAGGCATTGTTTGATGAGCATGTAGCACTGGCGAGGGAGTTTTTTG…
>TCONS_00193781
GGCAGCACAACACAGGGGCCCACGGGGGGCGAAGGGCAGGGTGTGGGGCTGCGGCTGAGGGCGGCAGTTTGCGGTCTGGGGGCTGGGGGCTGGCCATATGCCACAACGACCGCCGCGGCCGCAGCTGCTGGGAAAGGCTGCGGGTGCATGCGCCGGGCCGCGCTGCCCGGAGCGGCGGGGTGGTCCTAGGGAACGAGCTTCGAGCTGCGCACACCATACCAGGTCGGACACAGTCAGGCGGACGCCTCGTCCCACACGCAAGCTCTGCGCGCACGCGTACCGCCACCACGACAAACACGCGCATGCACCGCTCCTTGCCCACACCCGCC
>TCONS_00193953
AGTATATATAGGCGCTGCCGGCGCAGTGTTCGTCACCCAGCAGTAGAGTCGTGTTTGAGACTTACCTAACCAAAACACACAAAAAAGACTCTTCAAATAACAAATCGGGCCTGGCAAGCCCACCGCTGTGGTCATAGTTAGTGTATTGCCAAGACAGTTGTGACGCTTTGAATAGGTTACGTGTGCACGAGGGAACCAAGCCCTCTGGACCAACTTTGTAGCCGGCCATCTGCGGCCAGGCTGACCGTGTAACGTGTGCGTGTGTGTGAATCAACCTGGTCTACCGTTCCCCTGCCTCGACAACGCCCAGCCATCCAGCCCGGCAACGTCCAGTGCAGCTCTCTGATCTAGACCTTTGGAAGCGCCAGCTATTATACCCCCCACACTCTCCGCCTCCCC…
>TCONS_00194002
CCTCGACAGCATTACGACTGAAGTGCTTGGTGTATTTTTAGTAGATATCAAAGCATGCACGAACGGGAGCTGCAGACACGACAGCAGCTGCGAACTTGTTACTTGCTTGTTTCGTTTCATCCAGCCATTAATTGAACCGTAATGGCATGCACAGCCACACATGCATAACTTGATGGGAGAGGTTGCAGGATTGACAGTGAGGAATGCGCGAGCATGCTGTGCGGCTGCTGCTGCTGGGCCCGGCAGCGCGGTTCTGGCGGCATGAGGCTGCGGCTGGCCTGCATCTGGCCGGGTGTGGGATGCACGCGGGGCTGCCTGCCAGGTGCCAGCACCCTCTGCAAGGAGCAGTGGCTCTGCTGCCACCCGAGGGGGTTCCGCTTGCCCCCGCCGCCCCAAGCC…
>TCONS_00194003
GCAGCAGAGAGGGTGAGGCAGCACGGAGGGTGAAAGGTGAAGGCACGCGCGGGTTGAGGCCCGTGGCGGTCGCGTGTCAGTTGTGTCAATGGGCTCAACAAGATGCCAGGAGCGGCAGAGCCCTGGGTGGTCACCCAGGCATGACAATTAGCCTCCTCCTTTCCACATTGGCTCTTCGCTAAACTCTCCGTAATCCGCGCCGGC
>TCONS_00194248
GTGTGGGCAAGGAGCGGTGCATGCGCGTGTTTGTCGTGGTGGCGGTACGCGTGCGCGCAGAGCTTGCGTGTGGGACGAGGCGTCCGCCTGACTGTGTCCGACCTGGTATGGTGTGCGCAGCTCGAAGCTCGTTCCCTAGGACCACCCCGCCGCTCCGGGCAGCGCGGCCCGGCGCATGCACCCGCAGCCTTTCCCAGCAGCTGCGGCCGCGGCGGTCGTTGTGGCATATGGCCAGCCCCCAGCCCCCAGACCGCAAACTGCCGCCCTCAGCCGCAGCCCCACACCCTGCCCTTCGCCCCCCGTGGGCCCCTGTGTTGTGCTGCCG
>TCONS_00194386
TGTGCGTGCCACCGTCGTCGCATCGGCACAGCGGGCATTCGCCCCCCGCGCAGCCGGGTATGGGGTGTTTTACACGGGCGGCGCGCTTGGCGTTCCAGGAGAGCCCCCATCGGTATTTGAAGGCACAGCGTGCTTCTTCGAACGGGAAGCCATCGAACAGGTTTAGTCCATATCTCGCGTCAATGTGCTGCCTGGTAGCGTCCCACAGTTCTGCGTATAAGCCTGTTTTTGTGTATCCCTGGGCCGTGGAGGGCCGGGCCATTTTCTTCAGGTCGCGATTGAGGTCGTTGGCGTATCGTAACCGTTCCTCTACGTTGCCATTGTGCTCCACAGTTTCTCTCTTAGCAATCCAGCCCTCTAGTGTCTCGAACGGGTGCGAGTACAAGGTCTCCACCGCGT…
>TCONS_00194442
GTTAAAGAGCACAAGGAAGGGGCGCGTGTATATGTGTGTGTGTGCGTGTCTGGGAGGTACAAGTGCGCCACCTGGCGTGTCCGCCGTCGTCGCGGAGAGGGCCAAGTCACGCGCGGGCGGGTAAGGATGCATCTGGGAGCAACGTCGCCTGGGGTGTCCGTCGTCTGCCCTCCGCCCTCACGGGCCGACCTCCTCCACCCTTGCCCTCC
>TCONS_00195753
CGCATGCTAAGGTGTCTGTATAATGGCACCGTACAAGCCTGTCATCAGTTCATGCTCAGATCTCAGTCCTGGTACCCTCCCGCCCTCCCTCAGGACTCCGGCCGCACGAAGGGCCACCCGTGCGGACCACCCCTGGGTGGGCTAGACGTGGCGCACTCACACGTTAACCCCAACAGGCTTACGAAGGGCAGCACGGGTGTGGCTAGCTGTGGACTGGAGCGCTGGCACCGGCAGCATGCGGAGTCTGCGGTGGCACTGTGCAGCAGGTCGGACGTTGTGGTTGAGGTCGTTGTGTGGCAAGACTTAGTATGGGTCCACCTGTGCCGCTTATGCCTTGGCGGGTGGCGTTTGGTTGTTCCGCGGAAGTGGCTACATGCACATCTGTGGCTAGCTACGGAT…
>TCONS_00195928
GCAAGAGGCGGCATGCGTGGATTGTGTCCCTTTAAGACTCTCCACAACATATCACATCGCTTCTGGAGCGGATGAAAGCCCGGTGCGGACGCAAGCCCGGTAACGTCGAACTTGCCTCGCTGCTTTGATGCACTTCAAGCAAGGCTACGTACTCTGTACATCCTGTTTTCTAGCATGTTGAACGAGCGTCGTTAAAGCTAACGGCAACGGAATGCTGCGAGTTCGCGCGGAAGCGTACGTTGACACAGCGGGAGCCGCGCAGAAACGAAGTGAGCGCTCAGATGAAACCTTGGAGCAGCGTACGGAGCGCCAGAAGAAGGATGCGGAC
>TCONS_00195934
GCACTGACTATCCGCTAACCACTCAGTGAAACAAGACCAGAAAGACCAGAAACTCAACCCACACTTCCAGCAACGCTTTCTGGCTTCGTGAGACTGTAGTTAGTGGAGCCGAGTGGAAACGGCCTGTAAGTCACACCTCTCTGAGGTCGCTGCGGGAGCCCCGAACCCCTAAGCCCAGCCCTGAGCAAAGCCCTGAGATGAATCAGGGGAGGATGAATCATTCTGAGATTTCTCGTCTAATTGATCTCGAGCGCGAGAAACAGAAGATTGAGCGCGAGAAACAGAGGAGATCGGACGCAGCGACACGCGCGGCCGAAGCTGCGACACGCGCGTCCGAAGCTGCGGCACGCGCGTCCGAAGCTGCGACGCGCGAGGCCGAAGCTGCGACACGCCAACTAC…
>TCONS_00196123
CTCTAATCTCACACACACACACACACACATACACACACCTAATCTCACACACTCACACACACACACACACCCCTAATCTCACACACACACCCCCCTAATCTCACACACACACAAACACACCCATACACACACCTAATCACACACACACACACACACACACACTCACAAGTAACTCCGGCGTCGTCTGGGCGGGCTTTCGTCTCGTTTATAAACACACTCGCAACCACACACACACA
>TCONS_00196237
GCTTATTTTTACACAGTGCGTACTTACAAATGATGAATGTTCCACCGCTGGGTGCAGTGTAGAACGCGACAGACTGAACTGAAATGACCGGCCCACACACACCAACAAAATGAGGGAGCTCTATAGAGCCATTTGGCTATGGCTTCTACTACTCACTCCATCGTGGGCCGCTGCCGACAGCTTTACAAAGCTCTTGCAATTTGCTGACGAGCCCACCGAGCTAGCAAGGCGGGACGAGGAGCTGGATGCTCATGGCGCACTACTGGTTAAAGCAGTGGTCCTATTTCGGCATGGCGCCCGCACGCCCCTGTCGGACCGCTATGCGACCGCGGCGCTGTCATTTGGCGGCAAGGCGCATTCCGCGCGGCGGAGAGCGCTGCATGAGGCGACCGCGGGCGG…
>TCONS_00196240
GTGCCCCTGTGTGCATGTGCCTGTGTGTTTGTTTGTCGGGCGATTGTCATCATTTTGGCACGAGGTGTCCCAATGCAGCCGTATGCCTGAATTATAAAACCTGTTTTGGGGGAGGGGGCCGGCCAGCCCCTTAAGTCATGCGCAGCCGGCCCTGCAGGGCTGCTCCGTGACTCTCACCCGTGCATGACCTGGTGACTCAATCAACTGCGTCACCCCGACCCGCG
>TCONS_00196414
GGCTGCCGGAGGAGGTGGTGGCCGAGGCGGGCAGGGTCGCTGCGATGCTGGAGGACGCTGAGCGGCGGCGGCTGGAGCTGTGCGCCGCCGCCAGCGCGGACTGGGCGGCGGCGGCCGCCATATGCAGCAGGTTGGGCTGTGAGGCTCTTACTCTCAGACCCCCTTGGATCATAACGACCCTAGCAACAGGTTGCAGCCGTGCGTGTGCAAGTAACATTATCGCGCCGCGCGTCAGCAAGTCCCTCCTGCAACCAATGCATTCTGCACCACGCACACTGGCA
>TCONS_00196507
CTTCCACCGTCTCGATAGGCTTTGAGCCAGCGAGGAGTTCCGCGAAACAAGCGCCACTCTGACCCGCTGGTCTTTTCTTGCCCGGTATCGCCCTTTCCTTCTGCACTTCGCTCTTGCGACCTACTCTACTTATTCCGGAGTCTACCCAGAGGTCTGTGCTGGAAGGCCGGTCGCTGGCCCACTGCGTTGCCCTGTCGAAAGGCACCGCCAACCATGCACCCAAACGCACGCTGGTGTACCGTCTGGTCGACAGCGACAGCGAGGATAGCAACGTCATGTGCACTGCGCAGACGGAGACCGGAGGAGCAGCCACGAGGGCGTCATGTCGTACAGGCGCGATTAGCT
>TCONS_00197185
CTTCTATGCATATCACACATTACTAAAGACTACAGACACGTCAAGGTGTCAGTATGTAGAGACCCGCAAACAGTTCTCTGCCACTCGGCAGAGGACGCCCTCGCCCTGCTATGTTTGCTTTTAAGGCCCAGTCTCCACTAGTAACGCTATGTGGCGCACAGGTTCAGGCTCAACAAAAGCATTTCAAAAGGCTACAGAGCCATCACGCGTGGCGCAGGACTCCGGCCGCACGAAGGGCCACCCGTGCGGACCACCCCTGGGTGGGCTAGACGTGGCGCACTCACACGTTAACCCCAACAGGCTTACGAAGGGCAGCACGGGTGTGGCTAGCTGTGGACTGGAGCGCTGGCACCGGCAGCATGCGGAGTCTGCGGTGGCACTGTGCAGCAGGTCGGACGT…
>TCONS_00197871
CGCGCCATTTCATTCTTACTATCAGATACCTCGCAAAATAGTAGGACAATGTTTCACGGCTTGCTTGAGCTACCAGCGGCGCTTTACACGCCGCAACGGCCCTTGAGTTGCCCGCTTCACCAGTTCATCGGAGTTTGCTTTACCTCATGAAGCCGTCGCTTAAAGGAGTTTCTGCTGTGGAAATATTGTTTCCTGAGAAAGCCCTGTCCAAAATGAGCAGGGCACCTGACACGATACCCGCCGCCGCGGGCGCAACCGTGGCCGCCGCGCCCGTTGCCTCAGCGCCCGCCCCAGCCGGGCCGGAGGGAGTGGAGGCGGCGGAGGCAGAGGCGGCAGCCATTCGACCCCACGCCGGCGACGGCAGCAGCCAACACACAGCCGGTGCACACAGCCGTGGCA…
>TCONS_00198099
GGAGGAGGTGCAGCAAGAGTTTGTTTGATGGGACCAGTTAGAGGCTTTCGGTCTTCGGTTCATACCTGCATACATCCGTACATACATCGGACACATAATCGAATTTGATACCGTCGGACAGTCGCACAGCAGAGTGAGAACTGAGTCGAGTTGTGGGCGTCTTGTGCTGATGACGATGACAGAACTTTGAGTCTGTGACGTGTGTGCTGCAGGCTGGTTGCGTGTTGCGGGCTGGATGTGTTGATGCATGATGCGGGAAACAATTCACATGGATTTGCAGAGTGGAGGACAATACACCAATGAACTTTGACGGACTACTTCGTGGCGTGCGTGGAGCCCCAAACGAAACCGTAGATGAGCGCGTGCCCGATGGTGGCGGCCTCTGCGTGTAGGCAGGCG…
>TCONS_00198720
GGCTGAGGTGGTGAATGTGGAGCTGGCGGGCATTGCGCACGACCTGGCGTTGGCGGCGCACGAGGAGCTAAGGAGGACGCGTGACGGGCCCCTGCCGGACGGCACCCAGGACGGCCTGGCCACGCCCGCCGCCACCGCCGCGCGCGAGGCGGCTCTGGCCCGCCTGCGCCGCAAGCCGCGGGAGGTGGCGGCTCACGTGGAGCTGCTGGAGGGGGTCAAGATGCACCTGGACAG
>TCONS_00199217
GACAGCGCTCATGGTGTGGGAAAGGTGAAGCGGGGACGGACTGATCATGTTAAAGTTGGCGTGCGGTATTGGCAACTCAGCCTGTGGGCCCAGTGCGCCGGTGAGGCCAGGTGGGGCTTCAGCGCCGACAGAGGGCCCATGCGGCCATGCAGGGCTGCGCAACAAAACACGAACCCGCAACTCAGCAAGGTTGCGATATTCCAAAGAAGGGACAGTCCGACCAAGCAAGGGTGCCCAGCACCCAGGTCAAGAGACCTCAGCAAGCTGTCGCCGGGAGCTTACCCAATACTGTAACTAGCGGAGAACTACCAGAGAAGGCGCATGGTAATTCCACTCCCAGTTGGGGGTGGGCGCTCCGCCCACACAAGCAGGACCCAGCCAGAAACGCCCGCAAGGAAT…
>TCONS_00199562
AGGTGCCATCGTGCTGGCGTGCTGGCTGGTGGCAATGCAGTAGGGTAGGTGTCGCCCATGTCACCGACCGCGCACACTGCTTTATGCGTGTCCGTAAGTAAGGCATCTACACGTACACCAAACTTCTACAGAACACGCCTTTCTCTGAGTCTAGCAAGAACTCGTTTGGGCCACATACCCACCACCCATCGACACATAGTTGCTTTTGAAGCTGGTATAAATGCTTTGTAAGCACACGCGCGTGAAGCCAGCAAAGAGCAGCGATGCGCGACAGCCGCTTGCACAATCCGCACCTCGCACTCGCCGAGGGCGAGCGTGGTCGGTCCGCCCCCAAGCGAACCTGTTCAACTCGCTGTTTGGGAGCAAGCAAAAGGAGGAGAGCCCAGCGGCTGCGGCCCC…
>TCONS_00199734
CTGGTGTTCAACGGTAGGCCGTAGGAGAGCGCGGAAGTGGAGACTGCGGTACCCGCCGTGGGGGGTTAAGGGGCAGGGGGGGGGCGGCCAGCCCCTAGCGTCACGCCCCAGCCAGCCGTGTACATTCGACACTGCCCTTCTACGCTGTGGGCTCTGCCACCGCCCCTCCCTGCACTCCCTCGCCCGAGATTGCCTAATACAGTAATGGTAGCCTGTCCCTCCATCTGCACCCGCATACAGGGTTGCAATTGTTGCGGAGAGAGCTTGACGGGATTGCGGTCTGCCCCTCCCCCCATGCGTGTCGTGTACGGCTAGGGCAAGCCGGTGTAGAGCCGACTGCAGGCTCCACTAGCCAAGAAGCCAATGAGCCTCTGCGCTACACAATAGGCTAGCATATGG…
>TCONS_00199772
CCAAATCCATTAGATGACGAATCGGAGCGGGATAGCCGTTGAAAGCGCCGCACAACTTGACGACAAAACGAGGCATTTGTCTGACGGCACGACCAGAAACTCAATGAAGGTCTGCACGGTGGGCGCATACACATGCATTTGCACACGCATGAGTGCATTGCCGACTGATGACCAAATCCATTAGATGACGAATCGGAGCGGGATAGCCGTTGAAAGCGCCGCACAACTTGACGACAAAACGAGGCATTTGTCTGACGGCACGACCAGAAACTCAATGAACGCTTGCACGGTGGGCGCATACACGTGCATATACCGTACTCTCGCCGATTGATGATCAAATCCATTAGATGACGAATCGGAGCGGGATAGCCGTTGAAAGCGCCGCACAACTTGACGACA…
>TCONS_00199787
CGGACGTGTGCCCGGGGGGTGAGGGGTTTGAGGGGCAGGCCGCTGGCAGGGCCGCCGGAGGATTATGGACAGGGCGGCGCGGGGGCTGATGGCTAGGGCCGGCCTGCTGGGGTTGACACGCGGCAGCGTGCCTGCATGCTGCAAGGGAGCGCACGACTGGGGCAGCAGAGTAAGCTCGCGTGCCCTGCTCCAGTTGGCCTACCTGTCCACGACCTTTCTGCCCCCTAAGCCCCAAGTAAGCTGCTGGTGGCGCTCCCGTACGTGTGCGTACGACACTCCCGGTACATGCCTGCAGGCGCCAGGACCGCTGCTGGGTGGAGCTCAAGAACCGCGGCCAGACCGTGCTGGTCAAGCGGCCCGGCGCGAACGGCTCGGTGCCGCTGCCGGTGCGGGACGCCC…
>TCONS_00199798
AGACTTTCCTGCGACAGCAGAACAATGCACTTGCGCGACTGCCACATTTTGACATAGCGAACACGTACTCGCAGCACGGCGACATAGCCAGGGATAAAGCAACTCACATATGGCTAGGCGAGATAGAAACCTATCTCCGCTCATGGCCGGGGCAGAGCATCGTGTGCGAGGCATTCTTCGCGCCGGGCAAGCACCAGCGGCGCGGGATAGACGGCCTGGCGCGCACGTACGGCTATCAAGTGTGGTACGTCTGGTGCGCCGCGCCGCGGCAGGAGTGCTTCAACCGCGTCACGGCCGACCACAGCTGCGGGCGGGATGACTATCGCCGATACATTGTGCGTGGCCGGGTCGCGAGGAGGGATGGGGAGGGGGTCCAGAGTAATGGGGTTCCAAGCATGA…
>TCONS_00199824
CGTGAGACAATAAAGAATGGTTTGCATTAACAGAACTACCAATAGGGCTGCTCAGCACAAAAATGAATATGTCTAAGAGTTCGAGGGTCCACTTAAACCAAACTCTGGATGAGCCCTTGAATACGGGCTCAAATTAGAGTACCTTACAGCTTCAAGGAAAGGAAATAGGAAATGGCACACGAAGTTGGCCATGCTGAGTTCGACGTCACGCCGCTGCAAAAGGCGTTCCTCGCTCTGGCCGCCAAGGTGGACCAATGCATGCGAGAGAATGCGCAGCTAAAGGCGGAAGTTGCGGAGCTGCGGGTGGGCAAGCGGCTGGATGCTTTGGAGCAGGGGCTGCAGCAGCTGGCGGAGACGGCGGCCAGTGGCGGCGGCGGCGGCGGGGGATTGATGAT
>TCONS_00199856
GGCGATGATGGCGGTGAGGGCGACCGTGAGGGCGGCGACGGCGGCGAGGGTGGTGGCGATGAGGACGACGGGAGCGGCAGTGGCGGCGGCGGCAGTTCGGAGGTTGAGGATGATGACGAAGACCCGGACCTGGCCGCGCTACGGATGCAGGCGCTAGCCGCGACCACCAACACACGCAAGCGGCAGATGACGCCGCCCGCCGAGGAGGCGGCCGGGGCCGGCGGCGACGCGGGCGGCGGCGCCGGCCCAGGGCCCTCAGGTGCCGCCGGCGCCGGCGCCGCCTCCACTGGCGGCGGCGACGACGAGGCTGGCGCGGTGCCGGCGGCCAAACGCGCGCGCGCCACGTCACATGGCAGCGAGG
>TCONS_00199892
GGCGCCGTCAAGCTGCTGGCTCCGGCCGGCGGCGCTTACGGCGCAGCAGCCTGCGGCGGCGGCGGCGGCGGCGGCGGCGGCGGCGGCGGCGCGGGGGGCTGTGCTGGCGGCTTTGGTTCGGCGCCGGCGCCGCCGTCTGCTGCCATGCGAGGTGCCTATGAGCGCATCTGCGCCCGCAACCCATCCTTGCGGGCCCGGCTCCTCGGCGATGCGATCTTCCGGTGGCTACATGAAGACGTGTGGAGGGACTTTGCCGGACTCCTGCGCCGCCACCAGCAGCGCATCGCGGCAGCTGCTGCGGCGGCGGGGGCGGCGGCGGCGCGTGCTGCAGGTGCTGCCACAGCCGGCGGTGCAACGTCGGCGCCAGTGGCGCCCACAGTGGTTGCGACAGGGACAGGA…
>TCONS_00199896
GTGGGTAGCTGCAGAACTACTTGTTTGTCACGCACTAGTGGTATAGTGGTAGCATAGGTCCTTGCCAGACCAGGTGCATGGGCGTCTGGTGCGGAACGGACCAGACCCGAGTTCGATTCTCGGCTAGTGCACCAAACGGGGTCGTAGCTCAAATGGTAGAGCGCCCGCTTAGCATCTGACGCTGAGCGCCTGCAACCTGCGGGAGGTAGGGGG
>TCONS_00200627
GCCTGAACAACAGCAGCGCAAAAGAGCGTGTTGGAATTTTAAAGCTGGAAGGGGAGGGGCTCGACGTACGTGCTTTTCTTGTGTTCGGGGTCAGGCGGGAAGGAACGAAGCTCGCGGGGCCTTGTGCGTGTGTCCGTGTGCATGTGTGCGTTTGTAAGGAAGGCACGCAGGGGGCTCGACACTGCGCATGCGAGTCCGCGTGCGCTTGCGGCAGCGGGTGTGGCCCATGGGAGCTGTCTACTCGCACTACGCCCCCGTGCTTGCGCCATGCCGGGTGCCTTCTACCTGACTCGCTAACGCCCG
>TCONS_00201345
CTTCTTCTATATGCTCACTATTGCATAATTAACATCCAGGATCCAGATCTGGATCCAATTCGCTATAGTCTAGGCGGTCAGGATACAGGATTCTCACTCCTGAGACCCGGGTTCGAGTCCCGGTAGCGAAAGCACTTTGTGCAACACTGACAGCTCGGCTGGTCCGAGGTCAGGGGGTCGTCATCGTATAGTGGTTAGTATCCCCGCCTGTCATTCCTCAGCCCGCGGGAGGCCGGGGTTCGATTCCCCGTGACGGCGTTTTTGCGACTCAGGGGTGCCTGTGGTAAACACAGGTCTCATAGGCCGCCCCCATGTAGGCCCCCGCGCTCCCCTCCCACACACACTTGCGCCTCGTCCGCCCCTGACCCCGCGCCGCCCCCTTCTCCCGTCTAGTCCACA…
>TCONS_00201527
ATTTGCGCTCATCGTGAATATAATGGGCCTATTTACCAATGTCGTACATCCGAATTACTAAGGTTCGGTCGAGTCCCTATCGTATAGTGGTTAGTACATCACGTTGTGGCCGTGAAGACCCCGGCTCAAACCCGGGTAGGGACAGTTTTACTCTTCGTTGCTCCCTCGGCGAGCGTCCTTCGCTCGTTGGCAATTTGACGCTGAGCAGGCGAGCCCGCTGCTGCTGCGGCCCTGGCAAAGGCGCGACGCGCATGAAACAAAGCGGGGGCGAGGAGGGGCTGCCACTGTTGCACGAGACCCCTCGGTTTGGGGCGAATCCTGCG
>TCONS_00201547
GACGTGGAGGCGCAGTCGGTGTTTGGTCTGGCGCAGATGGTGGACAAGTACCAGACGCAGGTCACCCACCACCTGGTGTGCTCGCCGCTGTGCCTTCTTGAGCTGCCGGCGGCGCTGCTGCCGCCCGCGCGGCGGCCGCTGCTGCTGCCCTTCCAGTGCGCCCGCCTGGGCCTGCCGCCGCTGGACGGCTTCACGCCCGCCCTCACGCGGCAGCGGGGCGACATGCCCGCGGGCCGACACGTTGTGCCGCAGCTGCTGTTCCACCTCACGGTCCA
>TCONS_00201548
GACGTGGAGGCGCAGTCGGTGTTTGGTCTGGCGCAGATGGTGGACAAGTACCAGACGCAGGTCACCCACCACCTGGTGTGCTCGCCGCTGTGCCTTCTTGAGCTGCCGGCGGCGCTGCTGCCGCCCGCGCGGCGGCCGCTGCTGCTGCCCTTCCAGTGCGCCCGCCTGGGCCTGCCGCCGCTGGACGGCTTCACGCCCGCCCTCACGCGGCAGCGGGGCGACATGCCCGCGGGCCGACACGTTGTGCCGCAGCTGCTGTTCCACCTCACACTCCA
>TCONS_00201552
AGGCCCTACTGCTCGACTACCTCCGCCGCGCACCCGCCGCGCTGGCTGTGGTGGCGAGTGTGTTGGCGGCGCTGCGGGCCGTGGTGCGAGCGCGCGACCGCGACCGCACCAAGTCCACTGTGCAGCTGCGCGCGGCGCTCAAGCGCTTTCAGGACCTGCAGGACGGGCTGCTTGAGGCGGTGGGGGAGGTGATGCGGCTGGGGGCGGACGAGCGGGCGCGGCGGGGTGTGCCGCCGCTGGAGGCCATCCTGGACCCCCCGCAGG
>TCONS_00201553
GACGGAGGTGGAGATGGAGGTGGCGAGGGGGCGCCTCTGCGGCAGGTGTCGCACGCGGCGTCCTTCAGCAGCCTCACGGACTGGGACGTGTGGTACCCCCGCTTACTCAAGGCGGTGCGGCGTAACCGAGTGGAGGAGGCGCGTGCGCTGCTCAAGTCGGGCGCCTGGACGGCCCGTGACAGGTCGCTGGACCTGCTCACGCTGCTGCCGCCGGAGCAGGCGGCGGAGGCGGGCTGTGCACTGCTGGCGGACATTGCGGTGCGTCTTCATGTGTGCGTGTGTGTGTGTGTGTGTGTGCGTG
>TCONS_00201571
AATTCTCATCTTCGACTTCATTTGCAACACATAACGGGCAAATCCTCTCCTCCCTAGGTCGTCCAAAGGCGCGGTTGGCAGTAAGCGGCCAGCAGCATAGGCGGAACCTCATCATGGCCTTGTGATGCGCAACTGGTATACATGCTCTACTGTGCCCTTGCGTGGTCAGTGGTGCCGCTCCTTCCGCATACAGCCCCATCCAATGTTTGTACTTGCTCATCTGTACGCCTGGTTGCTTGTTGTCTAATGGGAAAGTGCTTGGCTCAGACTGCAGCCGCTCATGCTTCCACGCCTTCATTAGACTCTCTCGAAAGGCGGATACTATTTGCCCTTCAGGCAGCGGGCTACCGCTGTTCGCGGACACTGGCCG
>TCONS_00201758
GGGGAGGGGTTGTATATACCAGCCCAAACTAAACCAAACCCAACCCTGGGGGTGTGAGGTACGTGTGTCTATGTGAGGCGTGAGACTGCTCGGAGAGACTGCTTGTATATGTGCTGCTGCTGTGCGTCTCGCCAGAGCGCGGCGGCGAGCGTGTCAGCAGGGTCCGGAACCACATCCGGAACCAAATCCACCACACACATTAACCCACACCTCACTTCGCCCCCTCTCCACGCAAACCCAN
>TCONS_00201783
ACCTCACCCTGGAGCAGCTACTGCGCCTCACGGGGCTGCTGGTGGCTGTAGCAGCCGCGGGCCGCCGCGTGCTGGGCCTGACGCCGCTGCCCGCGGCTGCTACAGCCGGCGGCGGCGACCCGCAGCGCCGGACGCAGGACGGCGCCGCCGCCGGCGCCGCGGCTCAGGACGGCGGCGGCGGCGGCGGCGGCGGCGTGGCGGCGGCGGCGGCACTGGCTGACGGCGTCAGTCGGGCGTTGTTGGACGGGGCGCTGTCGCGCGCGTTCTTGGACCACGGCCTTCCCGCGGAGGGGCTGCTGCCGCCCCGGCTCACGGCGGACCGGCTGGCGACAGTGGTCCAGTCCACCGCCAGCCACATCACCATGGCTGTAGTGGCGCACGCCACTGCTACAGCCACCG…
>TCONS_00201884
CTTGTGCGGCCATGCACTAGTGGTATAGTGGTAGCATAGGCCCCTGCCAATGCTGGTGAGCTGTGGGGCGTCCTCTCTCGGGTCCGCCCCTCACCACATGCATCGCGGGCCAGACCTGAGTTCGATTCTCAGCTAGTGCAGCACACCCTCTTCCACAACCGGGAGGGTGCCCTGGGGTCGTAGCTCAATTGGTAGAGCGCCCGCTTCGCATCTGACGCAAAGCGCCTGCAATCTGCGGGAGGTAGGGGGATCGATGCCCTCCGACTCCAGTTTCCGACGGGGCTCTCTGCCCTAGCAGCGGGCTTCTGCCCGCACTGCGCCTGTGGCCGAGTGGTTAAGGCGCGGCCCTGCTAAGGCCGTGGGGTCTCCCCGCG
>TCONS_00201886
GTCGCGTCCTTGTGCGGCCATGCACTAGTGGTATAGTGGTAGCATAGGCCCCTGCCAATGCTGGTGAGCTGTGGGGCGTCCTCTCTCGGGTCCGCCCCTCACCACATGCATCGCGGGCCAGACCTGAGTTCGATTCTCAGCTAGTGCAGTACACCCTCTTCCACAACCGGGAGGGTGCCCTGGGGTCGTAGCTCAATTGGTAGAGCGCCCGCTTCGCATCTGACGCAAAGCGCCTGCAATCTGCGGGAGGTAGGGGGATCGATGCCCTCCGACTCCAGTTTCCGACGGGGCTCTCTGCCCTAGCAGCGGGCTTCTGCCGCACTGCGCCTGTGGCCGAGTGGTTAAGGCGCGGCCCTGCTAAGGCCGTGGGGTCTCCCCGCGTGCGTTCGAATCGCATCG…
>TCONS_00202078
GGCAGCGGCAGCGGCAGCGGCAGCGGCAGCATCTGCACATCAAGGACCAGCCAGGTCTGCTCTGTCACACCTAGCCCCTGCCTGCCATGAGGCCCCGCTCTGGCCCTGGCATGCTGATTGCTGAATGCCATCCAAAGGACACCAGTGCCACCCCGCGCAGGGCCACCTGCTGCCCCCACTTGCCCCGCCCCTCCTCCGACTGGGCCTTCACAGTCCACCTGCAGGTTCTGGCCCTGCTGCGTCCCTGCGCGGCCATGCACTAGTGGTATAGTGGTAGCATAGGCCCCTGCCAATACTGGTGAGCTGTGAGGCGTCCGCAGTCGGGTCCGCCTCCTCACCACACGCATCGCGGGCCAGACCTGAGTTCGATTCTCAGCTAGTGCATCACACCCTGTTCCG…
>TCONS_00203198
GGGGGCCGGCAAGGCGCACGGCCGAGGGGCGGGCGCGGCGCAGGCAGGCGGCGGTGCTAGGGTTGCGGGCAAGGGGCAAATGCGGCTGACGGCGTTGCTTCAGCCGGGGCGGGGCCAGCAGCAGCAGCTGCAGCAGGGTAAGCGGTGATGCTGGCACGCTAGGCCAGCTTGGGGACGTGTGAAGGCCGGTTGGCTGGCTGTGGAGGTAGGCAAGACGGGTTATGAAACGCAAACCGGAGGGCGCGCCACGTAGCAGTTGAGCCACGGCATAGGTTGGGAGTTGTGTTGCGTTGCATCGTTTAGGAGGAGCTGTGCGTGCCGTTGCACCGGCCGCACCCAGGGTGACGGCGGACCCAAGC
>TCONS_00203665
TGGGGACTGCCGTATGAACAGACAGGGGCAGTGGGGGCCTAGGCGCAGGAAGCTGTCCAGCACCGGTGGGGGCCGGCTGGGCTTGACGGGGCCTCTTTCTGGGGCAGTCCTCTACGCCAGCTTCTGCGCTCCGCCCAACCACGCCAGGTCGCCAACTACCACTTCCCTCCACTTGCCCTGCCAGCCTCTCCTGCCCCCGCTCCCTGCCCTCCCCTCCCACC
>TCONS_00204623
GTGTTAGGAGCTCATGGTCAGGAGCACGCGAGGGTGCGTGTCGGTGACGGTGTGGCGTTGACCATGAGATGGCGTGTGCCGGTCGTTGGGTTCAGTTATCCAAGGGCATGCCTTATCTGGCTGCAATTATCGGTTGCTTCCCTGCGCTCAGCACCTGCGCACACCCCCGCATTCCCCTCACCTCCTGCTCATATGCCAGACCTCCATGCCATGCCATTCACGCC
>TCONS_00204654
CTTGTATGCCCCTTCCAACGCAAGTTTGAGCAGTTCGAGACCAGCCTCTTATTCAGTAATCTCTATTCCTTTCCCTCGGGCCCTCTTTCAGACCAGGTTCTTTTGTGCTTGGGTCGGGGGTCACTAAAAATGCCTTGTTGTGGCGGCAGCCATACGGGCGGCCCAAGTGGCTCGACCAAGCAACTCGTCTCGAACCACCGTGGCAGGTCGGAGGCGGACCTTTCTGGTGATGCTCTCCAAAATGGAGTGGTGTTGCGCACACTAGCAGAGCACTGCGATGCAGCTACCGCAGCTGCGTGCTTCGGGGTTTGCCGCGCTTGGCGGGACGCGTTTTCAGTGTCCGCGATGAACAGCACCATGAGCTGTGTGGCTGAAGCTGTGGATTCAGCGCGCGCACGC…
>TCONS_00204659
GCCCAAACCCCTCGTGCTCCCCTGGTCCTTCCACAGGATTTCAGCTGTCGCTAAGCTCGTATACTGCACACAAGCGGCACTCGTCAAACCTTTCAGGATGAGCCATCAACGGAAGCAATAGTGTCCGTGTCCGCGATATCTTGCAACGTTTTACGATATAGCTGCAAACCCATAGTTGTAGTCCTCGATGGAGGCTCCCAGCGCAACGATGGGCTTGGCAGAAGGATGGGAGGGCCGGACGCAGCAAAAGCTCGCTCTTGCAGGCGCACTTGCTGCGGCGCTGTCGCTGCGCTCCAGCCCGCTCCGCAGCGGCTCGCGCGCGATGGAGTTTGTGCACAAGCTGGTCGGCTACAGCGGCGCGGCGCTGCTGTTCAGCGGCGTGTCGGAGGCGTGTCGGGC…
>TCONS_00204795
GTTGTATCTGATCAGGGCAAAGCAGCATGAACAAGAGACCCCATGTTGCACCTTTTTTCCCTGTGCATATTTCCCGGCTCGCGTCAATGAATTTAGGGCTTTCATGATACAGTGATAACAGCGCAGTGGGTCTGCCGAGTAATGACGCGGTATTCAGACACCCCGTCTCGCGCCTTTTTTCCCTGTGCGCATTCTGCTAAATCTTTTGAGCCATGAACCTGCGGGCTGCGAATAGCTACCTGGACATCTCTTCAGGCGGCACTATCTCGCCGGCACTGCGCTGAAAATGATTAATTGTAATTCGCATCCATGTCGGACAGGCGCTCAGCGCCGAGACGTTGGCCTCGAAGTTCCATGGCGGCCCGCCGCGCGGGCGGCCGGTCGCGCGGGTTCTTCCTT…
>TCONS_00204816
GGGCGCGATATGTTTCCACCATTTCCCGTGAGAGACCAGACACACGGTGGCGCGTGGCGGCTTGGGGGGGGGGGTTTGCAAGGATGTTTGCAAAAGCGGTACAGGACAGGTGGGATGCACCGCTGGAGGTGTAAATACCGGCCCTGAGCATGGCGAGGTCGGGGCATGGGGGCGTGTGTTGCCCTGCCCACTTGTCTACGCCCACTTGTCTACGCCCACTTGTCTACGCCCACCTGTCTACATCCTCCCACCCACCCCGCCCCATCCCACTCACCCCGCCC
>TCONS_00205051
CCCGTAGCGCCCAAAATGTTAGTATAGGACATGTTACGTGGTACACATTATGTTATAGCAAAAACATGGCTGCTAGGCGAGCAGAAGGTGGTCCACAATTTCTGGCGATCGAATGCTGGCGAACACCGACATTTCTGGTTTGCGTGCTGCCCGAAACGGTCCTGCACGTGTCAGGCTTTCAAAGTATCATGTCGAATGTATCGATGGGAAGCTCGCTCGGGTTCCCTAAAAAATATAATGCCATCCGCAGCGAGGTATGCCGCTCTCGAAAGCAAATTCACTCAGACATACGTAGGTGTAAATGACGAGTGAACGGTGGGCCCAGCGCTCCTACCTCTCCCTACAGCCCCCAGTGGATGGGCCCTCCGCCCCCACGGCCCCCATCG
>TCONS_00205275
CTTGAAAGCCCATGCAAAACCTAGCGCACGCTCGGGCGGGTCGCTTCCGCCCAGAAATGGAGCAAAACCGATGGAAAGGCGCGAAGGTCATGTGAGGGGCCCTTGCGCAGAGCGCGTGGCAAGGAGAAAATCTATGCGCAGCGGATAGACCACAAATCACTTGTAGCACTGAAAGCGACCGCGTGCTGAGATAGCGCCTGGCTGGAAAGCGGCAGTCGATGTGGCGCATGTCGACGGATGTCGGAACTCCGGCTGGTTGTGCTTAGCTTGGTTAGGAGCTCCAGGCGCTGCACGGGGGTGGTGTTTAAATAATCAAATCGCCGTCTTGATTCAGTTGCGGTAAGCGTGAGGTGCTGGCGAGGTGGGAAGGGGCGCAGGGGCGCTTCGCTGGCAAAGCCT…
>TCONS_00205316
GGCGGTTGGGGGTGGAGGGTGGAAGAGTGGTGAGGTGGAGGAGTGGTGAGGTGGAGAAGCGGTTAGGTGGAGGGGTGGAAAGCGTCAGCGTCATGGCTGCATACACACGTACCGTACGTATCAACCGTTAGCACACCCCTCACGTTGACAAGCCGAACTGTTCCATGTCCAAGCACACGCGTGTCCCCGTGCCCCACTCTCTCAATTCTTC
>TCONS_00205333
CGGGGGAGGACACCGACGGCCGTCGTTGTGCGGCGGGTGTGGGGTGGGGTTGGAGGAACGTGTTCTGGGGCAACGCCGTGGCTGTGTGGGCGGTGCGGGCGGTGGGATCCCCCCCCTGCACCGACGCGACCTCAGCCTCACCTCGGCACAGTGCTCACAGGGCACCTCACAGGGCGCCTCACAGGGCGCCTTGGCCCCTCACCCCCTCATCCAGCTATTGCTACTGCCCGCGCCTGTCGCGTCCGTGTCGCGCGGCCTCAAGCCCCTTCGCCTCCTGCCCTCACCCCCTCCCGCCCCCTTTACCCCTGC
>TCONS_00205403
GTATGGCGAGGTCAAGCCAGTCTAGAGCCGACGGCACTCACTAGACTAAGTCACACGTACGGATGTCCGATAGGACATAGCACGGGGAAGCCGTAGCATGTATACCTGAGCGACAATTTAGTGACCCGACCTGTCCCGACTCTCAGACTCTATCGACCCTGAACCACCAGTATTATGGCGATTACCTAAACTGGCCTACGCTGATCGATACCAGTACGAACTGACCCCAGCTGTGTCCGGGAGATGAGGGGTCCTGCGCGCAAGCCCGGCTAGGGGTCCGTCCTGCGCCCAAGCCCAGCTAGCCGTTGGCGGTGCTTGCGTGGAATGTGGGTGAGGTGCATCTGGGTTGTCATGGACTGTGGAGTGGCGTGGGCAAGGTGGCGTGGCGGGGCGGGGACA…
>TCONS_00206030
NNGACAAGCACCGGCTGGCCATCGCCGACCTGGTGTCCGCCACCGAGCAGCAGCGCACCTACTACGCCGCGCTGTGCTCCGCAAGCAACGACCACGACCGCAAACTGGAGGTCATGGCCAAGTTCGAGCGCGAGCTCCAGCGCTGCATCAAGCTGCAGGAGGAACTGGAGGGGGTGGTGGCCCGCAAGAAGGACGTGAGCGCCGCGGCCAAGGACACACGAGAGGCCATCTCGGGCGAGGAGCGGCGCTACGGCGAGCTGTCCTCTGTGGCGCTCACCTCGCGGCGCCAGCTGGCCAGCCTGCAGGACAAGCTGGGAC
>TCONS_00206032
GGTGCAGATCCGCGCCTGGCGGGAGCGCGCCGCGGAGGTGGCGGCGCACAAGGACGCGCGAGTGCGGGGCGTGATGGACAAGTACGCCATGCTGCGCAGGGCCGTGTCCGACTACAACCGCAAGCTGGAGGCGGCGGTGGCGCCCGGCCTGCCGCCCGGCAGCAGCAACACGGGGCCGCTGCTACTGCCGCATGCTACTGCCAACGGCGGGGCAGGCGCAGGCCAGCTGTTGTCGGCGGCGTCTGGCGGCACCGGGGGACTTCTGTACGGCGGCGGTGGGGGAGCCGGGGGCTTCGGAGCTGGCGGCGGCGACACGCACACGCAGGACGGCATGTTTGGGATGACGTGGATGGGCGGCGGCCACGGCGGCGCGGGGGGTGATGAGGGCGGTGATCTGAC…
>TCONS_00206267
CTCCGACGTCTGCTTAGCAGGCTGGGGGGTCGTCTAAATGGTTAAGACACTCAAGCCGATTTCGTTAAGGCTTCGAGAGATCCTGGGTTCGAATCCCGGTCACCCCACCAGGAAGGGCCCTGGTTTACCAAAACCCATCCGCACCTTGGTGGTGTGTAGACCCCCCCTGTGGTGCAGGGAGTCTCTGGGGTACAAGGCTGGAGCTCTGGGCCTGCAACTGGAGAGCTTTCAAGTTCAAGATCCAAGATTCAAGTGGAGCTCTGGGCCAGTCAACTGGAGAGCTCTAGATGATCTGTGTGGTCAAGGCAGTGGCTGTGGTTGTCACCTAGCTGTTGAGAACTCCAGTAGGTGTGTGGTGTCACCTGGCTGTTAAGGTTTCCAGTAGGTGTGTGGTGGAAC…
>TCONS_00206625
GGGGGGGGTCAGAGCATGGGCACGCGCCGGTGAGCATGGGCGCAGTCGGTGCACTTGGAACGGGAGGACGCCACGCCAAGTGCGAGAGTGCGACTGTGCGAGGGCGCAAGGGCGCAAGGGTGCAATGGCCTGAAACGGCAAACGCGCGTTCCCATTCCCAGTGACCACCAATCAGCCTTTCGATAACCTGCTGCCGCCCCGCCCCCGTCTTCGCGTCTCT
>TCONS_00207228
NNCCGTCACCCGTTACCACCATGGTAGGCCTCTATCCTACCATCGAAAGTTGATAGGGCAGAAATTTGAATGAAACATCGTCGGGACGAGCCCATACGATTCGTGAAGTTATCATGATTCACCGCAGGTCGGGCAGAGCCCGGCTGGCCTTTTATCTAATAAATACGACCCTTCCAGAAGTCGGGTTGTGCGCACGTATTAGCTCTAGAATTACTACGGTTATCCGAGTAGTAGGTACCATCAAATAAACTATAACTGATTTAATGAGCCATTCGCAGTTTCACAGTATAAGCAGTTTATACTTAGACATGCATGGCTTAATCTTTGAGACAAGCATATGACTACTGGCAGGA
>TCONS_00207263
CGGGTTGGCTACCTGGGTCGCGTAGAGTGGCAGGGGGCGCTCACACAGGGCGGAGGGCGGTGTGGAACAAGAGGGGCTGCGTGTCTGCATGCCTGCGTGGGTATGCAGATGGGTGGGTGGAGTTGAAGGCACACGCGACGAGGGTTGAGGTCGGCCTGTCCGCGGGGCAGCTCTACACGGGCCCCGACTTGCCTTGCTCCTTGCCTTCATACCTGCCTACCGCTGCCTGCTCGTGC
>TCONS_00207332
GCTGCATTTGAGGGGGAGGCTGGTCGAGTGCGGCAGAGGCCATGTGTGTTGAGCGTGTTCGACGCCCGGCGCCAGAAGGGCCGGAAAACCCCTCCAGGTTCGCAGGCAGGTTCAGGAAGGGTTTTGCGCCGGACCCGCGGACCTCCCAAACGCGGAGCCCTGGCAGGAATTCGCGTGCAGGAATTCAAAGTTAGGTCATGATTTCGACGGTCCAAGCCTGTGCTTGCCTTTCGTGTGCGCTTGCGGACCTATCATCGCGTGCAGTTGATTTCACAGCGCTACTCCTTCAGCACCCATATTGCTTTGGGGACGAATCTGTACAGACCAATAGACTTGATACAAGGAAGCATAGCGTGCAAGTCGACTGCAACTCACACATAGACCCCGGTCCCGCGAGTG…
[truncated: 880 more rows]
