# Supplementary material for: Genome-wide long non-coding RNA screening, identification and characterization in a model microorganism Chlamydomonas reinhardtii
Source: Sci Rep. 2016 Sep 23;6:34109. doi: 10.1038/srep34109 (PMC5034253; doi:10.1038/srep34109)
Supplement: Supplementary Data S3 [file srep34109-s3.xls]

## Sheet: Arabidopsis
TCONS_00003523	Chr2	95.65	69	3	0	8	76	18703685	18703753	3e-24	113
TCONS_00005316	Chr4	95.52	67	3	0	21	87	11954806	11954740	4e-23	109
TCONS_00046930	Chr5	91.23	57	5	0	758	814	16667500	16667444	8e-12	73.8
TCONS_00046948	Chr5	91.23	57	5	0	314	370	16667500	16667444	8e-12	73.8
TCONS_00060716	Chr5	100	28	0	0	1091	1118	8083416	8083389	3e-06	56
TCONS_00062866	Chr5	100	28	0	0	1094	1121	8083416	8083389	3e-06	56
TCONS_00072121	Chr4	87.65	81	9	1	3650	3729	18305454	18305534	3e-11	73.8
TCONS_00081283	Chr1	86.76	68	9	0	10	77	7656186	7656119	2e-09	63.9
TCONS_00087136	Chr4	90.7	43	4	0	7	49	7146493	7146451	1e-06	54
TCONS_00095101	Chr5	85.71	63	9	0	132	194	3287627	3287565	2e-06	54
TCONS_00095103	Chr5	85.71	63	9	0	29	91	3287627	3287565	1e-06	54
TCONS_00095869	Chr5	89.47	57	6	0	2	58	3578359	3578303	4e-10	65.9
TCONS_00096093	Chr3	97.37	38	1	0	117	154	7567467	7567430	2e-10	67.9
TCONS_00096549	Chr2	96.88	32	1	0	772	803	13137302	13137271	3e-06	56
TCONS_00107302	Chr4	100	28	0	0	328	355	7146467	7146494	1e-06	56
TCONS_00124137	Chr5	97.01	67	1	1	1	67	18787427	18787492	4e-23	109
TCONS_00132634	Chr5	91.23	57	5	0	36	92	16667500	16667444	3e-12	73.8
TCONS_00135620	Chr5	91.23	57	5	0	177	233	16667500	16667444	3e-12	73.8
TCONS_00173767	Chr3	100	36	0	0	129	164	8414097	8414132	1e-11	71.9
TCONS_00174559	Chr2	96.88	32	1	0	652	683	13137302	13137271	1e-06	56
TCONS_00185825	Chr5	94.12	51	3	0	920	970	19283110	19283160	5e-13	77.8
TCONS_00199896	Chr2	96.88	32	1	0	144	175	13137302	13137271	3e-07	56
TCONS_00201345	Chr5	85.71	63	9	0	715	777	3287627	3287565	6e-06	54
TCONS_00201886	Chr5	85.71	63	9	0	331	393	3287627	3287565	3e-06	54
TCONS_00202078	Chr5	85.71	63	9	0	906	968	3287565	3287627	8e-06	54
TCONS_00207228	Chr3	88.76	356	35	5	3	353	14198043	14197688	3e-95	349
TCONS_00207522	Chr3	98.08	156	3	0	1	156	14202940	14203095	6e-76	285
TCONS_00210257	Chr2	96.67	30	1	0	173	202	13018715	13018686	7e-06	52
TCONS_00212865	Chr5	95.89	73	3	0	11	83	18787409	18787481	9e-27	121
TCONS_00216454	Chr5	92.59	54	4	0	22	75	862462	862409	9e-13	75.8
TCONS_00216612	Chr5	92.59	54	4	0	37	90	862462	862409	8e-13	75.8
TCONS_00217251	Chr5	92.59	54	4	0	17	70	862462	862409	1e-12	75.8
TCONS_00228967	Chr4	90.7	43	4	0	620	662	7146510	7146468	4e-06	54
TCONS_00229754	Chr1	89.09	55	6	0	813	867	111954	111900	3e-08	61.9
TCONS_00230416	Chr5	92.98	57	4	0	46	102	5157645	5157701	3e-14	81.8
TCONS_00236652	Chr5	92.59	54	4	0	79	132	862462	862409	4e-13	75.8
TCONS_00248962	Chr5	95	40	1	1	1	40	18787454	18787492	4e-07	56
TCONS_00250327	Chr3	94.33	194	11	0	542	735	14202191	14202384	2e-79	297

## Sheet: Csubellipsoidea
TCONS_00003523	scaffold_13	96.92	65	2	0	1	65	477598	477534	1e-24	113
TCONS_00005316	scaffold_13	96.92	65	2	0	14	78	477598	477534	1e-24	113
TCONS_00014348	scaffold_12	95.24	42	2	0	769	810	892771	892730	2e-10	67.9
TCONS_00035652	scaffold_27	96.77	31	1	0	498	528	225046	225016	4e-06	54
TCONS_00036933	scaffold_27	96.77	31	1	0	412	442	225046	225016	4e-06	54
TCONS_00041141	scaffold_16	96.84	95	3	0	1358	1452	1192827	1192733	2e-39	165
TCONS_00043336	scaffold_20	83.33	84	14	0	1095	1178	487164	487247	8e-07	56
TCONS_00046948	scaffold_2	100	31	0	0	5	35	3500150	3500180	1e-08	61.9
TCONS_00056168	scaffold_5	96.88	32	1	0	26	57	659630	659661	1e-07	56
TCONS_00064875	scaffold_7	96.77	31	1	0	514	544	1150146	1150116	1e-05	54
TCONS_00072121	scaffold_13	86.51	126	10	5	3612	3732	1553825	1553702	2e-13	79.8
TCONS_00076944	scaffold_22	100	28	0	0	696	723	705239	705266	8e-07	56
TCONS_00081283	scaffold_23	88	50	6	0	12	61	3412	3363	2e-06	52
TCONS_00090674	scaffold_21	96.88	32	1	0	103	134	441747	441778	2e-07	56
TCONS_00095367	scaffold_10	91.89	37	3	0	137	173	958000	957964	8e-06	50.1
TCONS_00095869	scaffold_14	85.96	57	8	0	2	58	322054	321998	9e-06	50.1
TCONS_00096093	scaffold_1	100	30	0	0	125	154	277001	276972	2e-08	60
TCONS_00096549	scaffold_2	92.31	39	3	0	765	803	3853603	3853565	4e-06	54
TCONS_00097849	scaffold_1	100	27	0	0	280	306	2450179	2450153	3e-06	54
TCONS_00105725	chloroplast	100	26	0	0	895	920	170588	170613	1e-05	52
TCONS_00107302	scaffold_15	97.14	35	1	0	328	362	415485	415451	9e-09	61.9
TCONS_00111360	scaffold_4	95.45	66	3	0	259	324	770384	770449	6e-23	107
TCONS_00112996	scaffold_15	94.87	39	2	0	1643	1681	415438	415476	2e-08	61.9
TCONS_00124137	scaffold_9	94.03	67	4	0	1	67	86047	86113	4e-21	101
TCONS_00128678	scaffold_11	94.44	36	2	0	1493	1528	1600479	1600444	2e-06	56
TCONS_00133093	scaffold_4	95.83	48	2	0	254	301	594567	594614	2e-14	79.8
TCONS_00136850	scaffold_10	94.74	38	2	0	2772	2809	39989	40026	1e-07	60
TCONS_00136851	scaffold_10	94.74	38	2	0	2767	2804	39989	40026	1e-07	60
TCONS_00136852	scaffold_10	94.74	38	2	0	2395	2432	39989	40026	1e-07	60
TCONS_00137076	scaffold_1	100	25	0	0	169	193	2630631	2630607	1e-05	50.1
TCONS_00165836	scaffold_18	88.41	69	8	0	44	112	671010	671078	6e-13	73.8
TCONS_00168714	scaffold_8	95.12	41	2	0	13	53	1677386	1677346	2e-10	65.9
TCONS_00171533	scaffold_11	97.14	35	1	0	47	81	837892	837858	2e-09	61.9
TCONS_00173767	scaffold_7	100	38	0	0	127	164	1150174	1150137	3e-13	75.8
TCONS_00174559	scaffold_3	92.11	38	3	0	646	683	1200	1163	9e-06	52
TCONS_00185825	scaffold_12	94.59	37	2	0	933	969	376380	376416	2e-07	58
TCONS_00189651	scaffold_19	100	26	0	0	373	398	51132	51107	9e-06	52
TCONS_00189981	scaffold_8	85.29	102	15	0	1	102	1239585	1239484	7e-16	83.8
TCONS_00199896	scaffold_2	92.31	39	3	0	137	175	3853603	3853565	5e-07	54
TCONS_00201345	scaffold_12	87.1	62	8	0	60	121	1677672	1677611	4e-08	60
TCONS_00201527	scaffold_8	95.12	41	2	0	80	120	1677386	1677346	2e-10	65.9
TCONS_00201884	scaffold_3	92.11	38	3	0	174	211	1200	1163	4e-06	52
TCONS_00201886	scaffold_3	92.11	38	3	0	182	219	1200	1163	5e-06	52
TCONS_00207228	scaffold_18	92.66	354	22	4	3	353	1375792	1376144	3e-130	464
TCONS_00207522	scaffold_18	90.69	290	27	0	1	290	1369617	1369328	5e-99	361
TCONS_00208869	scaffold_8	96.67	30	1	0	236	265	433799	433770	3e-06	52
TCONS_00210512	scaffold_11	94.74	38	2	0	1	38	778649	778686	2e-08	60
TCONS_00212865	scaffold_9	93.67	79	5	0	11	89	86029	86107	6e-26	117
TCONS_00212932	scaffold_8	96.97	33	1	0	374	406	1625711	1625679	2e-07	58
TCONS_00216454	scaffold_26	96.36	55	2	0	21	75	338539	338485	2e-18	93.7
TCONS_00216612	scaffold_26	96.36	55	2	0	36	90	338539	338485	1e-18	93.7
TCONS_00217251	scaffold_26	96.36	55	2	0	16	70	338539	338485	2e-18	93.7
TCONS_00226126	scaffold_3	100	31	0	0	22	52	1184	1154	1e-08	61.9
TCONS_00226329	chloroplast	100	28	0	0	750	777	110705	110678	6e-07	56
TCONS_00226513	scaffold_3	100	31	0	0	133	163	1184	1154	4e-09	61.9
TCONS_00229754	scaffold_3	92.31	39	3	0	909	947	1200	1162	3e-06	54
TCONS_00230416	scaffold_6	90.2	51	5	0	46	96	710392	710342	1e-08	61.9
TCONS_00236652	scaffold_26	96.36	55	2	0	78	132	338539	338485	7e-19	93.7
TCONS_00236722	scaffold_27	96.97	33	1	0	597	629	116636	116668	2e-07	58
TCONS_00240396	scaffold_12	97.06	34	1	0	968	1001	1694135	1694168	9e-08	60
TCONS_00248382	scaffold_5	90.48	42	4	0	117	158	932647	932688	3e-06	52
TCONS_00250327	scaffold_18	87.76	433	50	3	1	433	1370912	1370483	5e-115	414
TCONS_00250408	scaffold_1	87.06	85	11	0	72	156	2013657	2013573	2e-15	81.8
TCONS_00250447	scaffold_3	89.58	48	5	0	311	358	2223856	2223809	3e-07	56

## Sheet: human
TCONS_00004230	10	94.44	36	2	0	43	78	81695794	81695829	4e-07	56
TCONS_00018362	10	93.22	59	4	0	482	540	64089622	64089564	2e-15	85.7
TCONS_00026781	10	97.14	35	1	0	1	35	86735094	86735060	8e-09	61.9
TCONS_00032984	10	98.41	63	1	0	1143	1205	42465316	42465254	8e-25	117
TCONS_00041141	10	95.06	81	4	0	1372	1452	79114457	79114537	4e-28	129
TCONS_00043336	10	95	40	2	0	874	913	87659885	87659924	9e-09	63.9
TCONS_00056168	10	97.22	36	1	0	25	60	98029503	98029538	1e-09	63.9
TCONS_00064875	10	100	34	0	0	509	542	20417970	20418003	2e-09	67.9
TCONS_00068980	10	94.74	38	2	0	742	779	119542746	119542709	9e-08	60
TCONS_00087136	10	90.48	42	4	0	7	48	4245775	4245734	5e-06	52
TCONS_00095367	10	100	31	0	0	143	173	55927049	55927019	6e-09	61.9
TCONS_00097849	10	100	29	0	0	280	308	98029482	98029510	5e-07	58
TCONS_00101039	10	100	26	0	0	165	190	27356050	27356025	6e-06	52
TCONS_00107302	10	97.62	42	1	0	321	362	100739008	100739049	2e-12	75.8
TCONS_00112996	10	93.88	49	3	0	1633	1681	27193105	27193153	1e-11	73.8
TCONS_00124137	10	100	39	0	0	1	39	13217312	13217350	2e-13	77.8
TCONS_00124440	10	96.77	31	1	0	1	31	93120806	93120836	2e-06	54
TCONS_00125789	10	95.83	48	2	0	2	49	13769205	13769252	3e-14	79.8
TCONS_00128686	10	96.67	30	1	0	101	130	103615479	103615508	6e-06	52
TCONS_00136850	10	89.06	64	7	0	2787	2850	19592790	19592727	1e-10	71.9
TCONS_00136851	10	89.06	64	7	0	2782	2845	19592790	19592727	1e-10	71.9
TCONS_00136852	10	89.06	64	7	0	2410	2473	19592790	19592727	1e-10	71.9
TCONS_00140435	10	95.16	62	3	0	33	94	35426166	35426105	3e-20	99.6
TCONS_00148410	10	94.44	72	4	0	1100	1171	116740634	116740705	4e-23	111
TCONS_00148950	10	94.87	78	4	0	1566	1643	116740634	116740711	2e-26	123
TCONS_00165584	10	100	30	0	0	288	317	15371244	15371273	3e-07	60
TCONS_00173767	10	100	40	0	0	125	164	4810790	4810751	5e-14	79.8
TCONS_00176937	10	97.62	42	1	0	19	60	11226648	11226607	4e-13	75.8
TCONS_00185825	10	90.82	98	9	0	871	968	81413	81316	1e-26	123
TCONS_00186111	10	96.77	31	1	0	73	103	83116958	83116988	2e-06	54
TCONS_00196123	10	97.14	35	1	0	138	172	44566719	44566685	7e-09	61.9
TCONS_00201553	10	100	29	0	0	273	301	31146790	31146762	1e-07	58
TCONS_00206032	10	92.5	40	3	0	555	594	127196714	127196753	2e-06	56
TCONS_00212865	10	96.49	57	2	0	11	67	13217294	13217350	1e-19	97.6
TCONS_00212932	10	94.44	36	2	0	755	790	15444879	15444844	2e-06	56
TCONS_00219901	10	100	27	0	0	280	306	99535471	99535445	3e-06	54
TCONS_00221911	10	100	35	0	0	71	105	76928312	76928278	8e-11	69.9
TCONS_00226087	10	96.88	32	1	0	642	673	608328	608297	2e-06	56
TCONS_00228267	10	92.86	56	4	0	1263	1318	85820107	85820052	2e-13	79.8
TCONS_00228591	10	94.44	36	2	0	1296	1331	119618452	119618417	5e-06	56
TCONS_00228967	10	100	31	0	0	632	662	234978	235008	2e-08	61.9
TCONS_00228977	10	95.74	47	2	0	98	144	124917221	124917175	2e-13	77.8
TCONS_00230416	10	100	31	0	0	45	75	72972415	72972385	3e-08	61.9
TCONS_00230691	10	97.06	34	1	0	1014	1047	26295540	26295507	2e-07	60
TCONS_00236134	10	95.16	62	3	0	175	236	77127120	77127059	1e-19	99.6
TCONS_00236722	10	100	29	0	0	601	629	98029491	98029519	5e-07	58
TCONS_00246699	10	100	28	0	0	715	742	45877648	45877621	4e-06	56
TCONS_00250327	10	88.24	85	5	1	644	728	49703338	49703259	1e-16	89.7
TCONS_00004230	11	94.59	37	2	0	43	79	96122511	96122547	9e-08	58
TCONS_00018362	11	94.64	56	3	0	513	568	116582666	116582611	6e-16	87.7
TCONS_00018926	11	97.06	34	1	0	157	190	66351056	66351023	4e-08	60
TCONS_00026781	11	97.14	35	1	0	1	35	31668682	31668716	8e-09	61.9
TCONS_00032984	11	100	54	0	0	1149	1202	26705979	26705926	8e-22	107
TCONS_00041141	11	100	55	0	0	1398	1452	33520740	33520686	3e-22	109
TCONS_00056168	11	96.97	33	1	0	25	57	109422134	109422166	9e-08	58
TCONS_00060716	11	100	28	0	0	1091	1118	132539548	132539521	4e-06	56
TCONS_00062866	11	100	28	0	0	1094	1121	132539548	132539521	4e-06	56
TCONS_00064875	11	100	31	0	0	508	538	10997396	10997426	1e-07	61.9
TCONS_00076950	11	100	27	0	0	513	539	9560456	9560482	4e-06	54
TCONS_00087136	11	90.91	44	4	0	7	50	17756557	17756514	3e-07	56
TCONS_00090674	11	100	26	0	0	103	128	45859796	45859771	9e-06	52
TCONS_00095367	11	97.44	39	1	0	135	173	122051165	122051203	2e-11	69.9
TCONS_00107302	11	97.67	43	1	0	320	362	125495792	125495834	4e-13	77.8
TCONS_00112996	11	93.88	49	3	0	1640	1688	90341769	90341817	1e-11	73.8
TCONS_00124137	11	100	39	0	0	1	39	88612868	88612830	2e-13	77.8
TCONS_00124440	11	96.88	32	1	0	1	32	82011684	82011715	4e-07	56
TCONS_00125789	11	95.65	46	2	0	2	47	5117190	5117145	5e-13	75.8
TCONS_00128686	11	94.12	34	2	0	97	130	72959845	72959878	6e-06	52
TCONS_00136850	11	89.09	55	6	0	2796	2850	711239	711293	1e-07	61.9
TCONS_00136851	11	89.09	55	6	0	2791	2845	711239	711293	1e-07	61.9
TCONS_00136852	11	89.09	55	6	0	2419	2473	711239	711293	9e-08	61.9
TCONS_00140435	11	93.33	60	4	0	40	99	116566962	116566903	1e-16	87.7
TCONS_00148410	11	96.43	56	2	0	1106	1161	94966268	94966213	3e-18	95.6
TCONS_00148950	11	94.59	74	4	0	1572	1645	70658288	70658215	4e-24	115
TCONS_00173767	11	97.78	45	1	0	120	164	115898271	115898227	1e-14	81.8
TCONS_00176937	11	97.37	38	1	0	23	60	24600219	24600182	1e-10	67.9
TCONS_00185825	11	84.18	196	27	2	771	962	132043968	132044163	4e-29	131
TCONS_00186111	11	100	27	0	0	77	103	58023748	58023722	2e-06	54
TCONS_00194442	11	100	27	0	0	26	52	41328415	41328441	1e-06	54
TCONS_00196123	11	97.22	36	1	0	138	173	82422481	82422446	2e-09	63.9
TCONS_00201553	11	92.5	40	3	0	258	297	110930332	110930293	5e-07	56
TCONS_00210934	11	97.14	35	1	0	178	212	117583027	117582993	1e-08	61.9
TCONS_00212865	11	96.49	57	2	0	11	67	88612886	88612830	1e-19	97.6
TCONS_00212932	11	100	29	0	0	374	402	36610845	36610817	5e-07	58
TCONS_00216454	11	96.3	54	2	0	22	75	59557562	59557509	2e-17	91.7
TCONS_00216612	11	96.3	54	2	0	37	90	59557562	59557509	2e-17	91.7
TCONS_00217251	11	96.3	54	2	0	17	70	59557562	59557509	2e-17	91.7
TCONS_00221911	11	100	32	0	0	73	104	87842837	87842806	5e-09	63.9
TCONS_00226087	11	100	27	0	0	647	673	64998976	64999002	6e-06	54
TCONS_00228267	11	94.23	52	3	0	1263	1314	128031108	128031057	2e-13	79.8
TCONS_00228967	11	100	31	0	0	632	662	6244635	6244605	2e-08	61.9
TCONS_00230416	11	97.06	34	1	0	45	78	92003107	92003074	1e-07	60
TCONS_00230691	11	93.75	48	3	0	998	1045	39662509	39662462	5e-11	71.9
TCONS_00236134	11	89.11	101	11	0	135	235	70658313	70658213	7e-24	113
TCONS_00236652	11	96.3	54	2	0	79	132	59557562	59557509	8e-18	91.7
TCONS_00236722	11	92.5	40	3	0	951	990	70460645	70460684	2e-06	56
TCONS_00250327	11	96.91	97	3	0	639	735	77886459	77886555	1e-40	168
TCONS_00004230	12	90.7	43	4	0	43	85	15256142	15256184	1e-06	54
TCONS_00018362	12	96.43	56	2	0	511	566	96930212	96930157	2e-18	95.6
TCONS_00018926	12	96.88	32	1	0	157	188	68941195	68941164	7e-07	56
TCONS_00026781	12	97.14	35	1	0	1	35	100191150	100191116	8e-09	61.9
TCONS_00032984	12	98.44	64	1	0	1143	1206	105038323	105038260	2e-25	119
TCONS_00041141	12	94.67	75	4	0	1378	1452	72689858	72689784	1e-24	117
TCONS_00060716	12	100	28	0	0	1091	1118	9695872	9695845	4e-06	56
TCONS_00062866	12	100	28	0	0	1094	1121	9695872	9695845	4e-06	56
TCONS_00064875	12	100	31	0	0	508	538	23950972	23951002	1e-07	61.9
TCONS_00072121	12	95.12	41	2	0	4447	4487	111599023	111598983	9e-09	65.9
TCONS_00087136	12	90.7	43	4	0	7	49	7178317	7178275	1e-06	54
TCONS_00095367	12	100	33	0	0	141	173	16312152	16312120	4e-10	65.9
TCONS_00105280	12	94.44	36	2	0	311	346	37420014	37420049	6e-07	56
TCONS_00107302	12	97.56	41	1	0	317	357	115359683	115359723	6e-12	73.8
TCONS_00112996	12	95.24	42	2	0	1645	1686	14948137	14948096	8e-10	67.9
TCONS_00124137	12	100	39	0	0	1	39	97721759	97721797	2e-13	77.8
TCONS_00124440	12	96.88	32	1	0	1	32	125587209	125587240	4e-07	56
TCONS_00125789	12	94	50	3	0	1	50	111379115	111379164	5e-13	75.8
TCONS_00136850	12	86.76	68	9	0	2784	2851	2277423	2277356	3e-08	63.9
TCONS_00136851	12	86.76	68	9	0	2779	2846	2277423	2277356	3e-08	63.9
TCONS_00136852	12	86.76	68	9	0	2407	2474	2277423	2277356	2e-08	63.9
TCONS_00140435	12	96.3	54	2	0	39	92	2226174	2226121	8e-18	91.7
TCONS_00148410	12	94.92	59	3	0	1107	1165	2056180	2056238	1e-17	93.7
TCONS_00148950	12	98.41	63	1	0	1583	1645	1440601	1440663	1e-24	117
TCONS_00173767	12	100	40	0	0	125	164	4077262	4077301	5e-14	79.8
TCONS_00176937	12	97.62	42	1	0	19	60	2124105	2124146	4e-13	75.8
TCONS_00185825	12	85.71	147	17	2	792	936	104488628	104488772	1e-23	113
TCONS_00196123	12	94.74	38	2	0	1	38	65112398	65112435	3e-08	60
TCONS_00201345	12	100	28	0	0	186	213	98503512	98503539	2e-06	56
TCONS_00201553	12	96.88	32	1	0	270	301	43001717	43001748	5e-07	56
TCONS_00207522	12	89.29	56	5	1	242	296	127166429	127166374	1e-06	56
TCONS_00210257	12	92.5	40	3	0	164	203	72187532	72187493	5e-07	56
TCONS_00212865	12	96.49	57	2	0	11	67	97721741	97721797	1e-19	97.6
TCONS_00212932	12	96.97	33	1	0	374	406	60163251	60163283	5e-07	58
TCONS_00216454	12	96.3	54	2	0	22	75	124927908	124927855	2e-17	91.7
TCONS_00216612	12	96.3	54	2	0	37	90	124927908	124927855	2e-17	91.7
TCONS_00217251	12	96.3	54	2	0	17	70	124927908	124927855	2e-17	91.7
TCONS_00221911	12	100	32	0	0	73	104	73242168	73242199	5e-09	63.9
TCONS_00226087	12	100	27	0	0	646	672	108597478	108597452	6e-06	54
TCONS_00228967	12	100	32	0	0	631	662	41316451	41316482	5e-09	63.9
TCONS_00230416	12	100	29	0	0	45	73	27643048	27643076	5e-07	58
TCONS_00230691	12	93.88	49	3	0	1014	1062	20243151	20243103	1e-11	73.8
TCONS_00232792	12	100	26	0	0	9	34	118023385	118023410	6e-06	52
TCONS_00236134	12	93.22	59	4	0	179	237	3491833	3491891	1e-15	85.7
TCONS_00236652	12	96.3	54	2	0	79	132	124927908	124927855	8e-18	91.7
TCONS_00236722	12	93.62	47	3	0	601	647	120369120	120369166	1e-10	69.9
TCONS_00004230	13	96.88	32	1	0	43	74	80843178	80843209	3e-07	56
TCONS_00018362	13	90.59	85	7	1	482	566	24341193	24341110	5e-19	97.6
TCONS_00018926	13	97.06	34	1	0	157	190	89588610	89588643	4e-08	60
TCONS_00026781	13	97.14	35	1	0	1	35	46764461	46764427	7e-09	61.9
TCONS_00032984	13	95.71	70	3	0	1136	1205	40021941	40022010	3e-24	115
TCONS_00041141	13	98.39	62	1	0	1391	1452	48654252	48654313	5e-24	115
TCONS_00043336	13	96.77	31	1	0	885	915	41060905	41060935	7e-06	54
TCONS_00056168	13	97.22	36	1	0	25	60	41060941	41060906	1e-09	63.9
TCONS_00064875	13	100	31	0	0	508	538	35984892	35984922	1e-07	61.9
TCONS_00087136	13	90.91	44	4	0	7	50	42841082	42841125	3e-07	56
TCONS_00090674	13	96.88	32	1	0	103	134	106714782	106714751	5e-07	56
TCONS_00095367	13	97.3	37	1	0	137	173	20119561	20119597	3e-10	65.9
TCONS_00097849	13	100	28	0	0	281	308	41060955	41060928	2e-06	56
TCONS_00107302	13	95.45	44	2	0	321	364	90951028	90951071	2e-11	71.9
TCONS_00112996	13	95.56	45	2	0	1637	1681	71674490	71674446	1e-11	73.8
TCONS_00124137	13	97.22	36	1	0	1	36	48987954	48987989	2e-09	63.9
TCONS_00124440	13	96.77	31	1	0	1	31	96769750	96769780	1e-06	54
TCONS_00125789	13	100	34	0	0	1	34	43863670	43863703	1e-10	67.9
TCONS_00136850	13	85.29	68	10	0	2784	2851	25275004	25274937	5e-06	56
TCONS_00136851	13	85.29	68	10	0	2779	2846	25275004	25274937	5e-06	56
TCONS_00136852	13	85.29	68	10	0	2407	2474	25275004	25274937	5e-06	56
TCONS_00140435	13	96	50	2	0	39	88	51670538	51670489	2e-15	83.8
TCONS_00148410	13	96.77	62	2	0	1100	1161	82250066	82250127	6e-22	107
TCONS_00148950	13	98.33	60	1	0	1586	1645	48316784	48316725	6e-23	111
TCONS_00173767	13	97.83	46	1	0	119	164	65416347	65416392	3e-15	83.8
TCONS_00176937	13	97.67	43	1	0	24	66	53122970	53122928	8e-14	77.8
TCONS_00185825	13	98.39	62	1	0	899	960	18936108	18936047	2e-24	115
TCONS_00186111	13	94.12	34	2	0	70	103	21669920	21669887	6e-06	52
TCONS_00188039	13	97.06	34	1	0	2790	2823	48654314	48654281	4e-07	60
TCONS_00196123	13	88.14	59	7	0	109	167	53352974	53353032	6e-09	61.9
TCONS_00201553	13	100	28	0	0	270	297	21695077	21695104	4e-07	56
TCONS_00212865	13	96.36	55	2	0	11	65	21551385	21551331	2e-18	93.7
TCONS_00216454	13	96.3	54	2	0	22	75	94549715	94549662	1e-17	91.7
TCONS_00216612	13	96.3	54	2	0	37	90	94549715	94549662	1e-17	91.7
TCONS_00217251	13	96.3	54	2	0	17	70	94549715	94549662	2e-17	91.7
TCONS_00221911	13	100	32	0	0	73	104	22461847	22461878	4e-09	63.9
TCONS_00228267	13	96.43	56	2	0	1263	1318	37985265	37985210	2e-18	95.6
TCONS_00228967	13	96.88	32	1	0	631	662	65367221	65367252	1e-06	56
TCONS_00229212	13	95.35	43	2	0	468	510	112067746	112067788	6e-11	69.9
TCONS_00230691	13	97.3	37	1	0	1009	1045	22525628	22525592	3e-09	65.9
TCONS_00236134	13	93.22	59	4	0	175	233	96739220	96739278	1e-15	85.7
TCONS_00236652	13	96.3	54	2	0	79	132	94549715	94549662	7e-18	91.7
TCONS_00236722	13	94.44	36	2	0	955	990	82250098	82250133	2e-06	56
TCONS_00004230	14	94.29	35	2	0	43	77	93828667	93828701	1e-06	54
TCONS_00018362	14	95.45	66	3	0	501	566	80729063	80729128	5e-22	107
TCONS_00018926	14	96.67	30	1	0	157	186	20618660	20618689	9e-06	52
TCONS_00032984	14	98.25	57	1	0	1146	1202	28624615	28624559	2e-21	105
TCONS_00041141	14	94.12	68	4	0	1377	1444	97052379	97052312	2e-20	103
TCONS_00056168	14	96.97	33	1	0	25	57	105419885	105419917	7e-08	58
TCONS_00064875	14	100	33	0	0	509	541	29382884	29382852	6e-09	65.9
TCONS_00087136	14	91.3	46	4	0	7	52	72887189	72887144	2e-08	60
TCONS_00095367	14	100	31	0	0	143	173	35023782	35023812	5e-09	61.9
TCONS_00096093	14	96.67	30	1	0	125	154	20609401	20609372	9e-06	52
TCONS_00107302	14	97.5	40	1	0	323	362	70187645	70187606	2e-11	71.9
TCONS_00112996	14	95.45	44	2	0	1638	1681	61947263	61947306	4e-11	71.9
TCONS_00124137	14	100	39	0	0	1	39	32202088	32202126	1e-13	77.8
TCONS_00124440	14	96.77	31	1	0	1	31	87530643	87530673	1e-06	54
TCONS_00125789	14	94	50	3	0	1	50	21642250	21642201	4e-13	75.8
TCONS_00128686	14	96.67	30	1	0	101	130	74477153	74477124	5e-06	52
TCONS_00140435	14	94.74	57	3	0	37	93	56859757	56859813	2e-17	89.7
TCONS_00148410	14	98.46	65	1	0	1107	1171	54678434	54678498	3e-26	121
TCONS_00148950	14	98.63	73	1	0	1573	1645	54678434	54678506	9e-31	137
TCONS_00171286	14	94.12	34	2	0	125	158	92719319	92719286	4e-06	52
TCONS_00173767	14	100	40	0	0	130	169	31742246	31742285	4e-14	79.8
TCONS_00176937	14	97.62	42	1	0	19	60	56848790	56848831	3e-13	75.8
TCONS_00185825	14	98.39	62	1	0	907	968	33498936	33498997	2e-24	115
TCONS_00186111	14	96.77	31	1	0	73	103	54107041	54107011	1e-06	54
TCONS_00196123	14	94.59	37	2	0	2	38	24516352	24516316	8e-08	58
TCONS_00201553	14	100	28	0	0	270	297	56900788	56900761	4e-07	56
TCONS_00207228	14	87.64	89	11	0	252	340	16054689	16054601	4e-17	89.7
TCONS_00210934	14	94.12	34	2	0	179	212	75177313	75177280	9e-06	52
TCONS_00212865	14	96.49	57	2	0	11	67	32202070	32202126	1e-19	97.6
TCONS_00219901	14	100	27	0	0	279	305	69573086	69573112	2e-06	54
TCONS_00221911	14	100	32	0	0	73	104	20884304	20884335	4e-09	63.9
TCONS_00228267	14	95.45	44	2	0	1263	1306	104235455	104235498	3e-11	71.9
TCONS_00228967	14	96.88	32	1	0	631	662	24135144	24135113	1e-06	56
TCONS_00230416	14	94.83	58	3	0	45	102	102317097	102317154	3e-17	91.7
TCONS_00230691	14	94.59	37	2	0	1009	1045	32360705	32360741	6e-07	58
TCONS_00236134	14	91.53	59	5	0	135	193	32817464	32817522	3e-13	77.8
TCONS_00236722	14	100	27	0	0	603	629	101761715	101761689	7e-06	54
TCONS_00004230	15	96.88	32	1	0	43	74	39446742	39446711	3e-07	56
TCONS_00018362	15	93.65	63	4	0	492	554	58965311	58965373	7e-18	93.7
TCONS_00018926	15	94.12	34	2	0	157	190	29030755	29030722	8e-06	52
TCONS_00026781	15	97.22	36	1	0	1	36	51566245	51566280	2e-09	63.9
TCONS_00032984	15	100	54	0	0	1141	1194	63581347	63581400	6e-22	107
TCONS_00040828	15	94.44	36	2	0	322	357	58243471	58243436	1e-06	56
TCONS_00041141	15	96.92	65	2	0	1402	1466	82665434	82665370	2e-23	113
TCONS_00056168	15	96.77	31	1	0	29	59	26773063	26773033	1e-06	54
TCONS_00060716	15	100	28	0	0	1091	1118	33362399	33362426	3e-06	56
TCONS_00062866	15	100	28	0	0	1094	1121	33362399	33362426	3e-06	56
TCONS_00064875	15	100	31	0	0	508	538	48704839	48704869	8e-08	61.9
TCONS_00087136	15	91.11	45	4	0	1	45	51728439	51728395	7e-08	58
TCONS_00090674	15	96.88	32	1	0	103	134	99712506	99712537	4e-07	56
TCONS_00095367	15	100	30	0	0	144	173	24895396	24895425	2e-08	60
TCONS_00101039	15	100	26	0	0	165	190	80825234	80825259	5e-06	52
TCONS_00107302	15	95.35	43	2	0	320	362	34310677	34310635	8e-11	69.9
TCONS_00112996	15	93.62	47	3	0	1641	1687	40276748	40276794	2e-10	69.9
TCONS_00115126	15	96.77	31	1	0	330	360	99712507	99712537	4e-06	54
TCONS_00124137	15	100	39	0	0	1	39	67840002	67839964	1e-13	77.8
TCONS_00124440	15	96.77	31	1	0	1	31	91221718	91221688	1e-06	54
TCONS_00125789	15	93.88	49	3	0	1	49	51566228	51566276	1e-12	73.8
TCONS_00128686	15	96.67	30	1	0	101	130	79928584	79928555	4e-06	52
TCONS_00136850	15	84.81	79	12	0	2773	2851	80900586	80900664	8e-08	61.9
TCONS_00136851	15	84.81	79	12	0	2768	2846	80900586	80900664	8e-08	61.9
TCONS_00136852	15	84.81	79	12	0	2396	2474	80900586	80900664	7e-08	61.9
TCONS_00140435	15	93.33	60	4	0	40	99	79836566	79836625	9e-17	87.7
TCONS_00148410	15	94.37	71	4	0	1100	1170	79060035	79059965	1e-22	109
TCONS_00148950	15	98.33	60	1	0	1586	1645	62562971	62562912	5e-23	111
TCONS_00171533	15	96.97	33	1	0	49	81	99712538	99712506	8e-08	58
TCONS_00173767	15	100	42	0	0	123	164	25669724	25669683	3e-15	83.8
TCONS_00176937	15	97.62	42	1	0	24	65	27602869	27602910	3e-13	75.8
TCONS_00185825	15	98.51	67	1	0	901	967	39696866	39696932	2e-27	125
TCONS_00186111	15	96.67	30	1	0	74	103	40350837	40350866	5e-06	52
TCONS_00196123	15	97.06	34	1	0	5	38	25072445	25072478	2e-08	60
TCONS_00201553	15	94.12	34	2	0	264	297	51879894	51879861	6e-06	52
TCONS_00212865	15	96.49	57	2	0	11	67	67840020	67839964	1e-19	97.6
TCONS_00221911	15	100	33	0	0	73	105	35727951	35727919	1e-09	65.9
TCONS_00226087	15	100	29	0	0	642	670	89746958	89746930	3e-07	58
TCONS_00228967	15	100	31	0	0	632	662	96242060	96242030	1e-08	61.9
TCONS_00230691	15	94.59	37	2	0	1009	1045	25669670	25669706	6e-07	58
TCONS_00236134	15	92.19	64	5	0	174	237	39696866	39696929	3e-16	87.7
TCONS_00236722	15	94.44	36	2	0	604	639	72474874	72474909	2e-06	56
TCONS_00240396	15	96.88	32	1	0	968	999	81133926	81133895	3e-06	56
TCONS_00248260	15	88.24	51	6	0	460	510	90612082	90612032	4e-06	54
TCONS_00003523	16	86.3	73	10	0	1	73	3175691	3175763	6e-10	65.9
TCONS_00004230	16	96.77	31	1	0	43	73	23376355	23376385	1e-06	54
TCONS_00005316	16	86.3	73	10	0	14	86	3175691	3175763	4e-10	65.9
TCONS_00018362	16	94.03	67	4	0	485	551	81177397	81177463	3e-20	101
TCONS_00018926	16	97.06	34	1	0	157	190	14435925	14435958	3e-08	60
TCONS_00026781	16	97.06	34	1	0	2	35	69912411	69912378	2e-08	60
TCONS_00032984	16	96.88	64	2	0	1142	1205	78334856	78334793	3e-23	111
TCONS_00040828	16	96.77	31	1	0	325	355	11466922	11466952	4e-06	54
TCONS_00041141	16	97.1	69	2	0	1398	1466	5055939	5056007	6e-26	121
TCONS_00043336	16	95.12	41	2	0	875	915	73071457	73071497	2e-09	65.9
TCONS_00056168	16	94.44	36	2	0	25	60	11915699	11915664	2e-07	56
TCONS_00064875	16	97.14	35	1	0	514	548	34392064	34392030	8e-08	61.9
TCONS_00072121	16	97.06	34	1	0	4454	4487	90102288	90102321	4e-07	60
TCONS_00076950	16	100	27	0	0	514	540	24171723	24171749	3e-06	54
TCONS_00087136	16	90.7	43	4	0	7	49	10581976	10582018	9e-07	54
TCONS_00095367	16	100	30	0	0	144	173	10414667	10414638	2e-08	60
TCONS_00096093	16	96.67	30	1	0	125	154	3182700	3182671	8e-06	52
TCONS_00101039	16	100	26	0	0	165	190	23340896	23340921	4e-06	52
TCONS_00107302	16	95.65	46	2	0	317	362	24916809	24916854	1e-12	75.8
TCONS_00112996	16	93.62	47	3	0	1635	1681	28452522	28452476	1e-10	69.9
TCONS_00124137	16	97.22	36	1	0	1	36	21642097	21642132	2e-09	63.9
TCONS_00124440	16	96.77	31	1	0	1	31	69883425	69883395	1e-06	54
TCONS_00125789	16	93.88	49	3	0	1	49	9725273	9725225	1e-12	73.8
TCONS_00128678	16	93.02	43	3	0	1493	1535	67195894	67195936	7e-08	61.9
TCONS_00128686	16	96.77	31	1	0	100	130	26112230	26112260	1e-06	54
TCONS_00136850	16	85.88	85	12	0	2760	2844	3849396	3849480	2e-11	73.8
TCONS_00136851	16	85.88	85	12	0	2755	2839	3849396	3849480	2e-11	73.8
TCONS_00136852	16	85.88	85	12	0	2383	2467	3849396	3849480	2e-11	73.8
TCONS_00140435	16	96.23	53	2	0	42	94	61411956	61411904	2e-17	89.7
TCONS_00148410	16	97.14	70	2	0	1100	1169	56277846	56277777	7e-27	123
TCONS_00148950	16	97.14	70	2	0	1566	1635	56277846	56277777	1e-26	123
TCONS_00171533	16	92.68	41	3	0	41	81	73546656	73546696	7e-08	58
TCONS_00171554	16	94.44	36	2	0	115	150	90102299	90102334	6e-07	56
TCONS_00173767	16	100	40	0	0	125	164	3814275	3814236	3e-14	79.8
TCONS_00176937	16	95.35	43	2	0	18	60	64965823	64965781	2e-11	69.9
TCONS_00185825	16	100	62	0	0	899	960	67176059	67176120	7e-27	123
TCONS_00186111	16	96.67	30	1	0	74	103	2494997	2495026	5e-06	52
TCONS_00196123	16	97.3	37	1	0	2	38	4907301	4907337	3e-10	65.9
TCONS_00201553	16	92.11	38	3	0	259	296	49514223	49514186	6e-06	52
TCONS_00207228	16	87.64	89	11	0	252	340	34160141	34160053	3e-17	89.7
TCONS_00210934	16	96.97	33	1	0	185	217	15751146	15751114	1e-07	58
TCONS_00212865	16	94.44	54	3	0	11	64	21642079	21642132	1e-15	83.8
TCONS_00221879	16	94.44	36	2	0	231	266	66696631	66696596	2e-06	56
TCONS_00221911	16	100	32	0	0	73	104	51128953	51128984	3e-09	63.9
TCONS_00228967	16	96.77	31	1	0	632	662	55231148	55231178	3e-06	54
TCONS_00228977	16	100	33	0	0	111	143	2148682	2148650	6e-10	65.9
TCONS_00230691	16	94.74	38	2	0	1008	1045	10803240	10803277	1e-07	60
TCONS_00233571	16	94.59	37	2	0	526	562	11915675	11915711	3e-07	58
TCONS_00236134	16	89.41	85	9	0	171	255	81177400	81177484	3e-19	97.6
TCONS_00236722	16	94.44	36	2	0	955	990	20671470	20671435	1e-06	56
TCONS_00241195	16	96.67	30	1	0	58	87	67842863	67842892	7e-06	52
TCONS_00249018	16	100	27	0	0	731	757	15751140	15751114	5e-06	54
TCONS_00250327	16	86.92	107	14	0	629	735	81868694	81868588	2e-20	101
TCONS_00004230	17	96.88	32	1	0	43	74	46847977	46848008	2e-07	56
TCONS_00018362	17	92.05	88	6	1	482	568	71284175	71284088	3e-23	111
TCONS_00018926	17	96.67	30	1	0	157	186	51840492	51840521	7e-06	52
TCONS_00026781	17	96.97	33	1	0	3	35	60162588	60162556	8e-08	58
TCONS_00032984	17	96.92	65	2	0	1136	1200	55090830	55090894	8e-24	113
TCONS_00035652	17	100	28	0	0	501	528	21296932	21296905	2e-06	56
TCONS_00036933	17	100	28	0	0	415	442	21296932	21296905	2e-06	56
TCONS_00041141	17	95.77	71	3	0	1398	1468	47734555	47734625	9e-25	117
TCONS_00046930	17	88.89	54	6	0	758	811	82494785	82494732	9e-08	60
TCONS_00046948	17	88.89	54	6	0	314	367	82494785	82494732	8e-08	60
TCONS_00049835	17	100	28	0	0	104	131	15866731	15866704	1e-06	56
TCONS_00054981	17	100	27	0	0	709	735	56593722	56593748	4e-06	54
TCONS_00064875	17	100	32	0	0	514	545	42698559	42698528	2e-08	63.9
TCONS_00087136	17	90.91	44	4	0	5	48	4715509	4715466	2e-07	56
TCONS_00090674	17	96.88	32	1	0	103	134	51831686	51831717	3e-07	56
TCONS_00095367	17	100	33	0	0	141	173	37688373	37688405	2e-10	65.9
TCONS_00101773	17	96.77	31	1	0	106	136	30291956	30291986	2e-06	54
TCONS_00105280	17	100	29	0	0	318	346	81700634	81700662	1e-07	58
TCONS_00107302	17	89.71	68	6	1	328	394	28111944	28111877	2e-11	71.9
TCONS_00112996	17	93.48	46	3	0	1636	1681	10160988	10160943	5e-10	67.9
TCONS_00124137	17	97.44	39	1	0	1	39	76337359	76337397	3e-11	69.9
TCONS_00124406	17	91.3	46	3	1	135	180	47693963	47694007	5e-06	52
TCONS_00124440	17	96.88	32	1	0	1	32	6522311	6522280	2e-07	56
TCONS_00125789	17	95.83	48	2	0	2	49	21068243	21068196	2e-14	79.8
TCONS_00128686	17	96.67	30	1	0	101	130	49995470	49995441	4e-06	52
TCONS_00132634	17	88.89	54	6	0	36	89	82494785	82494732	3e-08	60
TCONS_00135620	17	88.89	54	6	0	177	230	82494785	82494732	4e-08	60
TCONS_00136850	17	86.57	67	9	0	2784	2850	8384052	8384118	6e-08	61.9
TCONS_00136851	17	86.57	67	9	0	2779	2845	8384052	8384118	6e-08	61.9
TCONS_00136852	17	86.57	67	9	0	2407	2473	8384052	8384118	6e-08	61.9
TCONS_00140435	17	95	60	3	0	40	99	67425251	67425192	3e-19	95.6
TCONS_00148410	17	100	50	0	0	1106	1155	45024289	45024338	1e-19	99.6
TCONS_00148950	17	96.88	64	2	0	1588	1651	40476370	40476433	4e-23	111
TCONS_00171286	17	94.12	34	2	0	125	158	32142489	32142456	3e-06	52
TCONS_00171533	17	97.14	35	1	0	47	81	51831732	51831698	4e-09	61.9
TCONS_00173767	17	97.83	46	1	0	119	164	75196169	75196214	2e-15	83.8
TCONS_00176937	17	97.62	42	1	0	24	65	55414593	55414552	2e-13	75.8
TCONS_00185825	17	100	63	0	0	899	961	64613682	64613744	2e-27	125
TCONS_00186111	17	96.67	30	1	0	74	103	46779048	46779077	4e-06	52
TCONS_00188039	17	85.51	69	10	0	2796	2864	8384116	8384048	1e-06	58
TCONS_00196123	17	97.14	35	1	0	4	38	31313764	31313730	4e-09	61.9
TCONS_00201553	17	96.97	33	1	0	265	297	5556167	5556135	8e-08	58
TCONS_00207522	17	89.09	55	6	0	242	296	77162299	77162245	1e-08	61.9
TCONS_00212865	17	94.74	57	3	0	11	67	76337341	76337397	2e-17	89.7
TCONS_00221911	17	100	32	0	0	73	104	34234028	34233997	3e-09	63.9
TCONS_00228967	17	96.88	32	1	0	631	662	1501891	1501860	7e-07	56
TCONS_00229212	17	97.37	38	1	0	468	505	66302371	66302334	2e-10	67.9
TCONS_00230416	17	94.83	58	3	0	45	102	8187598	8187655	2e-17	91.7
TCONS_00230691	17	96.97	33	1	0	1014	1046	13267808	13267776	5e-07	58
TCONS_00233571	17	100	27	0	0	536	562	41865333	41865359	4e-06	54
TCONS_00236134	17	92.86	70	5	0	166	235	64613674	64613743	6e-20	99.6
TCONS_00236722	17	100	28	0	0	602	629	7885344	7885317	1e-06	56
TCONS_00240396	17	96.77	31	1	0	971	1001	55239080	55239050	9e-06	54
TCONS_00004230	18	96.67	30	1	0	43	72	75041642	75041613	3e-06	52
TCONS_00018362	18	94.74	57	3	0	490	546	11638374	11638430	9e-17	89.7
TCONS_00018926	18	94.59	37	2	0	157	193	10934661	10934625	1e-07	58
TCONS_00026781	18	94.29	35	2	0	1	35	35055545	35055579	1e-06	54
TCONS_00032984	18	98.57	70	1	0	1141	1210	11228112	11228043	3e-29	131
TCONS_00040828	18	94.29	35	2	0	323	357	46564097	46564131	4e-06	54
TCONS_00041141	18	98.08	52	1	0	1401	1452	7676628	7676679	3e-18	95.6
TCONS_00043336	18	94.59	37	2	0	878	914	63970167	63970131	3e-07	58
TCONS_00064875	18	100	31	0	0	514	544	6557009	6556979	7e-08	61.9
TCONS_00087136	18	91.11	45	4	0	7	51	35606836	35606880	5e-08	58
TCONS_00095367	18	100	31	0	0	143	173	58920797	58920767	3e-09	61.9
TCONS_00107302	18	97.5	40	1	0	328	367	37041669	37041630	2e-11	71.9
TCONS_00112996	18	100	34	0	0	1638	1671	44075521	44075488	5e-10	67.9
TCONS_00124137	18	97.44	39	1	0	1	39	57284665	57284627	3e-11	69.9
TCONS_00124440	18	96.67	30	1	0	1	30	24729479	24729450	4e-06	52
TCONS_00125789	18	93.75	48	3	0	1	48	51796659	51796706	5e-12	71.9
TCONS_00136850	18	86.57	67	9	0	2784	2850	41802800	41802866	6e-08	61.9
TCONS_00136851	18	86.57	67	9	0	2779	2845	41802800	41802866	6e-08	61.9
TCONS_00136852	18	86.57	67	9	0	2407	2473	41802800	41802866	6e-08	61.9
TCONS_00140435	18	94.55	55	3	0	40	94	7676642	7676696	3e-16	85.7
TCONS_00148410	18	97.92	48	1	0	1100	1147	52002031	52001984	4e-16	87.7
TCONS_00148950	18	95.08	61	3	0	1585	1645	69487178	69487238	6e-19	97.6
TCONS_00165584	18	100	28	0	0	289	316	25351153	25351180	3e-06	56
TCONS_00173767	18	100	42	0	0	125	166	22860052	22860093	2e-15	83.8
TCONS_00176937	18	97.62	42	1	0	24	65	315269	315228	2e-13	75.8
TCONS_00185825	18	83.25	197	23	3	772	968	80999	80813	9e-26	119
TCONS_00196123	18	94.44	36	2	0	139	174	33417536	33417571	2e-07	56
TCONS_00212865	18	94.74	57	3	0	11	67	57284683	57284627	2e-17	89.7
TCONS_00216454	18	93.88	49	3	0	30	78	62444264	62444216	2e-12	73.8
TCONS_00216612	18	93.88	49	3	0	45	93	62444264	62444216	2e-12	73.8
TCONS_00217251	18	93.88	49	3	0	25	73	62444264	62444216	3e-12	73.8
TCONS_00219901	18	100	26	0	0	280	305	12897131	12897106	7e-06	52
TCONS_00221911	18	100	32	0	0	73	104	10609978	10609947	3e-09	63.9
TCONS_00228267	18	89.29	56	6	0	1263	1318	63682846	63682901	6e-09	63.9
TCONS_00228967	18	100	32	0	0	631	662	65247712	65247743	3e-09	63.9
TCONS_00229212	18	96.67	30	1	0	471	500	51197238	51197267	1e-05	52
TCONS_00230691	18	97.3	37	1	0	1014	1050	56005466	56005502	2e-09	65.9
TCONS_00236134	18	88.24	68	6	1	178	245	41717182	41717117	8e-10	65.9
TCONS_00236652	18	93.88	49	3	0	87	135	62444264	62444216	1e-12	73.8
TCONS_00236722	18	96.97	33	1	0	597	629	33578503	33578471	3e-07	58
TCONS_00018362	19	92.75	69	4	1	482	549	16240247	16240315	7e-17	89.7
TCONS_00018926	19	94.12	34	2	0	157	190	6019538	6019505	5e-06	52
TCONS_00026781	19	97.06	34	1	0	2	35	58524436	58524469	1e-08	60
TCONS_00032984	19	98.21	56	1	0	1143	1198	7081151	7081206	5e-21	103
TCONS_00041141	19	100	55	0	0	1398	1452	41626064	41626118	1e-22	109
TCONS_00056168	19	93.94	33	2	0	25	57	10871610	10871642	1e-05	50.1
TCONS_00064875	19	100	31	0	0	514	544	32963895	32963925	5e-08	61.9
TCONS_00072121	19	95	40	2	0	4448	4487	45770202	45770241	2e-08	63.9
TCONS_00095367	19	100	33	0	0	141	173	53875239	53875207	2e-10	65.9
TCONS_00101773	19	100	26	0	0	108	133	1753827	1753852	5e-06	52
TCONS_00107302	19	95.35	43	2	0	320	362	31635469	31635511	4e-11	69.9
TCONS_00112996	19	95.45	44	2	0	1638	1681	53683951	53683994	2e-11	71.9
TCONS_00124137	19	100	39	0	0	1	39	893527	893565	8e-14	77.8
TCONS_00124440	19	96.67	30	1	0	1	30	45372124	45372153	3e-06	52
TCONS_00125789	19	93.88	49	3	0	1	49	7081146	7081194	8e-13	73.8
TCONS_00128686	19	100	25	0	0	106	130	28210907	28210883	1e-05	50.1
TCONS_00136850	19	88.06	67	8	0	2784	2850	45374327	45374261	2e-10	69.9
TCONS_00136851	19	88.06	67	8	0	2779	2845	45374327	45374261	2e-10	69.9
TCONS_00136852	19	88.06	67	8	0	2407	2473	45374327	45374261	2e-10	69.9
TCONS_00140435	19	97.83	46	1	0	48	93	50744552	50744597	8e-16	83.8
TCONS_00148410	19	100	50	0	0	1106	1155	28406168	28406119	7e-20	99.6
TCONS_00148950	19	93.24	74	5	0	1572	1645	40570015	40569942	4e-22	107
TCONS_00165584	19	96.77	31	1	0	287	317	2308169	2308139	8e-06	54
TCONS_00173767	19	100	40	0	0	125	164	2326362	2326323	2e-14	79.8
TCONS_00173838	19	94.12	34	2	0	500	533	48493965	48493932	7e-06	52
TCONS_00176523	19	92.5	40	3	0	1660	1699	1407662	1407623	2e-06	56
TCONS_00176937	19	97.3	37	1	0	24	60	32351431	32351467	2e-10	65.9
TCONS_00185825	19	98.25	57	1	0	906	962	8723969	8724025	1e-21	105
TCONS_00186111	19	96.67	30	1	0	74	103	18619968	18619997	3e-06	52
TCONS_00196123	19	97.06	34	1	0	139	172	2958864	2958831	1e-08	60
TCONS_00196237	19	100	26	0	0	405	430	15779835	15779860	8e-06	52
TCONS_00201553	19	100	28	0	0	270	297	55130871	55130898	2e-07	56
TCONS_00201783	19	91.49	47	3	1	171	216	42116877	42116923	1e-06	54
TCONS_00207522	19	86.49	148	17	1	1	148	23999741	23999597	1e-29	131
TCONS_00212865	19	96.49	57	2	0	11	67	893509	893565	6e-20	97.6
TCONS_00216454	19	96.3	54	2	0	22	75	1383427	1383374	7e-18	91.7
TCONS_00216612	19	96.3	54	2	0	37	90	1383427	1383374	7e-18	91.7
TCONS_00217251	19	96.3	54	2	0	17	70	1383427	1383374	8e-18	91.7
TCONS_00221911	19	97.14	35	1	0	73	107	40715851	40715885	9e-09	61.9
TCONS_00226087	19	100	27	0	0	647	673	40569956	40569930	3e-06	54
TCONS_00228967	19	96.88	32	1	0	631	662	53988267	53988298	5e-07	56
TCONS_00228977	19	100	36	0	0	105	140	1407655	1407620	6e-12	71.9
TCONS_00229212	19	97.44	39	1	0	469	507	45973453	45973491	3e-11	69.9
TCONS_00230691	19	96.88	32	1	0	1014	1045	3429294	3429263	1e-06	56
TCONS_00235920	19	100	28	0	0	1106	1133	8543992	8543965	1e-06	56
TCONS_00236134	19	93.33	60	4	0	176	235	41626064	41626123	2e-16	87.7
TCONS_00236652	19	96.3	54	2	0	79	132	1383427	1383374	3e-18	91.7
TCONS_00236722	19	96.97	33	1	0	597	629	10871579	10871611	2e-07	58
TCONS_00238175	19	85	80	12	0	474	553	10871572	10871651	6e-09	63.9
TCONS_00246699	19	100	27	0	0	714	740	34046431	34046457	6e-06	54
TCONS_00250327	19	88	100	12	0	629	728	24000559	24000460	3e-21	103
TCONS_00003523	1	86.3	73	10	0	1	73	146039401	146039473	2e-09	65.9
TCONS_00005316	1	86.67	75	10	0	12	86	146039399	146039473	7e-11	69.9
TCONS_00018362	1	93.18	88	5	1	482	568	112706536	112706449	3e-25	119
TCONS_00018926	1	97.14	35	1	0	157	191	57773356	57773390	2e-08	61.9
TCONS_00026781	1	97.14	35	1	0	1	35	11413504	11413470	1e-08	61.9
TCONS_00027170	1	97.44	39	1	0	244	282	228458256	228458294	6e-11	69.9
TCONS_00032984	1	98.39	62	1	0	1144	1205	145903067	145903006	6e-24	115
TCONS_00041141	1	96.77	62	2	0	1396	1457	95060177	95060116	2e-21	107
TCONS_00043336	1	92.68	41	3	0	874	914	44405380	44405420	1e-06	58
TCONS_00046930	1	88.89	54	6	0	758	811	153671257	153671310	3e-07	60
TCONS_00046948	1	88.89	54	6	0	314	367	153671257	153671310	3e-07	60
TCONS_00048896	1	96.97	33	1	0	720	752	180363692	180363724	3e-06	58
TCONS_00056168	1	94.29	35	2	0	26	60	44405420	44405386	3e-06	54
TCONS_00064875	1	100	31	0	0	508	538	30881022	30881052	2e-07	61.9
TCONS_00087136	1	92.86	42	3	0	7	48	186194858	186194817	4e-08	60
TCONS_00095367	1	100	33	0	0	141	173	2824949	2824917	7e-10	65.9
TCONS_00097849	1	100	28	0	0	281	308	69568307	69568280	3e-06	56
TCONS_00101100	1	97.06	34	1	0	606	639	156982579	156982546	2e-07	60
TCONS_00102109	1	97.06	34	1	0	657	690	156982579	156982546	2e-07	60
TCONS_00107302	1	95.56	45	2	0	318	362	76698842	76698798	1e-11	73.8
TCONS_00112996	1	95.45	44	2	0	1638	1681	55058662	55058705	1e-10	71.9
TCONS_00124137	1	100	39	0	0	1	39	10299009	10299047	3e-13	77.8
TCONS_00124440	1	96.97	33	1	0	1	33	14596333	14596301	2e-07	58
TCONS_00125789	1	93.88	49	3	0	1	49	57590788	57590740	4e-12	73.8
TCONS_00132634	1	88.89	54	6	0	36	89	153671257	153671310	8e-08	60
TCONS_00135620	1	88.89	54	6	0	177	230	153671257	153671310	1e-07	60
TCONS_00136850	1	90.16	61	6	0	2784	2844	43813929	43813869	5e-11	73.8
TCONS_00136851	1	90.16	61	6	0	2779	2839	43813929	43813869	5e-11	73.8
TCONS_00136852	1	90.16	61	6	0	2407	2467	43813929	43813869	5e-11	73.8
TCONS_00140435	1	94.74	57	3	0	31	87	66816784	66816728	6e-17	89.7
TCONS_00145215	1	100	28	0	0	584	611	54406030	54406057	7e-06	56
TCONS_00148410	1	98.21	56	1	0	1099	1154	20490570	20490515	2e-20	103
TCONS_00148950	1	98.48	66	1	0	1572	1637	20943976	20944041	3e-26	123
TCONS_00165584	1	88.46	52	6	0	1626	1677	3225525	3225576	8e-06	56
TCONS_00173767	1	100	43	0	0	122	164	35728914	35728956	2e-15	85.7
TCONS_00176937	1	97.67	43	1	0	24	66	35583606	35583648	2e-13	77.8
TCONS_00185825	1	100	64	0	0	904	967	62024716	62024653	1e-27	127
TCONS_00186111	1	100	27	0	0	77	103	176816371	176816397	3e-06	54
TCONS_00188275	1	96.97	33	1	0	177	209	6544512	6544544	2e-07	58
TCONS_00196123	1	88.41	69	8	0	5	73	97724373	97724305	3e-12	73.8
TCONS_00201553	1	97.06	34	1	0	264	297	58313814	58313847	6e-08	60
TCONS_00207522	1	98.29	117	2	0	1	117	91387342	91387226	9e-55	216
TCONS_00210512	1	96.77	31	1	0	346	376	151706278	151706248	5e-06	54
TCONS_00212865	1	96.49	57	2	0	11	67	10298991	10299047	3e-19	97.6
TCONS_00216454	1	100	31	0	0	22	52	233807866	233807836	3e-08	61.9
TCONS_00216612	1	100	31	0	0	37	67	233807866	233807836	3e-08	61.9
TCONS_00217251	1	100	31	0	0	17	47	233807866	233807836	3e-08	61.9
TCONS_00221142	1	100	27	0	0	201	227	31772036	31772062	3e-06	54
TCONS_00221911	1	100	32	0	0	73	104	17340073	17340042	9e-09	63.9
TCONS_00228591	1	97.22	36	1	0	1303	1338	213864145	213864110	4e-08	63.9
TCONS_00228967	1	100	32	0	0	631	662	189748190	189748159	9e-09	63.9
TCONS_00229212	1	94.87	39	2	0	474	512	10694622	10694584	3e-08	61.9
TCONS_00230691	1	97.3	37	1	0	1009	1045	118981345	118981309	6e-09	65.9
TCONS_00230907	1	100	28	0	0	346	373	155654996	155655023	7e-06	56
TCONS_00236134	1	92.73	55	4	0	179	233	107908875	107908821	7e-13	77.8
TCONS_00236652	1	100	31	0	0	79	109	233807866	233807836	1e-08	61.9
TCONS_00236722	1	100	29	0	0	597	625	54406065	54406037	1e-06	58
TCONS_00238261	1	97.06	34	1	0	891	924	246867920	246867887	3e-07	60
TCONS_00242947	1	100	29	0	0	1797	1825	212208660	212208632	2e-06	58
TCONS_00248260	1	90	50	5	0	461	510	234838134	234838183	2e-07	60
TCONS_00249018	1	100	28	0	0	730	757	79874944	79874917	3e-06	56
TCONS_00250327	1	95.88	97	4	0	639	735	237603038	237603134	6e-38	161
TCONS_00018362	20	88.51	87	10	0	482	568	25861235	25861149	5e-18	93.7
TCONS_00018926	20	94.29	35	2	0	157	191	15768158	15768124	1e-06	54
TCONS_00032984	20	98.28	58	1	0	1145	1202	53902524	53902581	4e-22	107
TCONS_00041141	20	88.46	104	12	0	1349	1452	58196850	58196747	4e-23	111
TCONS_00043336	20	94.29	35	2	0	874	908	35741989	35742023	4e-06	54
TCONS_00056168	20	96.97	33	1	0	25	57	20712630	20712598	4e-08	58
TCONS_00064875	20	100	31	0	0	508	538	54684690	54684660	5e-08	61.9
TCONS_00095367	20	100	33	0	0	141	173	23073609	23073577	2e-10	65.9
TCONS_00097849	20	100	28	0	0	281	308	36746071	36746098	9e-07	56
TCONS_00105280	20	94.29	35	2	0	312	346	25860871	25860905	1e-06	54
TCONS_00107302	20	95.24	42	2	0	321	362	34640494	34640535	2e-10	67.9
TCONS_00112996	20	93.18	44	3	0	1637	1680	19263029	19263072	6e-09	63.9
TCONS_00119715	20	100	27	0	0	263	289	37354581	37354607	5e-06	54
TCONS_00124137	20	100	35	0	0	1	35	17187553	17187587	2e-11	69.9
TCONS_00124440	20	96.67	30	1	0	1	30	6066534	6066505	3e-06	52
TCONS_00125789	20	95.74	47	2	0	2	48	674446	674400	6e-14	77.8
TCONS_00128686	20	96.67	30	1	0	101	130	38356460	38356431	3e-06	52
TCONS_00136850	20	95	40	2	0	2770	2809	29690234	29690273	1e-08	63.9
TCONS_00136851	20	95	40	2	0	2765	2804	29690234	29690273	1e-08	63.9
TCONS_00136852	20	95	40	2	0	2393	2432	29690234	29690273	1e-08	63.9
TCONS_00140435	20	94.55	55	3	0	40	94	54389089	54389035	2e-16	85.7
TCONS_00148410	20	98.25	57	1	0	1107	1163	59716207	59716263	1e-21	105
TCONS_00148950	20	98.25	57	1	0	1573	1629	59716207	59716263	2e-21	105
TCONS_00164022	20	100	27	0	0	204	230	62425898	62425872	8e-07	54
TCONS_00173767	20	100	40	0	0	125	164	5881520	5881559	2e-14	79.8
TCONS_00176937	20	97.62	42	1	0	24	65	57176787	57176746	2e-13	75.8
TCONS_00185825	20	84.47	206	22	7	760	964	57031952	57032148	1e-21	105
TCONS_00186111	20	96.67	30	1	0	74	103	32044396	32044425	3e-06	52
TCONS_00196123	20	100	28	0	0	138	165	51177406	51177379	2e-07	56
TCONS_00201553	20	100	28	0	0	270	297	21091054	21091081	3e-07	56
TCONS_00207228	20	87.64	89	11	0	252	340	30487863	30487951	2e-17	89.7
TCONS_00207522	20	90.79	152	14	0	1	152	30512249	30512098	1e-47	190
TCONS_00210257	20	90.7	43	4	0	159	201	22584703	22584661	9e-07	54
TCONS_00210934	20	94.12	34	2	0	179	212	49340134	49340167	5e-06	52
TCONS_00212865	20	94.34	53	3	0	11	63	17187535	17187587	4e-15	81.8
TCONS_00221911	20	100	32	0	0	73	104	39135814	39135845	2e-09	63.9
TCONS_00228591	20	94.29	35	2	0	1297	1331	743201	743167	1e-05	54
TCONS_00228967	20	96.88	32	1	0	631	662	8247674	8247643	6e-07	56
TCONS_00230691	20	97.3	37	1	0	1009	1045	4777627	4777591	1e-09	65.9
TCONS_00236134	20	90.48	63	6	0	171	233	3350187	3350125	2e-13	77.8
TCONS_00236722	20	100	29	0	0	601	629	36746079	36746107	3e-07	58
TCONS_00250327	20	89.47	95	10	0	641	735	30512951	30512857	5e-23	109
TCONS_00004230	21	96.67	30	1	0	43	72	20868846	20868817	2e-06	52
TCONS_00018362	21	96.49	57	2	0	510	566	22320728	22320784	2e-19	97.6
TCONS_00018926	21	100	26	0	0	157	182	33288386	33288411	4e-06	52
TCONS_00026781	21	97.14	35	1	0	1	35	20230535	20230501	3e-09	61.9
TCONS_00027170	21	94.87	39	2	0	244	282	5973207	5973169	3e-09	61.9
TCONS_00032984	21	100	59	0	0	1136	1194	44674727	44674785	3e-25	117
TCONS_00041141	21	98.33	60	1	0	1393	1452	29830371	29830312	3e-23	111
TCONS_00064875	21	100	30	0	0	509	538	21236791	21236762	2e-07	60
TCONS_00087136	21	90.7	43	4	0	7	49	34774500	34774458	5e-07	54
TCONS_00090674	21	100	26	0	0	98	123	22257007	22256982	3e-06	52
TCONS_00095367	21	100	31	0	0	143	173	21210962	21210992	2e-09	61.9
TCONS_00107302	21	95.35	43	2	0	320	362	7784206	7784248	4e-11	69.9
TCONS_00112996	21	95	40	2	0	1642	1681	31451718	31451757	5e-09	63.9
TCONS_00124440	21	92.31	39	3	0	1	39	44047544	44047582	5e-07	54
TCONS_00125789	21	94	50	3	0	1	50	16357489	16357538	2e-13	75.8
TCONS_00140435	21	97.73	44	1	0	50	93	7784250	7784207	1e-14	79.8
TCONS_00148410	21	98.08	52	1	0	1099	1150	15629249	15629300	9e-19	95.6
TCONS_00148950	21	96.49	57	2	0	1579	1635	39565386	39565442	3e-19	97.6
TCONS_00165584	21	96.97	33	1	0	285	317	37073292	37073324	4e-07	58
TCONS_00173767	21	100	40	0	0	125	164	15228462	15228423	2e-14	79.8
TCONS_00176937	21	95.24	42	2	0	24	65	27046488	27046447	3e-11	67.9
TCONS_00185825	21	95.31	64	3	0	899	962	9021111	9021174	3e-21	103
TCONS_00196123	21	94.59	37	2	0	138	174	24006344	24006308	4e-08	58
TCONS_00201553	21	92.31	39	3	0	259	297	40369376	40369414	7e-07	54
TCONS_00207228	21	91.18	102	8	1	252	353	8209742	8209642	1e-27	123
TCONS_00207522	21	89.23	297	31	1	1	296	8218284	8218580	6e-89	327
TCONS_00212865	21	86.44	59	8	0	11	69	26190732	26190790	7e-07	54
TCONS_00221142	21	96.77	31	1	0	198	228	8443300	8443330	6e-07	54
TCONS_00221911	21	100	31	0	0	73	103	43752107	43752137	7e-09	61.9
TCONS_00226087	21	100	26	0	0	647	672	41055858	41055883	9e-06	52
TCONS_00228591	21	90.7	43	4	0	1289	1331	38053253	38053211	7e-06	54
TCONS_00228967	21	100	31	0	0	632	662	7784255	7784225	7e-09	61.9
TCONS_00230691	21	100	30	0	0	1009	1038	40257503	40257474	6e-08	60
TCONS_00236134	21	94.55	55	3	0	181	235	26717745	26717799	5e-16	85.7
TCONS_00250327	21	90.32	186	17	1	551	735	8217470	8217655	5e-56	218
TCONS_00018362	22	88.61	79	7	1	492	568	27221342	27221264	5e-14	79.8
TCONS_00032984	22	98.33	60	1	0	1146	1205	35380834	35380893	2e-23	111
TCONS_00041141	22	100	50	0	0	1402	1451	50013547	50013596	1e-19	99.6
TCONS_00043336	22	94.29	35	2	0	882	916	30803119	30803085	3e-06	54
TCONS_00048896	22	96.88	32	1	0	3449	3480	29838235	29838204	3e-06	56
TCONS_00064875	22	100	31	0	0	508	538	29967239	29967209	4e-08	61.9
TCONS_00072121	22	92.68	41	3	0	4447	4487	27799656	27799616	9e-07	58
TCONS_00076950	22	100	26	0	0	514	539	36975633	36975608	6e-06	52
TCONS_00087136	22	88.89	45	5	0	7	51	36070075	36070031	8e-06	50.1
TCONS_00095367	22	96.88	32	1	0	142	173	25117578	25117609	1e-07	56
TCONS_00101039	22	100	25	0	0	167	191	48455073	48455049	9e-06	50.1
TCONS_00107302	22	97.37	38	1	0	328	365	26858336	26858299	2e-10	67.9
TCONS_00112996	22	97.37	38	1	0	1644	1681	24136767	24136730	3e-10	67.9
TCONS_00124137	22	100	39	0	0	1	39	31479446	31479408	7e-14	77.8
TCONS_00124440	22	96.67	30	1	0	1	30	33588511	33588540	2e-06	52
TCONS_00125789	22	94	50	3	0	1	50	32091347	32091298	2e-13	75.8
TCONS_00125892	22	94.29	35	2	0	657	691	36838220	36838186	2e-06	54
TCONS_00136850	22	83.75	80	13	0	2772	2851	36594706	36594785	2e-06	56
TCONS_00136851	22	83.75	80	13	0	2767	2846	36594706	36594785	2e-06	56
TCONS_00136852	22	83.75	80	13	0	2395	2474	36594706	36594785	2e-06	56
TCONS_00140435	22	95.83	48	2	0	40	87	29221068	29221115	1e-14	79.8
TCONS_00148410	22	100	41	0	0	1107	1147	12054242	12054202	1e-14	81.8
TCONS_00148950	22	96.92	65	2	0	1586	1650	34958653	34958717	6e-24	113
TCONS_00173767	22	100	40	0	0	125	164	29020817	29020778	2e-14	79.8
TCONS_00176937	22	95.45	44	2	0	17	60	25875997	25876040	2e-12	71.9
TCONS_00185825	22	95.31	64	3	0	908	971	27607845	27607908	4e-21	103
TCONS_00194442	22	100	25	0	0	24	48	46890818	46890842	8e-06	50.1
TCONS_00196123	22	96.77	31	1	0	10	40	26100220	26100250	6e-07	54
TCONS_00201553	22	96.67	30	1	0	270	299	20322806	20322835	3e-06	52
TCONS_00207228	22	88.76	89	10	0	252	340	11629657	11629569	7e-20	97.6
TCONS_00212865	22	96.49	57	2	0	11	67	31479464	31479408	5e-20	97.6
TCONS_00221911	22	100	31	0	0	73	103	22740231	22740201	7e-09	61.9
TCONS_00226087	22	100	26	0	0	647	672	37512485	37512460	9e-06	52
TCONS_00228967	22	96.88	32	1	0	631	662	49006328	49006359	5e-07	56
TCONS_00230691	22	97.06	34	1	0	1014	1047	16940683	16940716	7e-08	60
TCONS_00232838	22	94.29	35	2	0	134	168	42689088	42689122	6e-07	54
TCONS_00236134	22	92.73	55	4	0	180	234	37512520	37512466	1e-13	77.8
TCONS_00236722	22	94.59	37	2	0	955	991	34958683	34958719	2e-07	58
TCONS_00004230	2	94.59	37	2	0	43	79	17617909	17617873	2e-07	58
TCONS_00018362	2	93.94	66	4	0	490	555	72601111	72601176	3e-19	99.6
TCONS_00018926	2	100	27	0	0	157	183	107006182	107006156	5e-06	54
TCONS_00026781	2	91.67	48	4	0	2	49	32339598	32339645	4e-09	63.9
TCONS_00032984	2	97.22	72	2	0	1134	1205	137357012	137356941	1e-27	127
TCONS_00041141	2	90.08	121	4	2	1345	1457	38325744	38325624	2e-31	141
TCONS_00048896	2	97.14	35	1	0	3447	3481	50346908	50346874	2e-07	61.9
TCONS_00056168	2	97.22	36	1	0	25	60	202376521	202376556	3e-09	63.9
TCONS_00064875	2	97.3	37	1	0	508	544	118188318	118188354	1e-08	65.9
TCONS_00087136	2	90.48	42	4	0	2	43	99635008	99634967	1e-05	52
TCONS_00090674	2	93.33	45	3	0	90	134	235516103	235516059	1e-09	65.9
TCONS_00095367	2	97.3	37	1	0	137	173	117469929	117469965	7e-10	65.9
TCONS_00107302	2	95.65	46	2	0	317	362	229710974	229711019	3e-12	75.8
TCONS_00112996	2	95.45	44	2	0	1638	1681	10942910	10942867	1e-10	71.9
TCONS_00115126	2	95.24	42	2	0	319	360	241850713	241850754	6e-10	67.9
TCONS_00124137	2	100	39	0	0	1	39	174558029	174557991	3e-13	77.8
TCONS_00124440	2	96.97	33	1	0	1	33	12836238	12836270	2e-07	58
TCONS_00125789	2	94	50	3	0	1	50	231808794	231808843	9e-13	75.8
TCONS_00136850	2	86.76	68	9	0	2784	2851	73901541	73901608	5e-08	63.9
TCONS_00136851	2	86.76	68	9	0	2779	2846	73901541	73901608	5e-08	63.9
TCONS_00136852	2	86.76	68	9	0	2407	2474	73901541	73901608	4e-08	63.9
TCONS_00140435	2	98	50	1	0	48	97	98660458	98660409	1e-17	91.7
TCONS_00148410	2	98.21	56	1	0	1106	1161	43265986	43265931	2e-20	103
TCONS_00148950	2	98.59	71	1	0	1575	1645	113347512	113347442	3e-29	133
TCONS_00165584	2	91.3	46	4	0	1636	1681	206330915	206330870	5e-07	60
TCONS_00173767	2	100	44	0	0	121	164	59775985	59776028	4e-16	87.7
TCONS_00176937	2	97.67	43	1	0	24	66	221821694	221821736	2e-13	77.8
TCONS_00185825	2	97.26	73	2	0	898	970	42519031	42518959	3e-28	129
TCONS_00186111	2	94.29	35	2	0	69	103	56743721	56743687	3e-06	54
TCONS_00196123	2	88.52	61	7	0	102	162	161455105	161455045	8e-10	65.9
TCONS_00199896	2	96.77	31	1	0	145	175	27051221	27051251	3e-06	54
TCONS_00201553	2	100	28	0	0	270	297	167435989	167435962	1e-06	56
TCONS_00207228	2	88.76	89	10	0	252	340	132256084	132256172	3e-19	97.6
TCONS_00207522	2	89.92	129	13	0	24	152	132279225	132279097	1e-35	153
TCONS_00212865	2	96.49	57	2	0	11	67	174558047	174557991	3e-19	97.6
TCONS_00219901	2	100	27	0	0	280	306	90325454	90325480	5e-06	54
TCONS_00221911	2	100	33	0	0	73	105	124685742	124685774	2e-09	65.9
TCONS_00226126	2	97.5	40	1	0	14	53	156400776	156400815	5e-11	71.9
TCONS_00226513	2	97.5	40	1	0	125	164	156400776	156400815	2e-11	71.9
TCONS_00228267	2	94.55	55	3	0	1264	1318	147524012	147523958	5e-15	85.7
TCONS_00228967	2	100	32	0	0	631	662	184331636	184331605	9e-09	63.9
TCONS_00228977	2	94.87	39	2	0	107	145	147844440	147844402	3e-08	61.9
TCONS_00229212	2	97.37	38	1	0	466	503	86914282	86914319	5e-10	67.9
TCONS_00229754	2	96.88	32	1	0	916	947	27051221	27051252	4e-06	56
TCONS_00230416	2	96.88	32	1	0	47	78	76358282	76358251	4e-06	56
TCONS_00230691	2	96.97	33	1	0	1013	1045	72666824	72666792	1e-06	58
TCONS_00233571	2	92.5	40	3	0	526	565	111120991	111121030	3e-06	56
TCONS_00234526	2	100	28	0	0	1686	1713	214286578	214286551	9e-06	56
TCONS_00236134	2	92.21	77	5	1	162	237	50495346	50495422	7e-19	97.6
TCONS_00236722	2	94.74	38	2	0	602	639	210171324	210171287	2e-07	60
TCONS_00240396	2	97.06	34	1	0	968	1001	190880883	190880916	4e-07	60
TCONS_00241195	2	100	31	0	0	58	88	241850724	241850754	2e-08	61.9
TCONS_00250327	2	90.53	95	9	0	641	735	132279948	132279854	8e-25	117
TCONS_00004230	3	94.59	37	2	0	43	79	71741214	71741178	1e-07	58
TCONS_00018362	3	91.57	83	7	0	482	564	194645618	194645536	2e-22	109
TCONS_00018926	3	100	27	0	0	157	183	56204942	56204916	4e-06	54
TCONS_00026781	3	97.14	35	1	0	1	35	11590672	11590706	1e-08	61.9
TCONS_00032984	3	100	60	0	0	1139	1198	117761581	117761640	3e-25	119
TCONS_00040828	3	94.29	35	2	0	323	357	147611042	147611008	9e-06	54
TCONS_00041141	3	87.62	105	13	0	1344	1448	130758005	130757901	8e-21	105
TCONS_00060716	3	100	28	0	0	1091	1118	154404859	154404886	5e-06	56
TCONS_00062866	3	100	28	0	0	1094	1121	154404859	154404886	5e-06	56
TCONS_00064875	3	100	32	0	0	514	545	172257585	172257616	4e-08	63.9
TCONS_00072121	3	97.06	34	1	0	4454	4487	198153267	198153300	8e-07	60
TCONS_00076950	3	100	28	0	0	513	540	102630957	102630930	1e-06	56
TCONS_00087136	3	90.91	44	4	0	7	50	42138888	42138931	5e-07	56
TCONS_00095367	3	100	32	0	0	142	173	189957487	189957456	2e-09	63.9
TCONS_00101039	3	100	27	0	0	164	190	15570656	15570630	2e-06	54
TCONS_00107302	3	97.5	40	1	0	323	362	126124106	126124145	4e-11	71.9
TCONS_00112996	3	95.45	44	2	0	1638	1681	64689103	64689146	8e-11	71.9
TCONS_00124137	3	100	39	0	0	1	39	181231780	181231818	3e-13	77.8
TCONS_00124440	3	96.88	32	1	0	1	32	10512489	10512458	6e-07	56
TCONS_00125789	3	93.88	49	3	0	1	49	23332670	23332718	3e-12	73.8
TCONS_00125892	3	94.44	36	2	0	658	693	16517662	16517627	2e-06	56
TCONS_00128678	3	90.91	44	4	0	1491	1534	14064369	14064412	1e-05	56
TCONS_00128686	3	96.67	30	1	0	101	130	25886117	25886088	8e-06	52
TCONS_00136850	3	88.41	69	6	1	2783	2851	14712217	14712151	2e-09	67.9
TCONS_00136851	3	88.41	69	6	1	2778	2846	14712217	14712151	2e-09	67.9
TCONS_00136852	3	88.41	69	6	1	2406	2474	14712217	14712151	2e-09	67.9
TCONS_00140435	3	96.43	56	2	0	40	95	158118416	158118471	7e-19	95.6
TCONS_00148410	3	96.83	63	2	0	1099	1161	4280810	4280872	2e-22	109
TCONS_00148950	3	97.06	68	2	0	1572	1639	56556843	56556910	4e-25	119
TCONS_00156471	3	92.31	39	3	0	10	48	51590492	51590530	6e-06	54
TCONS_00171533	3	96.88	32	1	0	50	81	197333988	197333957	6e-07	56
TCONS_00171554	3	94.44	36	2	0	115	150	198153266	198153301	1e-06	56
TCONS_00173767	3	100	41	0	0	125	165	57069372	57069412	2e-14	81.8
TCONS_00176937	3	100	37	0	0	21	57	167092218	167092254	2e-12	73.8
TCONS_00185825	3	97.1	69	2	0	901	969	39514958	39515026	6e-26	121
TCONS_00196123	3	97.3	37	1	0	136	172	171347390	171347426	6e-10	65.9
TCONS_00201553	3	96.88	32	1	0	270	301	106116020	106116051	8e-07	56
TCONS_00212865	3	96.49	57	2	0	11	67	181231762	181231818	2e-19	97.6
TCONS_00221911	3	100	32	0	0	73	104	55591581	55591612	7e-09	63.9
TCONS_00228267	3	96	50	2	0	1265	1314	102742876	102742925	2e-14	83.8
TCONS_00228967	3	96.88	32	1	0	631	662	1846999	1846968	2e-06	56
TCONS_00228977	3	100	32	0	0	109	140	47164013	47164044	5e-09	63.9
TCONS_00229212	3	93.02	43	3	0	468	510	74614476	74614434	2e-08	61.9
TCONS_00230691	3	100	34	0	0	1012	1045	32829625	32829658	1e-09	67.9
TCONS_00233571	3	100	27	0	0	536	562	50503485	50503459	9e-06	54
TCONS_00236134	3	90.91	66	6	0	135	200	67989105	67989040	9e-15	83.8
TCONS_00236722	3	100	28	0	0	602	629	47164016	47164043	3e-06	56
TCONS_00004230	4	96.88	32	1	0	42	73	189408033	189408002	5e-07	56
TCONS_00018362	4	92.75	69	4	1	482	550	172339311	172339244	2e-16	89.7
TCONS_00018926	4	96.77	31	1	0	157	187	150396485	150396515	4e-06	54
TCONS_00026781	4	97.14	35	1	0	1	35	183537856	183537890	1e-08	61.9
TCONS_00032984	4	98.46	65	1	0	1141	1205	158385788	158385724	7e-26	121
TCONS_00041141	4	87.9	124	15	0	1345	1468	158735314	158735191	2e-27	127
TCONS_00060716	4	100	28	0	0	1091	1118	84487326	84487299	5e-06	56
TCONS_00062866	4	100	28	0	0	1094	1121	84487326	84487299	5e-06	56
TCONS_00064875	4	100	32	0	0	515	546	96098516	96098547	4e-08	63.9
TCONS_00072121	4	96.97	33	1	0	4455	4487	30716894	30716926	3e-06	58
TCONS_00076950	4	100	29	0	0	519	547	139619549	139619521	4e-07	58
TCONS_00087136	4	90.91	44	4	0	7	50	173928858	173928815	5e-07	56
TCONS_00095367	4	100	32	0	0	142	173	13563308	13563277	2e-09	63.9
TCONS_00107302	4	93.75	48	3	0	315	362	68153623	68153576	4e-11	71.9
TCONS_00112996	4	95.35	43	2	0	1645	1687	47363020	47363062	3e-10	69.9
TCONS_00124137	4	100	39	0	0	1	39	88684911	88684873	3e-13	77.8
TCONS_00124440	4	96.97	33	1	0	1	33	46328272	46328304	1e-07	58
TCONS_00125789	4	95.74	47	2	0	1	47	140855706	140855752	2e-13	77.8
TCONS_00136850	4	86.57	67	9	0	2785	2851	98165611	98165677	1e-07	61.9
TCONS_00136851	4	86.57	67	9	0	2780	2846	98165611	98165677	1e-07	61.9
TCONS_00136852	4	86.57	67	9	0	2408	2474	98165611	98165677	1e-07	61.9
TCONS_00140435	4	97.92	48	1	0	48	95	101950022	101950069	2e-16	87.7
TCONS_00148410	4	95.08	61	3	0	1106	1166	141758028	141757968	9e-19	97.6
TCONS_00148950	4	96.97	66	2	0	1585	1650	93023094	93023159	6e-24	115
TCONS_00155244	4	100	27	0	0	130	156	4021326	4021352	4e-06	54
TCONS_00173767	4	100	40	0	0	125	164	67704550	67704511	7e-14	79.8
TCONS_00176937	4	97.67	43	1	0	24	66	77982011	77982053	1e-13	77.8
TCONS_00185825	4	100	59	0	0	910	968	73728979	73728921	9e-25	117
TCONS_00196123	4	97.06	34	1	0	5	38	60275745	60275712	4e-08	60
TCONS_00201553	4	96.97	33	1	0	265	297	92477035	92477067	2e-07	58
TCONS_00212865	4	96.49	57	2	0	11	67	88684929	88684873	2e-19	97.6
TCONS_00216454	4	94.59	37	2	0	22	58	182487603	182487567	3e-07	58
TCONS_00216612	4	94.59	37	2	0	37	73	182487603	182487567	3e-07	58
TCONS_00217251	4	94.59	37	2	0	17	53	182487603	182487567	4e-07	58
TCONS_00221911	4	100	32	0	0	73	104	27448632	27448663	7e-09	63.9
TCONS_00228267	4	95	40	2	0	1263	1302	162827977	162827938	1e-08	63.9
TCONS_00228967	4	100	30	0	0	633	662	35192518	35192547	1e-07	60
TCONS_00230691	4	97.3	37	1	0	1009	1045	14830402	14830438	4e-09	65.9
TCONS_00236134	4	94.83	58	3	0	175	232	83322790	83322847	3e-17	91.7
TCONS_00236652	4	94.59	37	2	0	79	115	182487603	182487567	2e-07	58
TCONS_00240396	4	97.06	34	1	0	968	1001	3074901	3074934	3e-07	60
TCONS_00003523	5	86.49	74	10	0	1	74	181222051	181221978	3e-10	67.9
TCONS_00004230	5	96.88	32	1	0	43	74	88090605	88090574	5e-07	56
TCONS_00005316	5	86.49	74	10	0	14	87	181222051	181221978	2e-10	67.9
TCONS_00018362	5	95	60	3	0	514	573	71451157	71451098	3e-18	95.6
TCONS_00018926	5	100	28	0	0	157	184	11233736	11233709	9e-07	56
TCONS_00026781	5	97.22	36	1	0	1	36	120263598	120263563	3e-09	63.9
TCONS_00032984	5	98.46	65	1	0	1136	1200	79896990	79896926	7e-26	121
TCONS_00035652	5	100	28	0	0	501	528	44958612	44958585	4e-06	56
TCONS_00036933	5	100	28	0	0	415	442	44958612	44958585	4e-06	56
TCONS_00041141	5	100	55	0	0	1398	1452	168195552	168195606	5e-22	109
TCONS_00043336	5	92.68	41	3	0	874	914	113488331	113488371	8e-07	58
TCONS_00056168	5	94.29	35	2	0	26	60	113488371	113488337	2e-06	54
TCONS_00060716	5	100	29	0	0	1090	1118	167425779	167425751	1e-06	58
TCONS_00062866	5	100	29	0	0	1093	1121	167425779	167425751	1e-06	58
TCONS_00064875	5	100	35	0	0	508	542	30111838	30111872	6e-10	69.9
TCONS_00076950	5	100	28	0	0	513	540	34981329	34981356	1e-06	56
TCONS_00087136	5	90.48	42	4	0	7	48	177013398	177013357	7e-06	52
TCONS_00090674	5	97.14	35	1	0	100	134	44958610	44958576	1e-08	61.9
TCONS_00095367	5	100	32	0	0	142	173	177109081	177109112	2e-09	63.9
TCONS_00097849	5	100	29	0	0	280	308	171420086	171420114	6e-07	58
TCONS_00101039	5	100	26	0	0	165	190	166859226	166859251	8e-06	52
TCONS_00101773	5	97.3	37	0	1	93	128	171420084	171420120	2e-07	58
TCONS_00107302	5	95.56	45	2	0	318	362	174190700	174190744	9e-12	73.8
TCONS_00112996	5	92.16	51	4	0	1643	1693	58273257	58273207	3e-10	69.9
TCONS_00124137	5	100	37	0	0	3	39	109014895	109014859	4e-12	73.8
TCONS_00124440	5	96.77	31	1	0	1	31	13664501	13664471	2e-06	54
TCONS_00125789	5	94	50	3	0	1	50	3121138	3121187	7e-13	75.8
TCONS_00128686	5	96.67	30	1	0	101	130	180872358	180872387	8e-06	52
TCONS_00136850	5	86.96	69	9	0	2784	2852	86080031	86080099	9e-09	65.9
TCONS_00136851	5	86.96	69	9	0	2779	2847	86080031	86080099	9e-09	65.9
TCONS_00136852	5	86.96	69	9	0	2407	2475	86080031	86080099	8e-09	65.9
TCONS_00140435	5	93.33	60	4	0	40	99	169804441	169804500	2e-16	87.7
TCONS_00148410	5	98.28	58	1	0	1106	1163	66844141	66844198	9e-22	107
TCONS_00148950	5	95.83	72	3	0	1572	1643	56624759	56624688	4e-25	119
TCONS_00157054	5	89.23	65	5	2	358	421	443215	443278	5e-07	58
TCONS_00165584	5	100	34	0	0	287	320	45696216	45696249	2e-09	67.9
TCONS_00171533	5	97.22	36	1	0	46	81	44958572	44958607	2e-09	63.9
TCONS_00173767	5	97.78	45	1	0	120	164	10194535	10194579	2e-14	81.8
TCONS_00176937	5	95.35	43	2	0	18	60	61308164	61308206	3e-11	69.9
TCONS_00185825	5	98.53	68	1	0	900	967	25793930	25793863	9e-28	127
TCONS_00186111	5	96.67	30	1	0	74	103	58833319	58833348	1e-05	52
TCONS_00188039	5	100	35	0	0	2789	2823	42567815	42567781	7e-10	69.9
TCONS_00196123	5	97.14	35	1	0	4	38	181057050	181057016	9e-09	61.9
TCONS_00201553	5	92.5	40	3	0	258	297	167061134	167061095	7e-07	56
TCONS_00205275	5	100	28	0	0	546	573	1540063	1540036	2e-06	56
TCONS_00212865	5	94.74	57	3	0	11	67	109014915	109014859	5e-17	89.7
TCONS_00221911	5	100	32	0	0	73	104	5811066	5811097	7e-09	63.9
TCONS_00228591	5	94.44	36	2	0	1296	1331	92409731	92409766	7e-06	56
TCONS_00228967	5	100	31	0	0	631	661	96838841	96838811	3e-08	61.9
TCONS_00230691	5	100	33	0	0	1013	1045	156695112	156695144	4e-09	65.9
TCONS_00235920	5	100	29	0	0	1105	1133	38824485	38824513	1e-06	58
TCONS_00236134	5	92.31	65	5	0	171	235	171913875	171913811	1e-16	89.7
TCONS_00236722	5	97.3	37	1	0	955	991	170046787	170046751	3e-09	65.9
TCONS_00240396	5	97.06	34	1	0	968	1001	166979198	166979231	3e-07	60
TCONS_00242239	5	94.12	34	2	0	13	46	146364356	146364389	8e-06	52
TCONS_00246699	5	100	28	0	0	715	742	118805048	118805021	5e-06	56
TCONS_00249018	5	100	27	0	0	731	757	73956689	73956663	9e-06	54
TCONS_00249063	5	94.59	37	2	0	81	117	160045480	160045444	7e-07	58
TCONS_00003523	6	86.3	73	10	0	1	73	26556546	26556618	1e-09	65.9
TCONS_00004230	6	96.88	32	1	0	43	74	13363220	13363251	5e-07	56
TCONS_00005316	6	86.3	73	10	0	14	86	26556546	26556618	7e-10	65.9
TCONS_00018362	6	95.92	49	2	0	514	562	84325643	84325595	5e-14	81.8
TCONS_00018926	6	96.88	32	1	0	157	188	25596854	25596885	9e-07	56
TCONS_00027170	6	94.87	39	2	0	244	282	26199685	26199723	1e-08	61.9
TCONS_00032984	6	100	56	0	0	1141	1196	127309536	127309481	6e-23	111
TCONS_00040828	6	100	30	0	0	323	352	92800090	92800119	1e-07	60
TCONS_00041141	6	90.74	108	10	0	1345	1452	46263466	46263573	7e-30	135
TCONS_00043336	6	92.68	41	3	0	874	914	10398319	10398279	7e-07	58
TCONS_00046930	6	88.89	54	6	0	758	811	26286533	26286586	2e-07	60
TCONS_00046948	6	88.89	54	6	0	314	367	26286533	26286586	2e-07	60
TCONS_00054981	6	100	30	0	0	708	737	15246046	15246075	1e-07	60
TCONS_00056168	6	94.44	36	2	0	24	59	156778945	156778980	5e-07	56
TCONS_00060716	6	100	28	0	0	1091	1118	169153481	169153454	5e-06	56
TCONS_00062866	6	100	28	0	0	1094	1121	169153481	169153454	5e-06	56
TCONS_00064875	6	97.3	37	1	0	508	544	127692973	127693009	9e-09	65.9
TCONS_00072121	6	96.97	33	1	0	4454	4486	161098351	161098319	3e-06	58
TCONS_00081283	6	92.11	38	3	0	27	64	28589401	28589438	9e-06	52
TCONS_00087136	6	91.11	45	4	0	7	51	5048298	5048342	1e-07	58
TCONS_00095367	6	100	32	0	0	141	172	56318916	56318947	2e-09	63.9
TCONS_00101773	6	92.5	40	3	0	106	145	150865747	150865708	9e-07	56
TCONS_00107302	6	100	37	0	0	328	364	43027771	43027807	8e-12	73.8
TCONS_00112996	6	93.48	46	3	0	1636	1681	71107216	71107261	1e-09	67.9
TCONS_00124137	6	100	35	0	0	5	39	18307032	18306998	5e-11	69.9
TCONS_00124440	6	96.88	32	1	0	1	32	147781797	147781766	5e-07	56
TCONS_00125789	6	100	38	0	0	2	39	117742434	117742397	6e-13	75.8
TCONS_00125892	6	96.88	32	1	0	661	692	26089127	26089096	2e-06	56
TCONS_00132634	6	88.89	54	6	0	36	89	26286533	26286586	6e-08	60
TCONS_00135620	6	88.89	54	6	0	177	230	26286533	26286586	7e-08	60
TCONS_00136850	6	86.36	66	9	0	2785	2850	37664906	37664841	5e-07	60
TCONS_00136851	6	86.36	66	9	0	2780	2845	37664906	37664841	5e-07	60
TCONS_00136852	6	86.36	66	9	0	2408	2473	37664906	37664841	5e-07	60
TCONS_00140435	6	94.83	58	3	0	41	98	158328080	158328137	1e-17	91.7
TCONS_00148410	6	100	50	0	0	1106	1155	31593328	31593377	2e-19	99.6
TCONS_00148950	6	98.44	64	1	0	1582	1645	52945232	52945169	3e-25	119
TCONS_00157054	6	97.06	34	1	0	358	391	41546492	41546525	1e-07	60
TCONS_00171533	6	93.02	43	3	0	39	81	156897175	156897217	8e-09	61.9
TCONS_00173767	6	100	44	0	0	121	164	155025813	155025856	3e-16	87.7
TCONS_00174559	6	96.77	31	1	0	653	683	26571929	26571899	8e-06	54
TCONS_00176937	6	100	37	0	0	24	60	87339418	87339454	2e-12	73.8
TCONS_00185825	6	97.01	67	2	0	902	968	122719769	122719703	8e-25	117
TCONS_00196123	6	97.06	34	1	0	5	38	92852854	92852821	3e-08	60
TCONS_00199896	6	96.77	31	1	0	145	175	26571929	26571899	2e-06	54
TCONS_00201553	6	97.06	34	1	0	264	297	113611696	113611729	4e-08	60
TCONS_00207522	6	88.68	53	6	0	1	53	15035145	15035093	3e-07	58
TCONS_00212865	6	96.49	57	2	0	11	67	18307054	18306998	2e-19	97.6
TCONS_00216454	6	93.65	63	4	0	13	75	28981746	28981684	5e-18	93.7
TCONS_00216612	6	93.65	63	4	0	28	90	28981746	28981684	5e-18	93.7
TCONS_00217251	6	93.65	63	4	0	8	70	28981746	28981684	6e-18	93.7
TCONS_00221911	6	100	34	0	0	71	104	45015820	45015787	4e-10	67.9
TCONS_00226126	6	96.77	31	1	0	14	44	28729322	28729352	9e-06	54
TCONS_00226513	6	96.77	31	1	0	125	155	28729322	28729352	4e-06	54
TCONS_00228967	6	100	33	0	0	630	662	53133325	53133357	2e-09	65.9
TCONS_00228977	6	94.59	37	2	0	103	139	50714139	50714175	3e-07	58
TCONS_00229212	6	97.06	34	1	0	469	502	116681145	116681112	8e-08	60
TCONS_00229754	6	96.88	32	1	0	916	947	26571929	26571898	3e-06	56
TCONS_00230416	6	91.55	71	6	0	45	115	26554127	26554197	1e-17	93.7
TCONS_00230691	6	90	50	5	0	1014	1063	46948483	46948532	2e-07	60
TCONS_00236134	6	96.67	60	2	0	178	237	55836663	55836604	8e-21	103
TCONS_00236652	6	93.65	63	4	0	70	132	28981746	28981684	2e-18	93.7
TCONS_00236722	6	94.59	37	2	0	955	991	47245448	47245484	7e-07	58
TCONS_00250327	6	85.54	83	11	1	652	733	134674687	134674769	3e-08	61.9
TCONS_00004230	7	96.88	32	1	0	41	72	52694245	52694276	4e-07	56
TCONS_00018362	7	96.88	64	2	0	510	573	37188468	37188405	5e-23	111
TCONS_00018926	7	100	28	0	0	157	184	42640584	42640557	8e-07	56
TCONS_00026781	7	96.88	32	1	0	4	35	19424333	19424364	6e-07	56
TCONS_00032984	7	95.77	71	3	0	1141	1211	159328619	159328549	9e-25	117
TCONS_00040828	7	97.22	36	1	0	323	358	133146836	133146871	8e-09	63.9
TCONS_00041141	7	87.85	107	13	0	1353	1459	150875040	150874934	4e-22	109
TCONS_00043336	7	94.59	37	2	0	874	910	35453	35489	7e-07	58
TCONS_00064875	7	100	31	0	0	508	538	23016494	23016524	1e-07	61.9
TCONS_00087136	7	89.13	46	5	0	7	52	102219092	102219047	6e-06	52
TCONS_00090674	7	97.14	35	1	0	100	134	122288245	122288211	1e-08	61.9
TCONS_00095367	7	100	31	0	0	143	173	48219878	48219908	7e-09	61.9
TCONS_00107302	7	97.5	40	1	0	320	359	15135199	15135160	3e-11	71.9
TCONS_00112996	7	93.88	49	3	0	1633	1681	24068950	24068902	2e-11	73.8
TCONS_00124137	7	100	39	0	0	1	39	92701771	92701733	2e-13	77.8
TCONS_00124440	7	96.67	30	1	0	1	30	3212241	3212212	7e-06	52
TCONS_00125789	7	94	50	3	0	1	50	102467167	102467216	6e-13	75.8
TCONS_00136850	7	93.18	44	3	0	2786	2829	2485189	2485146	3e-08	63.9
TCONS_00136851	7	93.18	44	3	0	2781	2824	2485189	2485146	3e-08	63.9
TCONS_00136852	7	93.18	44	3	0	2409	2452	2485189	2485146	3e-08	63.9
TCONS_00140435	7	94.83	58	3	0	40	97	10326166	10326223	9e-18	91.7
TCONS_00148410	7	100	46	0	0	1106	1151	32030124	32030079	5e-17	91.7
TCONS_00148950	7	95.95	74	3	0	1572	1645	150978971	150978898	2e-26	123
TCONS_00157054	7	88.89	72	6	2	358	428	100694386	100694316	8e-09	63.9
TCONS_00171533	7	97.22	36	1	0	46	81	122288198	122288233	2e-09	63.9
TCONS_00171554	7	94.44	36	2	0	112	147	35478	35443	1e-06	56
TCONS_00173767	7	100	42	0	0	130	171	130686706	130686747	4e-15	83.8
TCONS_00176937	7	95.45	44	2	0	17	60	116792509	116792466	7e-12	71.9
TCONS_00185825	7	100	55	0	0	913	967	14958476	14958422	2e-22	109
TCONS_00186111	7	94.12	34	2	0	70	103	30992136	30992169	8e-06	52
TCONS_00188039	7	97.06	34	1	0	2790	2823	150978904	150978937	6e-07	60
TCONS_00196123	7	97.3	37	1	0	138	174	367114	367150	5e-10	65.9
TCONS_00201553	7	100	30	0	0	268	297	143405428	143405457	4e-08	60
TCONS_00202078	7	97.22	36	1	0	2	37	11831844	11831879	1e-08	63.9
TCONS_00210934	7	96.97	33	1	0	185	217	142605902	142605934	2e-07	58
TCONS_00212865	7	96.49	57	2	0	11	67	123790686	123790630	2e-19	97.6
TCONS_00212932	7	100	29	0	0	374	402	47413903	47413931	6e-07	58
TCONS_00221911	7	100	32	0	0	73	104	14334376	14334407	6e-09	63.9
TCONS_00228267	7	97.67	43	1	0	1276	1318	73602071	73602113	8e-13	77.8
TCONS_00228591	7	94.44	36	2	0	1296	1331	31321314	31321349	6e-06	56
TCONS_00228967	7	96.88	32	1	0	631	662	41990861	41990892	1e-06	56
TCONS_00230691	7	97.3	37	1	0	1009	1045	103777920	103777884	4e-09	65.9
TCONS_00236134	7	93.65	63	4	0	171	233	13970326	13970264	7e-18	93.7
TCONS_00236722	7	94.74	38	2	0	953	990	46625923	46625886	2e-07	60
TCONS_00240396	7	96.88	32	1	0	970	1001	76486887	76486856	4e-06	56
TCONS_00249018	7	100	27	0	0	731	757	142605908	142605934	8e-06	54
TCONS_00249063	7	92.31	39	3	0	81	119	33188087	33188125	9e-06	54
TCONS_00249827	7	92.31	39	3	0	236	274	63114425	63114463	3e-06	54
TCONS_00250327	7	93.68	95	6	0	639	733	69062428	69062522	3e-32	141
TCONS_00004230	8	96.88	32	1	0	45	76	92589785	92589816	4e-07	56
TCONS_00018362	8	96.15	52	2	0	516	567	119268038	119268089	6e-16	87.7
TCONS_00018926	8	97.06	34	1	0	157	190	102558747	102558780	5e-08	60
TCONS_00026781	8	97.14	35	1	0	1	35	89425705	89425739	9e-09	61.9
TCONS_00032984	8	98.46	65	1	0	1136	1200	124612569	124612633	5e-26	121
TCONS_00040828	8	94.29	35	2	0	323	357	125106066	125106032	7e-06	54
TCONS_00041141	8	86.09	115	16	0	1345	1459	138507574	138507688	9e-20	101
TCONS_00064875	8	100	33	0	0	514	546	95638242	95638210	8e-09	65.9
TCONS_00076950	8	100	27	0	0	513	539	41566420	41566394	4e-06	54
TCONS_00087136	8	90.91	44	4	0	7	50	50221539	50221496	4e-07	56
TCONS_00090674	8	94.44	36	2	0	97	132	23854786	23854751	6e-07	56
TCONS_00095367	8	100	32	0	0	142	173	59811557	59811526	2e-09	63.9
TCONS_00107302	8	97.5	40	1	0	328	367	122193099	122193060	3e-11	71.9
TCONS_00112996	8	93.48	46	3	0	1643	1688	16896973	16896928	9e-10	67.9
TCONS_00124137	8	97.44	39	1	0	1	39	46831093	46831131	5e-11	69.9
TCONS_00124440	8	100	31	0	0	1	31	34558929	34558959	7e-09	61.9
TCONS_00125789	8	93.88	49	3	0	1	49	33870029	33869981	2e-12	73.8
TCONS_00128686	8	94.12	34	2	0	97	130	66749924	66749957	6e-06	52
TCONS_00136850	8	85	80	12	0	2772	2851	22996500	22996579	3e-08	63.9
TCONS_00136851	8	85	80	12	0	2767	2846	22996500	22996579	3e-08	63.9
TCONS_00136852	8	85	80	12	0	2395	2474	22996500	22996579	3e-08	63.9
TCONS_00140435	8	96.3	54	2	0	34	87	25391192	25391245	8e-18	91.7
TCONS_00148410	8	98.33	60	1	0	1106	1165	21764010	21763951	5e-23	111
TCONS_00148950	8	98.44	64	1	0	1582	1645	21171496	21171559	3e-25	119
TCONS_00165584	8	96.97	33	1	0	285	317	88327537	88327505	1e-06	58
TCONS_00173767	8	100	41	0	0	124	164	11038556	11038516	1e-14	81.8
TCONS_00174559	8	96.77	31	1	0	653	683	66114196	66114226	7e-06	54
TCONS_00176937	8	97.67	43	1	0	18	60	127657452	127657410	1e-13	77.8
TCONS_00185825	8	100	61	0	0	905	965	142637017	142636957	4e-26	121
TCONS_00186111	8	96.67	30	1	0	74	103	8247246	8247275	8e-06	52
TCONS_00196123	8	90.16	61	4	1	102	162	18991341	18991399	1e-10	67.9
TCONS_00199896	8	96.77	31	1	0	145	175	66114196	66114226	2e-06	54
TCONS_00201553	8	94.74	38	2	0	264	301	111381246	111381283	4e-08	60
TCONS_00201783	8	93.48	46	1	1	172	217	103298810	103298767	1e-08	61.9
TCONS_00210934	8	96.97	33	1	0	185	217	104401316	104401284	2e-07	58
TCONS_00212865	8	96.49	57	2	0	11	67	103384986	103385042	2e-19	97.6
TCONS_00221911	8	100	32	0	0	73	104	6640078	6640109	5e-09	63.9
TCONS_00228267	8	94.44	36	2	0	1263	1298	3175475	3175510	3e-06	56
TCONS_00228591	8	94.59	37	2	0	1295	1331	135298158	135298122	1e-06	58
TCONS_00228967	8	100	32	0	0	631	662	126969538	126969507	5e-09	63.9
TCONS_00229754	8	96.88	32	1	0	916	947	66114196	66114227	3e-06	56
TCONS_00230691	8	97.06	34	1	0	1012	1045	19407904	19407937	2e-07	60
TCONS_00233571	8	90.91	44	4	0	519	562	22693362	22693405	2e-06	56
TCONS_00236134	8	87.5	80	10	0	118	197	135713797	135713876	1e-13	79.8
TCONS_00236722	8	94.59	37	2	0	602	638	22693398	22693362	6e-07	58
TCONS_00249018	8	100	27	0	0	731	757	104401310	104401284	7e-06	54
TCONS_00250327	8	91.59	107	9	0	629	735	69690366	69690260	3e-32	141
TCONS_00004230	9	92.31	39	3	0	43	81	71586651	71586689	1e-06	54
TCONS_00018362	9	89.16	83	9	0	482	564	80685769	80685851	1e-17	93.7
TCONS_00018926	9	100	27	0	0	157	183	8374134	8374108	3e-06	54
TCONS_00026781	9	97.14	35	1	0	1	35	92374245	92374279	8e-09	61.9
TCONS_00032984	9	98.36	61	1	0	1136	1196	103006078	103006018	1e-23	113
TCONS_00041141	9	91.75	97	6	1	1372	1468	87571522	87571428	2e-26	123
TCONS_00043336	9	94.44	36	2	0	880	915	12775898	12775863	2e-06	56
TCONS_00064875	9	100	35	0	0	509	543	133498388	133498354	5e-10	69.9
TCONS_00087136	9	90.7	43	4	0	6	48	30034957	30034999	1e-06	54
TCONS_00090674	9	96.88	32	1	0	103	134	38354914	38354883	6e-07	56
TCONS_00095367	9	97.22	36	1	0	138	173	96220984	96221019	1e-09	63.9
TCONS_00105280	9	100	32	0	0	311	342	41647263	41647294	3e-09	63.9
TCONS_00107302	9	93.75	48	3	0	317	364	7040415	7040368	3e-11	71.9
TCONS_00112996	9	93.62	47	3	0	1635	1681	128966121	128966167	2e-10	69.9
TCONS_00124137	9	97.22	36	1	0	1	36	87998292	87998257	3e-09	63.9
TCONS_00124440	9	96.97	33	1	0	1	33	112356821	112356789	1e-07	58
TCONS_00125789	9	95.74	47	2	0	2	48	16244282	16244236	1e-13	77.8
TCONS_00136850	9	86.76	68	9	0	2784	2851	102043198	102043265	3e-08	63.9
TCONS_00136851	9	86.76	68	9	0	2779	2846	102043198	102043265	3e-08	63.9
TCONS_00136852	9	86.76	68	9	0	2407	2474	102043198	102043265	2e-08	63.9
TCONS_00140435	9	97.92	48	1	0	48	95	71133976	71134023	1e-16	87.7
TCONS_00148410	9	98.41	63	1	0	1109	1171	109377458	109377396	7e-25	117
TCONS_00148950	9	98.44	64	1	0	1580	1643	131256321	131256258	3e-25	119
TCONS_00164022	9	96.88	32	1	0	200	231	105520123	105520092	4e-07	56
TCONS_00171554	9	94.87	39	2	0	112	150	138217084	138217122	2e-08	61.9
TCONS_00173767	9	100	41	0	0	124	164	115582850	115582890	1e-14	81.8
TCONS_00176937	9	95.45	44	2	0	24	67	90695028	90695071	6e-12	71.9
TCONS_00185825	9	84.74	190	25	2	781	968	138143008	138143195	3e-30	135
TCONS_00186111	9	96.67	30	1	0	74	103	14564611	14564640	7e-06	52
TCONS_00196123	9	88.33	60	7	0	11	70	21356773	21356714	2e-09	63.9
TCONS_00201553	9	100	28	0	0	270	297	26035084	26035057	5e-07	56
TCONS_00212865	9	94.44	54	3	0	10	63	74857699	74857752	2e-15	83.8
TCONS_00219901	9	100	27	0	0	280	306	63450494	63450520	3e-06	54
TCONS_00221911	9	100	32	0	0	73	104	11023098	11023067	5e-09	63.9
TCONS_00226087	9	96.88	32	1	0	635	666	99416314	99416283	2e-06	56
TCONS_00228267	9	100	31	0	0	1272	1302	105452642	105452672	4e-08	61.9
TCONS_00228967	9	96.88	32	1	0	631	662	20256954	20256923	1e-06	56
TCONS_00230691	9	97.14	35	1	0	1011	1045	117724937	117724903	5e-08	61.9
TCONS_00236134	9	90.41	73	7	0	151	223	92196052	92195980	1e-16	89.7
TCONS_00236722	9	94.29	35	2	0	955	989	30655388	30655354	8e-06	54
TCONS_00246699	9	100	28	0	0	712	739	80277704	80277677	4e-06	56

## Sheet: Oryza
TCONS_00003523	Chr10	97.06	68	2	0	8	75	16764227	16764160	2e-25	119
TCONS_00005316	Chr8	97.06	68	2	0	21	88	19878038	19878105	1e-25	119
TCONS_00014329	Chr11	94.74	38	2	0	1384	1421	18102348	18102385	5e-07	60
TCONS_00018362	Chr11	94.59	74	4	0	495	568	10857740	10857667	7e-24	115
TCONS_00018926	Chr9	96.97	33	1	0	149	181	17362622	17362654	5e-07	58
TCONS_00019208	Chr6	88.68	53	6	0	1	53	20907933	20907881	6e-07	58
TCONS_00027170	Chr5	90.62	64	6	0	219	282	28612215	28612278	1e-13	79.8
TCONS_00032984	Chr4	100	58	0	0	1148	1205	19900128	19900185	9e-24	115
TCONS_00035652	Chr1	100	29	0	0	506	534	5100954	5100982	2e-06	58
TCONS_00036933	Chr1	100	29	0	0	420	448	5100954	5100982	2e-06	58
TCONS_00041141	Chr8	97.06	102	3	0	1351	1452	22329894	22329793	1e-42	178
TCONS_00043336	Chr10	97.06	34	1	0	895	928	22857374	22857407	4e-07	60
TCONS_00046930	Chr10	91.23	57	5	0	758	814	10647649	10647593	3e-11	73.8
TCONS_00046948	Chr10	91.23	57	5	0	314	370	10647649	10647593	3e-11	73.8
TCONS_00056168	Chr3	96.97	33	1	0	26	58	17285949	17285917	3e-07	58
TCONS_00064875	Chr6	100	30	0	0	514	543	13500478	13500449	1e-06	60
TCONS_00068980	Chr2	97.14	35	1	0	742	776	7348913	7348879	6e-08	61.9
TCONS_00072121	Chr4	88.89	63	6	1	3668	3730	27239398	27239459	4e-07	61.9
TCONS_00090674	Chr2	92.31	39	3	0	96	134	8956913	8956951	6e-06	54
TCONS_00095101	Chr7	87.3	63	8	0	132	194	25224431	25224369	2e-08	61.9
TCONS_00095103	Chr7	87.3	63	8	0	29	91	25224431	25224369	2e-08	61.9
TCONS_00095367	Chr12	100	31	0	0	143	173	11224772	11224802	2e-08	61.9
TCONS_00095869	Chr12	89.47	57	6	0	2	58	23095210	23095154	1e-09	65.9
TCONS_00096093	Chr12	100	31	0	0	124	154	3077235	3077205	3e-08	61.9
TCONS_00097849	Chr3	100	31	0	0	277	307	9492352	9492382	8e-08	61.9
TCONS_00101773	Chr5	100	30	0	0	106	135	17870149	17870178	1e-07	60
TCONS_00107302	Chr5	90.91	66	4	2	328	392	11896419	11896355	1e-09	67.9
TCONS_00112996	Chr9	95.45	44	2	0	1638	1681	17406156	17406199	2e-10	71.9
TCONS_00124137	Chr12	98.51	67	0	1	1	67	19953861	19953926	6e-25	117
TCONS_00124406	Chr5	94.44	36	2	0	146	181	2678672	2678637	2e-06	56
TCONS_00125789	Chr6	93.62	47	3	0	1	47	24036524	24036570	8e-11	69.9
TCONS_00132476	Chr7	96.88	32	1	0	925	956	3707684	3707653	8e-06	56
TCONS_00132634	Chr10	91.23	57	5	0	36	92	10647649	10647593	8e-12	73.8
TCONS_00135620	Chr10	91.23	57	5	0	177	233	10647649	10647593	1e-11	73.8
TCONS_00136850	Chr3	85.71	91	13	0	2760	2850	5944558	5944468	5e-12	77.8
TCONS_00136851	Chr3	85.71	91	13	0	2755	2845	5944558	5944468	5e-12	77.8
TCONS_00136852	Chr3	85.71	91	13	0	2383	2473	5944558	5944468	4e-12	77.8
TCONS_00137445	Chr7	100	27	0	0	352	378	22108335	22108361	9e-06	54
TCONS_00140435	Chr12	95.83	48	2	0	40	87	24879742	24879695	8e-14	79.8
TCONS_00145215	Chr1	96.88	32	1	0	582	613	39762932	39762901	1e-05	56
TCONS_00148410	Chr5	100	40	0	0	1112	1151	1650697	1650658	4e-13	79.8
TCONS_00148950	Chr1	98.65	74	1	0	1572	1645	9727185	9727258	8e-31	139
TCONS_00165584	Chr1	100	32	0	0	285	316	7076943	7076912	5e-08	63.9
TCONS_00171286	Chr12	94.44	36	2	0	115	150	20884776	20884741	1e-06	56
TCONS_00171533	Chr2	96.97	33	1	0	49	81	25256147	25256179	3e-07	58
TCONS_00173767	Chr3	100	39	0	0	126	164	2814067	2814029	6e-13	77.8
TCONS_00174962	Chr4	100	28	0	0	131	158	34296430	34296403	1e-06	56
TCONS_00176937	Chr2	95.24	42	2	0	25	66	25727182	25727141	3e-10	67.9
TCONS_00179931	Chr4	100	33	0	0	157	189	14264936	14264904	1e-09	65.9
TCONS_00185825	Chr10	100	61	0	0	902	962	19484207	19484267	1e-25	121
TCONS_00196123	Chr1	88.06	67	8	0	4	70	23311996	23311930	8e-11	69.9
TCONS_00201345	Chr7	87.3	63	8	0	715	777	25224431	25224369	8e-08	61.9
TCONS_00201884	Chr7	88.24	51	6	0	324	374	25224431	25224381	7e-06	54
TCONS_00201886	Chr7	87.3	63	8	0	331	393	25224431	25224369	4e-08	61.9
TCONS_00202078	Chr7	87.3	63	8	0	906	968	25224369	25224431	1e-07	61.9
TCONS_00207228	Chr9	87.43	358	36	6	3	353	3992	3637	2e-83	311
TCONS_00207522	Chr9	88.89	297	30	3	1	296	8857	9151	7e-81	303
TCONS_00210934	Chr5	94.44	36	2	0	177	212	17495848	17495813	2e-06	56
TCONS_00212865	Chr12	97.26	73	2	0	11	83	19953843	19953915	1e-28	129
TCONS_00212932	Chr7	100	32	0	0	375	406	23865766	23865735	2e-08	63.9
TCONS_00216454	Chr9	92.59	54	4	0	22	75	10913114	10913167	3e-12	75.8
TCONS_00216612	Chr9	92.59	54	4	0	37	90	10913114	10913167	3e-12	75.8
TCONS_00217251	Chr9	92.59	54	4	0	17	70	10913114	10913167	3e-12	75.8
TCONS_00219901	Chr4	92.68	41	3	0	264	304	23228182	23228142	5e-07	58
TCONS_00221421	Chr8	100	27	0	0	170	196	20408330	20408356	6e-06	54
TCONS_00221879	Chr3	100	29	0	0	225	253	21364156	21364128	2e-06	58
TCONS_00221911	Chr12	100	29	0	0	73	101	24879709	24879681	9e-07	58
TCONS_00228967	Chr7	100	28	0	0	632	659	28335212	28335239	3e-06	56
TCONS_00228977	Chr12	100	33	0	0	109	141	26762288	26762320	3e-09	65.9
TCONS_00229212	Chr7	96.97	33	1	0	470	502	5768329	5768361	7e-07	58
TCONS_00230416	Chr11	93.02	43	3	0	46	88	256570	256612	1e-07	61.9
TCONS_00230691	Chr9	96.88	32	1	0	1014	1045	17216569	17216600	8e-06	56
TCONS_00233571	Chr7	95	40	2	0	526	565	27577916	27577955	2e-08	63.9
TCONS_00234220	Chr10	83.67	98	16	0	692	789	22259650	22259747	1e-09	67.9
TCONS_00235920	Chr3	100	29	0	0	1109	1137	10419701	10419673	2e-06	58
TCONS_00236652	Chr9	92.59	54	4	0	79	132	10913114	10913167	1e-12	75.8
TCONS_00236722	Chr10	100	34	0	0	603	636	23186504	23186537	2e-09	67.9
TCONS_00244116	Chr12	96.97	33	1	0	1	33	19953883	19953915	7e-07	58
TCONS_00248962	Chr12	97.5	40	0	1	1	40	19953888	19953926	5e-09	63.9
TCONS_00249177	Chr11	96.88	32	1	0	271	302	19482074	19482043	2e-06	56
TCONS_00249827	Chr5	94.44	36	2	0	233	268	22079930	22079895	2e-06	56
TCONS_00250327	Chr9	95.88	194	8	0	542	735	8105	8298	4e-86	321

## Sheet: Sorghum
TCONS_00003523	Chr09	97.06	68	2	0	8	75	55184772	55184705	3e-25	119
TCONS_00005316	Chr03	97.06	68	2	0	21	88	62569895	62569962	2e-25	119
TCONS_00014329	Chr01	94.59	37	2	0	1384	1420	52808537	52808501	4e-06	58
TCONS_00018362	Chr02	94.19	86	5	0	483	568	66082820	66082735	2e-28	131
TCONS_00019208	Chr10	88.68	53	6	0	1	53	48105289	48105237	1e-06	58
TCONS_00027170	Chr03	93.65	63	4	0	220	282	5730358	5730420	1e-17	93.7
TCONS_00032984	Chr10	100	65	0	0	1141	1205	56716314	56716250	1e-27	129
TCONS_00034272	Chr06	96.88	32	1	0	632	663	59045631	59045662	8e-06	56
TCONS_00035652	Chr09	100	29	0	0	500	528	50783904	50783876	4e-06	58
TCONS_00036933	Chr09	100	29	0	0	414	442	50783904	50783876	4e-06	58
TCONS_00041141	Chr03	95	120	6	0	1349	1468	56713442	56713323	6e-46	190
TCONS_00043336	Chr09	92.68	41	3	0	874	914	59023960	59024000	3e-06	58
TCONS_00046590	Chr02	100	29	0	0	470	498	9142817	9142845	1e-06	58
TCONS_00046930	Chr10	91.23	57	5	0	758	814	12573032	12573088	5e-11	73.8
TCONS_00046948	Chr10	91.23	57	5	0	314	370	12573032	12573088	5e-11	73.8
TCONS_00048896	Chr05	96.97	33	1	0	720	752	55519410	55519442	9e-06	58
TCONS_00056168	Chr10	94.44	36	2	0	25	60	14413145	14413110	2e-06	56
TCONS_00064875	Chr10	100	30	0	0	509	538	59274175	59274146	2e-06	60
TCONS_00068980	Chr04	100	32	0	0	748	779	61408908	61408877	3e-08	63.9
TCONS_00076950	Chr05	100	29	0	0	519	547	18610117	18610145	1e-06	58
TCONS_00090674	Chr07	94.59	37	2	0	103	139	21779245	21779281	8e-07	58
TCONS_00095103	Chr10	85.71	63	9	0	29	91	6464465	6464403	7e-06	54
TCONS_00095367	Chr02	100	33	0	0	141	173	71744959	71744991	2e-09	65.9
TCONS_00095869	Chr09	89.47	57	6	0	2	58	52578456	52578400	2e-09	65.9
TCONS_00096093	Chr10	100	31	0	0	124	154	52241281	52241251	6e-08	61.9
TCONS_00097849	Chr04	100	29	0	0	280	308	49293692	49293664	3e-06	58
TCONS_00101773	Chr01	94.74	38	2	0	96	133	2550295	2550332	2e-07	60
TCONS_00107302	Chr02	95.35	43	2	0	320	362	8580642	8580600	5e-10	69.9
TCONS_00112996	Chr05	95.45	44	2	0	1643	1686	58834902	58834945	3e-10	71.9
TCONS_00115126	Chr04	94.44	36	2	0	322	357	64791168	64791133	6e-06	56
TCONS_00115950	Chr06	100	28	0	0	776	803	52455945	52455918	9e-06	56
TCONS_00124137	super_296	98.51	67	0	1	1	67	768	833	1e-24	117
TCONS_00125789	Chr08	97.22	36	1	0	1	36	383443	383408	1e-08	63.9
TCONS_00125892	Chr04	96.88	32	1	0	668	699	5689451	5689420	9e-06	56
TCONS_00132634	Chr10	91.23	57	5	0	36	92	12573032	12573088	2e-11	73.8
TCONS_00135620	Chr10	91.23	57	5	0	177	233	12573032	12573088	2e-11	73.8
TCONS_00136850	Chr08	87.06	85	11	0	2760	2844	971496	971580	6e-13	81.8
TCONS_00136851	Chr08	87.06	85	11	0	2755	2839	971496	971580	6e-13	81.8
TCONS_00136852	Chr08	87.06	85	11	0	2383	2467	971496	971580	5e-13	81.8
TCONS_00137445	Chr06	100	28	0	0	351	378	58253940	58253913	5e-06	56
TCONS_00140435	Chr02	96.3	54	2	0	40	93	8580588	8580641	4e-17	91.7
TCONS_00148410	Chr05	98.48	66	1	0	1106	1171	8026596	8026661	6e-26	123
TCONS_00148950	Chr05	98.65	74	1	0	1572	1645	18569879	18569806	2e-30	139
TCONS_00165584	Chr10	100	31	0	0	287	317	13878276	13878306	4e-07	61.9
TCONS_00171533	Chr02	96.77	31	1	0	56	86	71997825	71997795	8e-06	54
TCONS_00171554	super_10	92.68	41	3	0	116	156	8415886	8415846	1e-06	58
TCONS_00173767	Chr04	100	39	0	0	126	164	52019037	52019075	1e-12	77.8
TCONS_00174559	Chr08	96.88	32	1	0	652	683	52043100	52043131	8e-06	56
TCONS_00176523	Chr03	91.11	45	4	0	1661	1705	68961949	68961905	6e-06	58
TCONS_00176937	Chr10	97.3	37	1	0	24	60	59273343	59273307	2e-09	65.9
TCONS_00185825	Chr03	90	130	13	0	833	962	56713441	56713312	2e-35	155
TCONS_00196123	Chr09	97.22	36	1	0	138	173	56074452	56074487	9e-09	63.9
TCONS_00196237	Chr06	94.74	38	2	0	410	447	23787964	23788001	4e-07	60
TCONS_00199892	Chr05	96.88	32	1	0	298	329	46708008	46708039	5e-06	56
TCONS_00199896	Chr08	96.88	32	1	0	144	175	52043100	52043131	2e-06	56
TCONS_00201553	Chr08	96.88	32	1	0	270	301	46055135	46055104	3e-06	56
TCONS_00207228	super_3210	87.43	358	36	6	3	353	2168	1813	4e-83	311
TCONS_00207522	super_3120	88.89	297	30	3	1	296	1095	801	1e-80	303
TCONS_00210257	Chr08	94.87	39	2	0	150	188	3243295	3243333	4e-08	61.9
TCONS_00212865	Chr06	98.63	73	1	0	11	83	38662190	38662262	9e-31	137
TCONS_00212932	Chr09	100	29	0	0	374	402	5081043	5081015	3e-06	58
TCONS_00216454	Chr09	92.59	54	4	0	22	75	56446996	56447049	5e-12	75.8
TCONS_00216612	Chr09	92.59	54	4	0	37	90	56446996	56447049	5e-12	75.8
TCONS_00217251	Chr09	92.59	54	4	0	17	70	56446996	56447049	6e-12	75.8
TCONS_00219901	Chr01	100	28	0	0	279	306	7884650	7884623	4e-06	56
TCONS_00221911	Chr10	100	32	0	0	73	104	59276232	59276201	3e-08	63.9
TCONS_00226087	Chr05	95.24	42	2	0	405	446	26040164	26040123	2e-09	67.9
TCONS_00229754	Chr08	96.97	33	1	0	915	947	52043100	52043132	3e-06	58
TCONS_00230416	Chr03	100	43	0	0	46	88	69682058	69682016	1e-14	85.7
TCONS_00234220	Chr01	87.37	95	12	0	695	789	50214499	50214405	4e-17	93.7
TCONS_00236134	Chr05	92.94	85	6	0	149	233	569523	569439	1e-25	121
TCONS_00236652	Chr09	92.59	54	4	0	79	132	56446996	56447049	2e-12	75.8
TCONS_00237455	Chr10	100	28	0	0	726	753	60782583	60782556	1e-05	56
TCONS_00240396	Chr06	97.06	34	1	0	968	1001	53955427	53955394	1e-06	60
TCONS_00241195	Chr10	97.14	35	1	0	59	93	1282826	1282860	6e-08	61.9
TCONS_00244116	super_296	96.97	33	1	0	1	33	790	822	1e-06	58
TCONS_00248260	Chr05	89.09	55	6	0	461	515	55519442	55519496	1e-07	61.9
TCONS_00248962	super_296	97.5	40	0	1	1	40	795	833	9e-09	63.9
TCONS_00249177	Chr05	94.74	38	2	0	265	302	54447640	54447677	2e-07	60
TCONS_00250327	super_3120	95.36	194	9	0	542	735	1939	1746	2e-83	313

## Sheet: Vcarteri
TCONS_00002540	Vocar20010153m|PACid:23128110	92.57	175	8	2	1053	1227	653	484	1e-60	234
TCONS_00004371	Vocar20014731m|PACid:23135589	88.89	45	5	0	34	78	1923	1967	4e-06	50.1
TCONS_00004973	Vocar20003728m|PACid:23126752	85.06	87	13	0	2	88	1117	1203	5e-12	69.9
TCONS_00013582	Vocar20009450m|PACid:23124801	85.36	485	71	0	580	1064	587	103	2e-110	398
TCONS_00014348	Vocar20009608m|PACid:23126079	82.76	116	20	0	772	887	713	598	5e-12	71.9
TCONS_00017756	Vocar20010915m|PACid:23129375	100	26	0	0	119	144	204	229	1e-06	52
TCONS_00018362	Vocar20006206m|PACid:23134816	90.57	53	5	0	482	534	146	198	4e-10	65.9
TCONS_00018625	Vocar20009485m|PACid:23126562	83.57	213	35	0	694	906	213	425	4e-34	145
TCONS_00018738	Vocar20008534m|PACid:23126106	82.69	104	18	0	401	504	269	372	7e-10	63.9
TCONS_00018926	Vocar20006589m|PACid:23128586	85.71	84	12	0	223	306	412	495	2e-12	71.9
TCONS_00021181	Vocar20009903m|PACid:23125251	87.34	79	10	0	1	79	1576	1498	2e-14	77.8
TCONS_00022061	Vocar20009186m|PACid:23125582	100	26	0	0	221	246	517	542	1e-06	52
TCONS_00027170	Vocar20014900m|PACid:23135536	95.24	63	3	0	223	285	202	264	2e-21	101
TCONS_00027197	Vocar20008106m|PACid:23138942	100	26	0	0	1004	1029	7923	7948	6e-06	52
TCONS_00027421	Vocar20014032m|PACid:23134363	100	25	0	0	126	150	767	791	4e-06	50.1
TCONS_00031186	Vocar20002401m|PACid:23131124	92.86	56	4	0	1626	1681	275	220	4e-14	79.8
TCONS_00032984	Vocar20000594m|PACid:23132852	91.49	47	4	0	1158	1204	480	526	7e-09	61.9
TCONS_00035652	Vocar20010867m|PACid:23129193	100	27	0	0	501	527	414	440	2e-06	54
TCONS_00036933	Vocar20010867m|PACid:23129193	100	27	0	0	415	441	414	440	2e-06	54
TCONS_00040426	Vocar20009346m|PACid:23126544	93.48	46	3	0	85	130	1470	1515	6e-11	67.9
TCONS_00043336	Vocar20006181m|PACid:23134692	91.51	106	9	0	1107	1212	1032	927	3e-32	139
TCONS_00046558	Vocar20011955m|PACid:23132939	100	25	0	0	318	342	6241	6265	7e-06	50.1
TCONS_00046584	Vocar20013800m|PACid:23131697	81.25	128	23	1	4	130	373	500	8e-08	56
TCONS_00046590	Vocar20003641m|PACid:23126805	96.77	31	1	0	476	506	543	573	7e-07	54
TCONS_00046841	Vocar20012605m|PACid:23130121	87.72	57	7	0	570	626	237	293	1e-07	58
TCONS_00048886	Vocar20007036m|PACid:23131808	96.67	30	1	0	66	95	6643	6672	9e-06	52
TCONS_00048896	Vocar20015000m|PACid:23127707	100	30	0	0	720	749	42	13	8e-08	60
TCONS_00049546	Vocar20013119m|PACid:23133948	96.67	30	1	0	1089	1118	6276	6305	8e-06	52
TCONS_00051777	Vocar20006955m|PACid:23131752	84.1	346	55	0	35	380	781	436	4e-66	250
TCONS_00054465	Vocar20013805m|PACid:23131718	88.37	86	10	0	42	127	2056	1971	9e-18	91.7
TCONS_00054981	Vocar20014826m|PACid:23135506	100	29	0	0	706	734	11103	11131	7e-08	58
TCONS_00056168	Vocar20006026m|PACid:23134835	97.14	35	1	0	28	62	2239	2273	1e-09	61.9
TCONS_00058572	Vocar20010409m|PACid:23129195	80.56	288	56	0	2948	3235	2796	2509	3e-28	127
TCONS_00060448	Vocar20010017m|PACid:23126563	89.58	48	5	0	432	479	179	226	2e-07	56
TCONS_00060716	Vocar20008826m|PACid:23124957	100	31	0	0	1088	1118	580	610	1e-08	61.9
TCONS_00060962	Vocar20009095m|PACid:23125660	92.68	41	3	0	3380	3420	2633	2673	4e-07	58
TCONS_00061605	Vocar20011242m|PACid:23124685	89.09	55	6	0	34	88	1126	1180	2e-09	61.9
TCONS_00062120	Vocar20011701m|PACid:23124607	82.21	253	45	0	431	683	97	349	3e-34	145
TCONS_00062866	Vocar20008826m|PACid:23124957	100	31	0	0	1091	1121	580	610	1e-08	61.9
TCONS_00063058	Vocar20011701m|PACid:23124607	82.21	253	45	0	315	567	97	349	3e-34	145
TCONS_00063059	Vocar20011701m|PACid:23124607	81.61	223	41	0	533	755	127	349	8e-26	117
TCONS_00064510	Vocar20007683m|PACid:23128694	82.94	252	43	0	1	252	276	25	3e-38	159
TCONS_00065609	Vocar20014508m|PACid:23127530	93.84	146	9	0	528	673	857	712	3e-56	218
TCONS_00065610	Vocar20014508m|PACid:23127530	93.84	146	9	0	669	814	857	712	4e-56	218
TCONS_00066088	Vocar20011490m|PACid:23124610	85.51	69	10	0	1	69	2568	2636	2e-08	58
TCONS_00066820	Vocar20014826m|PACid:23135506	96.55	29	1	0	151	179	8871	8843	4e-06	50.1
TCONS_00067107	Vocar20007879m|PACid:23138826	91.67	48	4	0	946	993	250	297	2e-09	63.9
TCONS_00068980	Vocar20014339m|PACid:23134366	94.74	38	2	0	742	779	7248	7211	2e-08	60
TCONS_00069255	Vocar20014508m|PACid:23127530	93.84	146	9	0	520	665	857	712	3e-56	218
TCONS_00070774	Vocar20008166m|PACid:23138913	86.67	75	10	0	289	363	84	10	3e-11	69.9
TCONS_00071959	Vocar20013704m|PACid:23136579	87.5	88	11	0	2081	2168	28	115	2e-16	87.7
TCONS_00072121	Vocar20001055m|PACid:23137865	92.5	40	3	0	4448	4487	1633	1594	2e-06	56
TCONS_00074821	Vocar20013358m|PACid:23130278	87.11	194	25	0	674	867	437	244	1e-46	186
TCONS_00075115	Vocar20013358m|PACid:23130278	84	350	56	0	1266	1615	593	244	2e-65	250
TCONS_00076030	Vocar20011187m|PACid:23137524	94.12	34	2	0	1210	1243	1991	1958	1e-05	52
TCONS_00076944	Vocar20006545m|PACid:23128595	100	26	0	0	698	723	5599	5624	6e-06	52
TCONS_00078178	Vocar20013206m|PACid:23130319	86.67	60	8	0	88	147	553	612	1e-07	56
TCONS_00088964	Vocar20010533m|PACid:23129538	100	30	0	0	798	827	408	379	2e-08	60
TCONS_00090482	Vocar20010153m|PACid:23128110	98.18	55	1	0	289	343	233	179	4e-21	101
TCONS_00090674	Vocar20012598m|PACid:23129683	97.06	34	1	0	107	140	4625	4658	6e-09	60
TCONS_00095197	Vocar20003250m|PACid:23135807	96.55	29	1	0	344	372	3550	3578	8e-06	50.1
TCONS_00095367	Vocar20000005m|PACid:23138487	93.94	33	2	0	141	173	50	82	4e-06	50.1
TCONS_00095729	Vocar20009326m|PACid:23126128	84.15	82	13	0	244	325	260	341	7e-09	60
TCONS_00096091	Vocar20007625m|PACid:23128674	96.67	30	1	0	13	42	756	785	1e-06	52
TCONS_00096126	Vocar20011804m|PACid:23126963	82.76	87	15	0	176	262	1899	1985	4e-07	54
TCONS_00097849	Vocar20008143m|PACid:23138825	100	29	0	0	280	308	1297	1325	8e-08	58
TCONS_00099769	Vocar20001898m|PACid:23138084	92.68	41	3	0	594	634	1715	1755	1e-07	58
TCONS_00101581	Vocar20007585m|PACid:23128724	83.22	149	23	2	23	169	149	1	1e-14	81.8
TCONS_00101773	Vocar20003766m|PACid:23137367	100	29	0	0	106	134	4396	4424	3e-08	58
TCONS_00105480	Vocar20001789m|PACid:23131988	80.23	172	34	0	229	400	1	172	5e-12	71.9
TCONS_00105806	Vocar20001585m|PACid:23124090	86.15	65	9	0	321	385	1018	1082	1e-07	58
TCONS_00107302	Vocar20001346m|PACid:23130623	100	29	0	0	328	356	1444	1416	7e-08	58
TCONS_00109218	Vocar20001827m|PACid:23131938	86.67	120	16	0	1243	1362	7893	7774	9e-24	111
TCONS_00111360	Vocar20000455m|PACid:23131427	90.24	41	4	0	284	324	1	41	6e-06	50.1
TCONS_00112960	Vocar20004177m|PACid:23133014	88.14	59	7	0	1246	1304	71	13	8e-09	61.9
TCONS_00115126	Vocar20014824m|PACid:23135587	97.06	34	1	0	325	358	499	466	1e-08	60
TCONS_00115950	Vocar20008410m|PACid:23126064	100	28	0	0	776	803	7709	7682	3e-07	56
TCONS_00120399	Vocar20001522m|PACid:23124015	100	25	0	0	126	150	806	830	4e-06	50.1
TCONS_00120808	Vocar20006467m|PACid:23128567	87.95	83	10	0	562	644	382	464	4e-16	85.7
TCONS_00121133	Vocar20012559m|PACid:23129702	93.37	166	11	0	1435	1600	2059	1894	6e-63	242
TCONS_00123829	Vocar20011873m|PACid:23132357	92.68	41	3	0	145	185	1460	1500	1e-07	58
TCONS_00124406	Vocar20001527m|PACid:23124072	93.48	46	3	0	136	181	3229	3184	3e-11	67.9
TCONS_00124877	Vocar20015290m|PACid:23132548	94.44	36	2	0	487	522	236	271	8e-07	56
TCONS_00124879	Vocar20015290m|PACid:23132548	94.44	36	2	0	338	373	236	271	8e-07	56
TCONS_00128678	Vocar20013807m|PACid:23131705	95.45	44	2	0	1491	1534	5678	5721	2e-11	71.9
TCONS_00130556	Vocar20006351m|PACid:23128204	90.24	41	4	0	84	124	84	124	4e-06	50.1
TCONS_00131345	Vocar20009554m|PACid:23126206	96.67	30	1	0	584	613	437	408	4e-06	52
TCONS_00132476	Vocar20000282m|PACid:23138474	96.88	32	1	0	930	961	3994	3963	5e-07	56
TCONS_00137445	Vocar20002119m|PACid:23138096	100	27	0	0	352	378	1647	1673	6e-07	54
TCONS_00140435	Vocar20013067m|PACid:23133931	92.31	52	4	0	42	93	282	333	1e-12	71.9
TCONS_00144088	Vocar20002615m|PACid:23131197	90.16	61	6	0	235	295	534	594	1e-12	73.8
TCONS_00144090	Vocar20002615m|PACid:23131197	87.67	73	9	0	273	345	62	134	8e-13	73.8
TCONS_00148950	Vocar20000606m|PACid:23132643	97.06	34	1	0	1612	1645	1517	1550	4e-08	60
TCONS_00153552	Vocar20012735m|PACid:23130093	90.77	65	6	0	355	419	220	284	2e-15	81.8
TCONS_00153897	Vocar20003214m|PACid:23135917	94.55	55	3	0	1023	1077	586	532	4e-16	85.7
TCONS_00155244	Vocar20002511m|PACid:23130819	100	26	0	0	130	155	4713	4738	2e-06	52
TCONS_00157245	Vocar20004661m|PACid:23136900	85.29	68	10	0	11	78	7201	7268	1e-07	56
TCONS_00163448	Vocar20010513m|PACid:23129158	87.14	70	9	0	5	74	863	932	2e-11	67.9
TCONS_00164022	Vocar20011814m|PACid:23126969	100	29	0	0	203	231	2093	2121	2e-08	58
TCONS_00164973	Vocar20010896m|PACid:23129160	85.61	132	19	0	2129	2260	3012	2881	2e-23	111
TCONS_00165584	Vocar20001452m|PACid:23124027	100	30	0	0	288	317	1993	2022	5e-08	60
TCONS_00165835	Vocar20011752m|PACid:23124351	94.74	38	1	1	169	206	1816	1852	2e-06	52
TCONS_00168111	Vocar20012080m|PACid:23133594	92.5	40	3	0	2781	2820	241	202	9e-07	56
TCONS_00171286	Vocar20010074m|PACid:23126678	94.29	35	2	0	119	153	1961	1927	2e-07	54
TCONS_00171533	Vocar20000480m|PACid:23131474	94.44	36	2	0	54	89	257	222	7e-08	56
TCONS_00171554	Vocar20013579m|PACid:23132880	90.2	51	5	0	1	51	381	431	3e-09	61.9
TCONS_00173767	Vocar20006206m|PACid:23134816	100	38	0	0	127	164	191	154	1e-13	75.8
TCONS_00174054	Vocar20008155m|PACid:23138736	92.11	38	3	0	525	562	3087	3124	5e-06	52
TCONS_00174071	Vocar20012651m|PACid:23129987	80.57	175	34	0	804	978	491	665	1e-13	77.8
TCONS_00174962	Vocar20005057m|PACid:23133203	91.89	37	3	0	132	168	1378	1414	4e-06	50.1
TCONS_00176523	Vocar20011188m|PACid:23137512	91.49	47	4	0	1659	1705	2441	2395	1e-08	61.9
TCONS_00176937	Vocar20000630m|PACid:23132679	96.67	30	1	0	24	53	183	212	1e-06	52
TCONS_00183034	Vocar20012328m|PACid:23133752	92	50	4	0	416	465	452	403	9e-11	67.9
TCONS_00184601	Vocar20011215m|PACid:23137532	84.93	73	11	0	100	172	3272	3344	2e-08	58
TCONS_00185825	Vocar20015227m|PACid:23132469	90.91	44	4	0	915	958	2268	2225	3e-07	56
TCONS_00185937	Vocar20013150m|PACid:23133924	100	25	0	0	152	176	1727	1703	7e-06	50.1
TCONS_00189981	Vocar20014424m|PACid:23134647	95.06	81	4	0	22	102	1246	1326	6e-30	129
TCONS_00190245	Vocar20011874m|PACid:23132410	81.25	128	24	0	248	375	97	224	6e-10	63.9
TCONS_00191889	Vocar20004221m|PACid:23133022	96.67	30	1	0	324	353	6933	6962	5e-06	52
TCONS_00198720	Vocar20007332m|PACid:23136194	78.54	205	44	0	7	211	2994	3198	2e-08	58
TCONS_00199217	Vocar20007229m|PACid:23136320	83.75	160	26	0	2246	2405	2012	1853	2e-23	111
TCONS_00199892	Vocar20007560m|PACid:23128824	96.97	33	1	0	289	321	2420	2388	4e-08	58
TCONS_00201783	Vocar20004226m|PACid:23133083	91.49	47	2	1	173	219	666	710	1e-07	56
TCONS_00204654	Vocar20008320m|PACid:23125200	90.7	43	4	0	400	442	259	301	9e-07	54
TCONS_00206032	Vocar20012941m|PACid:23130185	92.11	38	3	0	553	590	3098	3135	5e-06	52
TCONS_00210257	Vocar20010174m|PACid:23128068	92.5	40	3	0	164	203	674	635	9e-08	56
TCONS_00210512	Vocar20000273m|PACid:23138540	94.12	34	2	0	340	373	8003	8036	2e-06	52
TCONS_00212661	Vocar20004607m|PACid:23137200	93.94	33	2	0	144	176	1968	1936	5e-06	50.1
TCONS_00212932	Vocar20002554m|PACid:23131140	100	33	0	0	374	406	448	480	4e-10	65.9
TCONS_00219901	Vocar20013539m|PACid:23127272	81.48	135	25	0	10	144	223	357	9e-12	69.9
TCONS_00220017	Vocar20009316m|PACid:23126033	96.67	30	1	0	305	334	4790	4761	2e-06	52
TCONS_00220947	Vocar20011880m|PACid:23132362	82.86	105	18	0	239	343	2290	2394	4e-10	65.9
TCONS_00221421	Vocar20000982m|PACid:23137799	100	27	0	0	170	196	476	450	4e-07	54
TCONS_00221879	Vocar20002095m|PACid:23138156	97.06	34	1	0	231	264	781	814	4e-08	60
TCONS_00221911	Vocar20004510m|PACid:23137041	100	29	0	0	76	104	2657	2629	5e-08	58
TCONS_00228977	Vocar20000047m|PACid:23138354	100	41	0	0	105	145	428	388	3e-15	81.8
TCONS_00229010	Vocar20006951m|PACid:23131747	88.24	51	6	0	432	482	319	369	6e-07	54
TCONS_00229212	Vocar20013878m|PACid:23134340	96.67	30	1	0	479	508	2843	2872	3e-06	52
TCONS_00230754	Vocar20003161m|PACid:23135816	89.66	58	6	0	311	368	476	533	3e-11	67.9
TCONS_00231339	Vocar20014076m|PACid:23134294	86.49	74	10	0	297	370	40	113	5e-11	67.9
TCONS_00233571	Vocar20007125m|PACid:23136156	93.02	43	3	0	520	562	2803	2761	5e-09	61.9
TCONS_00234220	Vocar20012346m|PACid:23133817	87.62	105	13	0	685	789	330	226	3e-22	105
TCONS_00234526	Vocar20007910m|PACid:23138936	85.92	71	10	0	2733	2803	2013	1943	1e-08	61.9
TCONS_00234905	Vocar20007910m|PACid:23138936	85.92	71	10	0	2931	3001	2013	1943	2e-08	61.9
TCONS_00235920	Vocar20005649m|PACid:23135265	100	28	0	0	1105	1132	1177	1150	6e-07	56
TCONS_00236722	Vocar20002884m|PACid:23130971	100	31	0	0	599	629	923	953	6e-09	61.9
TCONS_00237455	Vocar20013879m|PACid:23134086	94.44	36	2	0	642	677	4639	4674	3e-07	56
TCONS_00238175	Vocar20002744m|PACid:23130875	100	26	0	0	468	493	1592	1617	1e-05	52
TCONS_00239795	Vocar20006892m|PACid:23138592	100	26	0	0	553	578	1606	1581	6e-06	52
TCONS_00240319	Vocar20010583m|PACid:23129599	100	28	0	0	491	518	3937	3964	3e-07	56
TCONS_00240439	Vocar20010789m|PACid:23129474	89.83	59	6	0	62	120	4066	4124	6e-12	69.9
TCONS_00240482	Vocar20014508m|PACid:23127530	95.74	141	6	0	981	1121	852	712	4e-60	232
TCONS_00240564	Vocar20010789m|PACid:23129474	89.83	59	6	0	93	151	4066	4124	1e-11	69.9
TCONS_00241195	Vocar20015157m|PACid:23132449	100	30	0	0	58	87	8292	8321	8e-09	60
TCONS_00242910	Vocar20013792m|PACid:23131684	100	28	0	0	872	899	3130	3103	4e-07	56
TCONS_00247855	Vocar20010705m|PACid:23129497	84.52	84	13	0	198	281	1813	1896	4e-10	63.9
TCONS_00248260	Vocar20008410m|PACid:23126064	89.09	55	6	0	461	515	3589	3643	4e-09	61.9
TCONS_00248382	Vocar20007696m|PACid:23128904	89.13	46	5	0	115	160	709	754	1e-06	52
TCONS_00249177	Vocar20007945m|PACid:23138925	96.88	32	1	0	99	130	711	680	1e-07	56
TCONS_00249388	Vocar20001331m|PACid:23130510	100	27	0	0	238	264	3878	3852	4e-07	54
TCONS_00249824	Vocar20000548m|PACid:23132704	83.82	173	28	0	243	415	865	1037	3e-27	121
TCONS_00249827	Vocar20003767m|PACid:23137474	90.91	44	4	0	233	276	1088	1131	1e-07	56
TCONS_00249831	Vocar20006001m|PACid:23134899	87.01	77	10	0	14	90	919	995	3e-13	73.8
TCONS_00250302	Vocar20010328m|PACid:23136517	92.31	39	3	0	196	234	4588	4626	3e-07	54
TCONS_00250304	Vocar20008702m|PACid:23125894	83.75	80	13	0	14	93	970	1049	1e-07	56
TCONS_00250311	Vocar20012503m|PACid:23130099	88.08	193	23	0	510	702	658	850	6e-51	200
TCONS_00250327	Vocar20002565m|PACid:23130842	95.12	41	2	0	416	456	182	222	2e-10	65.9
TCONS_00250408	Vocar20011749m|PACid:23124702	89.19	74	8	0	71	144	1228	1301	3e-16	83.8
TCONS_00250447	Vocar20013531m|PACid:23127258	84.17	240	38	0	206	445	1252	1491	2e-43	174
