# Supplementary material for: Genome-wide long non-coding RNA screening, identification and characterization in a model microorganism Chlamydomonas reinhardtii
Source: Sci Rep. 2016 Sep 23;6:34109. doi: 10.1038/srep34109 (PMC5034253; doi:10.1038/srep34109)
Supplement: Supplementary Data S4 [file srep34109-s4.xls]

## Sheet: lnc.CS_vs_C.isoforms.filter
transcript_id	gene_id	gene_name	length	CS_FPKM	C_FPKM	log2(foldchange)	pvalue	qvalue	gene_type
TCONS_00047415	XLOC_015691	-	220	0	6.35075	#NAME?	0.00015	0.000566172	lincRNA
TCONS_00105300	XLOC_032923	-	259	0	2.23361	#NAME?	0.00105	0.00327869	lincRNA
TCONS_00132911	XLOC_041867	-	413	0	1.11187	#NAME?	5e-05	0.000203487	lincRNA
TCONS_00217931	XLOC_068457	-	278	0	2.46792	#NAME?	0.00015	0.000566172	lincRNA
TCONS_00228977	XLOC_071970	-	486	0	1.09693	#NAME?	5e-05	0.000203487	lincRNA
TCONS_00232151	XLOC_073149	-	235	0	3.71929	#NAME?	0.00185	0.00541214	lincRNA
TCONS_00057160	XLOC_018017	-	328	2.21981	0	inf	5e-05	0.000203487	lincRNA
TCONS_00126205	XLOC_038805	-	218	4.45594	0	inf	0.0055	0.014073	lincRNA
TCONS_00138339	XLOC_043052	-	244	3.6578	0	inf	0.00075	0.00244345	lincRNA
TCONS_00141761	XLOC_043722	-	272	3.55476	0	inf	5e-05	0.000203487	lincRNA
TCONS_00175099	XLOC_054528	-	736	26.7141	0	inf	5e-05	0.000203487	lincRNA
TCONS_00198720	XLOC_061964	-	234	2.98723	0	inf	0.0055	0.014073	lincRNA
TCONS_00233133	XLOC_073215	-	246	3.50056	0	inf	0.00095	0.00299916	intronic_lncRNA
TCONS_00246373	XLOC_077711	-	203	5.84224	0	inf	0.01195	0.0276867	lincRNA
TCONS_00249259	XLOC_079237	-	276	2.87464	0	inf	0.0001	0.000388689	lincRNA
TCONS_00249661	XLOC_079440	-	823	3.58254	0	inf	5e-05	0.000203487	lincRNA
TCONS_00193953	XLOC_060741	-	738	344.424	0.863752	8.63935	5e-05	0.000203487	lincRNA
TCONS_00165611	XLOC_051494	-	909	185.423	0.506794	8.5152	5e-05	0.000203487	lincRNA
TCONS_00015255	XLOC_002485	-	1620	49.3016	0.198612	7.95554	5e-05	0.000203487	lincRNA
TCONS_00193429	XLOC_060041	-	1442	23.0703	0.10193	7.82231	0.00375	0.0100916	lincRNA
TCONS_00247239	XLOC_078200	-	865	135.347	0.661936	7.67575	5e-05	0.000203487	lincRNA
TCONS_00217604	XLOC_068375	-	771	32.579	0.53757	5.92135	5e-05	0.000203487	lincRNA
TCONS_00128008	XLOC_038901	-	2286	7.68491	0.147423	5.704	0.00035	0.00122475	anti-sense_lncRNA
TCONS_00108002	XLOC_033894	-	404	43.8286	0.904191	5.5991	0.0089	0.0214868	intronic_lncRNA
TCONS_00083547	XLOC_026230	-	815	6.37363	0.293107	4.44262	0.00835	0.0203238	intronic_lncRNA
TCONS_00121133	XLOC_037215	-	2393	4.20314	0.197747	4.40974	5e-05	0.000203487	anti-sense_lncRNA
TCONS_00228439	XLOC_071678	-	1701	1.41399	0.068549	4.3665	0.00975	0.0232708	lincRNA
TCONS_00204795	XLOC_064123	-	1408	15.39	0.973117	3.98324	5e-05	0.000203487	lincRNA
TCONS_00075868	XLOC_023492	-	1053	27.3329	1.9747	3.79094	5e-05	0.000203487	lincRNA
TCONS_00105451	XLOC_033091	-	409	97.04	7.05439	3.78199	5e-05	0.000203487	intronic_lncRNA
TCONS_00075869	XLOC_023492	-	1202	15.0743	1.13664	3.72924	5e-05	0.000203487	lincRNA
TCONS_00096235	XLOC_030682	-	882	6.45892	0.529962	3.60733	5e-05	0.000203487	lincRNA
TCONS_00004889	XLOC_003862	-	983	7.25379	0.626133	3.53419	5e-05	0.000203487	lincRNA
TCONS_00212831	XLOC_066774	-	699	38.779	4.54514	3.09288	5e-05	0.000203487	lincRNA
TCONS_00076469	XLOC_024171	-	508	2.71404	0.337947	3.00557	0.0128	0.0293318	lincRNA
TCONS_00069066	XLOC_021615	-	2019	2.64667	0.339168	2.96411	5e-05	0.000203487	lincRNA
TCONS_00026552	XLOC_008550	-	1937	40.6911	5.37741	2.91973	5e-05	0.000203487	anti-sense_lncRNA
TCONS_00177763	XLOC_055589	-	1737	5.99358	0.795991	2.91259	0.0022	0.00631196	anti-sense_lncRNA
TCONS_00064510	XLOC_018676	-	930	1.30348	0.175277	2.89466	0.0087	0.0210689	lincRNA
TCONS_00247648	XLOC_078375	-	1709	1.76264	0.255559	2.78601	5e-05	0.000203487	lincRNA
TCONS_00186428	XLOC_058281	-	992	3.04474	0.454058	2.74537	5e-05	0.000203487	lincRNA
TCONS_00052104	XLOC_016452	-	1001	64.4188	10.7661	2.58099	0.0006	0.00199987	anti-sense_lncRNA
TCONS_00225788	XLOC_070910	-	4060	1.63723	0.276225	2.56734	0.00255	0.0071886	anti-sense_lncRNA
TCONS_00013594	XLOC_001683	-	3045	3.19032	0.547049	2.54396	0.00035	0.00122475	anti-sense_lncRNA
TCONS_00237394	XLOC_074557	-	410	3.38788	0.62665	2.43465	0.015	0.0335213	lincRNA
TCONS_00240417	XLOC_075667	-	3523	3.05148	0.567136	2.42774	5e-05	0.000203487	lincRNA
TCONS_00250408	XLOC_079845	-	206	40.514	7.54041	2.42571	0.0157	0.0348449	lincRNA
TCONS_00052540	XLOC_015383	-	3750	4.6784	0.963398	2.27981	5e-05	0.000203487	anti-sense_lncRNA
TCONS_00118256	XLOC_035712	-	299	11.9685	2.47019	2.27655	0.00355	0.00962647	lincRNA
TCONS_00213367	XLOC_066806	-	565	4.42851	0.92502	2.25927	0.0059	0.0149423	lincRNA
TCONS_00237049	XLOC_074334	-	1580	3.58161	0.758377	2.23962	5e-05	0.000203487	intronic_lncRNA
TCONS_00089391	XLOC_026612	-	1929	5.2941	1.12169	2.23871	0.0102	0.0242128	lincRNA
TCONS_00136850	XLOC_042665	-	3346	7.09866	1.51039	2.23263	5e-05	0.000203487	lincRNA
TCONS_00243437	XLOC_076472	-	1101	0.662065	0.142509	2.21592	0.0201	0.0431618	lincRNA
TCONS_00034338	XLOC_011924	-	1081	3.06235	0.665838	2.20139	5e-05	0.000203487	lincRNA
TCONS_00229753	XLOC_072234	-	1894	12.1036	2.64564	2.19375	5e-05	0.000203487	lincRNA
TCONS_00097849	XLOC_030162	-	1013	1.58221	0.348936	2.1809	0.00165	0.00489538	lincRNA
TCONS_00235940	XLOC_074174	-	566	8.33509	1.84137	2.17842	5e-05	0.000203487	intronic_lncRNA
TCONS_00034381	XLOC_011969	-	1239	3.47167	0.767161	2.17803	0.02325	0.0487991	intronic_lncRNA
TCONS_00009274	XLOC_002160	-	1891	0.678744	0.150382	2.17423	0.00185	0.00541214	lincRNA
TCONS_00190128	XLOC_059188	-	877	4.21379	0.942924	2.1599	5e-05	0.000203487	lincRNA
TCONS_00224821	XLOC_070769	-	233	26.4809	6.12029	2.11328	0.0063	0.0158314	lincRNA
TCONS_00086511	XLOC_027667	-	971	1.57477	0.3672	2.1005	0.00195	0.00567567	lincRNA
TCONS_00041697	XLOC_014147	-	1029	10.9122	2.64941	2.0422	5e-05	0.000203487	lincRNA
TCONS_00246134	XLOC_077593	-	631	2.39806	0.59721	2.00556	0.00425	0.0112439	lincRNA
TCONS_00050569	XLOC_016359	-	2809	1.32913	0.33226	2.0001	5e-05	0.000203487	lincRNA
TCONS_00250061	XLOC_079643	-	604	2.28151	0.572202	1.9954	0.00705	0.0174887	lincRNA
TCONS_00041742	XLOC_014202	-	455	2.43268	0.614613	1.98479	0.0205	0.0438625	lincRNA
TCONS_00041474	XLOC_013854	-	768	5.36894	1.35805	1.9831	5e-05	0.000203487	lincRNA
TCONS_00249977	XLOC_079604	-	1599	9.22554	2.35863	1.96768	5e-05	0.000203487	lincRNA
TCONS_00250117	XLOC_079680	-	1148	10.3098	2.66555	1.95152	0.0002	0.000734403	lincRNA
TCONS_00227603	XLOC_071497	-	1789	2.60402	0.675479	1.94676	5e-05	0.000203487	anti-sense_lncRNA
TCONS_00036933	XLOC_011835	-	1558	4.11365	1.06779	1.94578	0.00025	0.000901321	lincRNA
TCONS_00071391	XLOC_022327	-	377	34.5922	8.98561	1.94476	5e-05	0.000203487	lincRNA
TCONS_00214987	XLOC_067316	-	447	15.1443	4.03764	1.90719	5e-05	0.000203487	lincRNA
TCONS_00133093	XLOC_041997	-	541	2.84477	0.761293	1.90179	0.00545	0.0139932	lincRNA
TCONS_00037935	XLOC_011459	-	1244	2.53734	0.685327	1.88845	0.00015	0.000566172	lincRNA
TCONS_00183767	XLOC_057422	-	1194	4.5589	1.23789	1.8808	5e-05	0.000203487	lincRNA
TCONS_00248973	XLOC_079090	-	414	23.4363	6.39065	1.87471	5e-05	0.000203487	intronic_lncRNA
TCONS_00136852	XLOC_042665	-	3137	3.95638	1.10787	1.8364	5e-05	0.000203487	lincRNA
TCONS_00179413	XLOC_056399	-	2084	3.96098	1.10939	1.83609	5e-05	0.000203487	anti-sense_lncRNA
TCONS_00164200	XLOC_051185	-	1642	8.04699	2.26998	1.82577	5e-05	0.000203487	lincRNA
TCONS_00065610	XLOC_020273	-	976	3.18262	0.902262	1.81859	0.0008	0.00258709	lincRNA
TCONS_00124153	XLOC_039005	-	311	15.3871	4.3928	1.8085	0.01025	0.0243198	intronic_lncRNA
TCONS_00183765	XLOC_057419	-	697	2.36327	0.674914	1.80801	0.0017	0.00502369	lincRNA
TCONS_00047318	XLOC_015611	-	1826	4.35818	1.29607	1.74958	0.00455	0.0119189	lincRNA
TCONS_00101451	XLOC_032184	-	1435	3.83177	1.14197	1.74648	5e-05	0.000203487	lincRNA
TCONS_00086365	XLOC_027503	-	477	4.39317	1.31979	1.73495	0.00315	0.00866337	lincRNA
TCONS_00109063	XLOC_032845	-	549	1422.77	442.325	1.68553	5e-05	0.000203487	lincRNA
TCONS_00216448	XLOC_067914	-	549	6.64932	2.08054	1.67625	0.001	0.00313308	lincRNA
TCONS_00041698	XLOC_014147	-	1211	3.87202	1.2138	1.67356	0.00025	0.000901321	lincRNA
TCONS_00046952	XLOC_015181	-	976	9.7747	3.07355	1.66914	0.0037	0.00997324	lincRNA
TCONS_00240482	XLOC_075576	-	1530	3.96182	1.26332	1.64894	5e-05	0.000203487	lincRNA
TCONS_00132616	XLOC_041576	-	528	4.65638	1.50907	1.62554	0.001	0.00313308	lincRNA
TCONS_00132476	XLOC_041377	-	1592	1.68514	0.554754	1.60294	0.0003	0.00106253	lincRNA
TCONS_00121155	XLOC_037244	-	1420	1.26419	0.418908	1.5935	0.00085	0.00272627	lincRNA
TCONS_00020932	XLOC_005959	-	2178	3.60475	1.19846	1.58872	0.00135	0.00409263	anti-sense_lncRNA
TCONS_00245377	XLOC_077259	-	757	34.3366	11.5558	1.57113	5e-05	0.000203487	lincRNA
TCONS_00183944	XLOC_057662	-	401	37.2604	12.5928	1.56505	5e-05	0.000203487	lincRNA
TCONS_00054094	XLOC_017217	-	1305	1.35385	0.462796	1.54862	0.001	0.00313308	lincRNA
TCONS_00101336	XLOC_032037	-	331	17165.1	5873.25	1.54725	5e-05	0.000203487	lincRNA
TCONS_00029928	XLOC_010079	-	886	4.23713	1.46011	1.53701	5e-05	0.000203487	lincRNA
TCONS_00145215	XLOC_045039	-	1910	1.81339	0.625594	1.53539	0.0005	0.00169041	anti-sense_lncRNA
TCONS_00028326	XLOC_009051	-	976	2.17663	0.753572	1.53028	0.02	0.0429843	lincRNA
TCONS_00129454	XLOC_040056	-	1433	1.4117	0.497357	1.50508	0.0228	0.048024	anti-sense_lncRNA
TCONS_00228591	XLOC_071702	-	2721	1.66211	0.586069	1.50387	5e-05	0.000203487	lincRNA
TCONS_00071332	XLOC_022272	-	761	3.90986	1.37951	1.50296	0.00015	0.000566172	lincRNA
TCONS_00112289	XLOC_035358	-	479	49.6064	17.871	1.47291	0.0001	0.000388689	lincRNA
TCONS_00065772	XLOC_020485	-	1975	0.825336	0.301522	1.45272	0.0012	0.00368977	lincRNA
TCONS_00199217	XLOC_061812	-	2418	4.36346	1.60174	1.44583	0.00845	0.0205269	anti-sense_lncRNA
TCONS_00147596	XLOC_046163	-	670	6.95885	2.56817	1.4381	0.0003	0.00106253	lincRNA
TCONS_00246865	XLOC_078001	-	486	22.7598	8.56082	1.41067	5e-05	0.000203487	lincRNA
TCONS_00110370	XLOC_034704	-	2121	1.96693	0.74413	1.40232	0.0001	0.000388689	lincRNA
TCONS_00199787	XLOC_062594	-	1283	1.6879	0.639285	1.4007	0.00075	0.00244345	lincRNA
TCONS_00033934	XLOC_011490	-	3939	1.27223	0.48345	1.39592	0.00025	0.000901321	lincRNA
TCONS_00059329	XLOC_017527	-	1366	3.50709	1.33428	1.39422	0.00145	0.00435938	anti-sense_lncRNA
TCONS_00188807	XLOC_059022	-	461	13.1447	5.00467	1.39314	0.0003	0.00106253	lincRNA
TCONS_00241195	XLOC_075795	-	388	8.84078	3.37416	1.38965	0.0016	0.00476414	lincRNA
TCONS_00036237	XLOC_010876	-	982	36.0542	13.8699	1.37821	5e-05	0.000203487	anti-sense_lncRNA
TCONS_00107669	XLOC_033272	-	2133	1.63894	0.632276	1.37414	0.00015	0.000566172	anti-sense_lncRNA
TCONS_00163929	XLOC_050714	-	1203	0.848284	0.328326	1.36942	0.01545	0.034403	lincRNA
TCONS_00184727	XLOC_057629	-	2134	18.5277	7.17355	1.36893	5e-05	0.000203487	lincRNA
TCONS_00243503	XLOC_076442	-	822	1.48397	0.5765	1.36407	0.0125	0.0287506	lincRNA
TCONS_00204654	XLOC_063900	-	671	1.81801	0.708159	1.36021	0.0157	0.0348449	lincRNA
TCONS_00221879	XLOC_069667	-	1903	1.90991	0.747537	1.35329	5e-05	0.000203487	lincRNA
TCONS_00104297	XLOC_031470	-	3442	8.36099	3.2731	1.35302	0.00185	0.00541214	anti-sense_lncRNA
TCONS_00163122	XLOC_051075	-	1220	3.31231	1.30491	1.34389	0.0027	0.00756702	lincRNA
TCONS_00087204	XLOC_027399	-	722	4.44469	1.77451	1.32466	0.0004	0.00138024	anti-sense_lncRNA
TCONS_00210361	XLOC_065901	-	1382	6.75569	2.71933	1.31285	0.0007	0.00229665	intronic_lncRNA
TCONS_00214613	XLOC_067452	-	2427	15.3892	6.27115	1.29511	5e-05	0.000203487	lincRNA
TCONS_00184689	XLOC_057588	-	2070	2.86267	1.16966	1.29128	5e-05	0.000203487	lincRNA
TCONS_00040754	XLOC_013089	-	1849	2.02448	0.835971	1.27603	0.01115	0.0260973	anti-sense_lncRNA
TCONS_00162932	XLOC_050833	-	1162	1.22415	0.506652	1.27271	0.00645	0.0161483	lincRNA
TCONS_00014303	XLOC_001622	-	1542	3.28206	1.3708	1.25959	0.02195	0.0465433	anti-sense_lncRNA
TCONS_00147595	XLOC_046163	-	1060	1.98371	0.836007	1.24661	0.02335	0.0489813	lincRNA
TCONS_00214767	XLOC_067308	-	2090	2.88644	1.24034	1.21856	0.00015	0.000566172	lincRNA
TCONS_00086080	XLOC_027257	-	1529	61.7257	26.6364	1.21247	5e-05	0.000203487	lincRNA
TCONS_00026629	XLOC_008656	-	1639	2.34304	1.01208	1.21106	0.01595	0.0353102	anti-sense_lncRNA
TCONS_00090569	XLOC_028225	-	1003	5.0974	2.2057	1.20852	5e-05	0.000203487	lincRNA
TCONS_00123829	XLOC_038548	-	1571	45.9078	19.9477	1.20252	5e-05	0.000203487	lincRNA
TCONS_00225598	XLOC_070848	-	1983	5.05642	2.19832	1.20172	0.01425	0.032213	lincRNA
TCONS_00163207	XLOC_051158	-	699	21.3261	9.27783	1.20076	5e-05	0.000203487	lincRNA
TCONS_00026630	XLOC_008656	-	1234	6.24863	2.79312	1.16166	0.001	0.00313308	anti-sense_lncRNA
TCONS_00226141	XLOC_071113	-	747	4.84204	2.16615	1.16048	0.001	0.00313308	lincRNA
TCONS_00102109	XLOC_031743	-	870	3.46277	1.55011	1.15955	0.01745	0.0381485	lincRNA
TCONS_00248464	XLOC_078828	-	848	2.38365	1.06996	1.15562	0.0041	0.0109346	intronic_lncRNA
TCONS_00156899	XLOC_049207	-	2977	4.76218	2.15849	1.1416	5e-05	0.000203487	lincRNA
TCONS_00086081	XLOC_027258	-	484	56.873	25.8706	1.13643	5e-05	0.000203487	lincRNA
TCONS_00231339	XLOC_072809	-	573	2.45038	1.11616	1.13446	0.0221	0.0468013	lincRNA
TCONS_00152018	XLOC_047380	-	3307	1.20872	0.551903	1.13099	0.0004	0.00138024	anti-sense_lncRNA
TCONS_00041505	XLOC_013885	-	3189	3.50055	1.62891	1.10368	0.0044	0.0115892	lincRNA
TCONS_00224345	XLOC_070299	-	1266	3.77499	1.77402	1.08945	0.00035	0.00122475	lincRNA
TCONS_00214112	XLOC_066959	-	818	7.43071	3.54111	1.0693	0.0003	0.00106253	lincRNA
TCONS_00043229	XLOC_013017	-	2931	8.32516	3.97814	1.06538	5e-05	0.000203487	lincRNA
TCONS_00105207	XLOC_032825	-	679	5.74938	2.74821	1.06491	0.01125	0.0263024	lincRNA
TCONS_00177735	XLOC_055558	-	2107	1.54869	0.749184	1.04766	0.00105	0.00327869	lincRNA
TCONS_00239795	XLOC_075452	-	1094	1.47396	0.714159	1.04539	0.0101	0.0240137	lincRNA
TCONS_00041731	XLOC_014186	-	378	7.92305	3.87203	1.03296	0.011	0.025795	lincRNA
TCONS_00225754	XLOC_070848	-	1770	14.5975	7.18553	1.02255	0.0004	0.00138024	lincRNA
TCONS_00110122	XLOC_034389	-	1167	2.08142	1.03109	1.0134	0.00415	0.0110303	lincRNA
TCONS_00052934	XLOC_016117	-	1108	37.9163	18.9433	1.00113	5e-05	0.000203487	lincRNA
TCONS_00246137	XLOC_077598	-	1104	1.51364	0.765226	0.984062	0.0128	0.0293318	lincRNA
TCONS_00245550	XLOC_077358	-	1063	2.57932	1.30776	0.979896	0.0048	0.012499	lincRNA
TCONS_00219770	XLOC_069036	-	1445	3.16669	1.62219	0.965033	0.00095	0.00299916	lincRNA
TCONS_00246006	XLOC_077515	-	1855	1.77021	0.909762	0.960359	0.0013	0.0039588	lincRNA
TCONS_00041440	XLOC_013824	-	710	6.93337	3.57459	0.955779	0.00195	0.00567567	lincRNA
TCONS_00046481	XLOC_014602	-	1120	2.19247	1.13516	0.949657	0.0071	0.0176068	lincRNA
TCONS_00077901	XLOC_023592	-	1684	1.49355	0.775903	0.944795	0.0064	0.0160448	lincRNA
TCONS_00210383	XLOC_065937	-	1792	13.5642	7.08978	0.935996	0.00285	0.0079351	intronic_lncRNA
TCONS_00244663	XLOC_076982	-	2186	5.82513	3.05888	0.929288	0.00495	0.0128581	intronic_lncRNA
TCONS_00105480	XLOC_033128	-	894	9.32411	4.98562	0.903195	0.00045	0.00153568	lincRNA
TCONS_00105666	XLOC_033309	-	461	6.17109	3.3035	0.90153	0.01515	0.0338108	lincRNA
TCONS_00245380	XLOC_077267	-	282	250.846	134.86	0.895334	5e-05	0.000203487	lincRNA
TCONS_00213904	XLOC_067077	-	926	2.8808	1.56065	0.884321	0.0088	0.0212903	lincRNA
TCONS_00214551	XLOC_067320	-	1892	7.48138	4.07127	0.877826	5e-05	0.000203487	lincRNA
TCONS_00153529	XLOC_047689	-	1819	0.923185	0.50283	0.876549	0.0178	0.0388394	anti-sense_lncRNA
TCONS_00064875	XLOC_019240	-	3717	2.02487	1.10813	0.869704	0.00985	0.0234831	anti-sense_lncRNA
TCONS_00095197	XLOC_029572	-	426	210.16	116.185	0.855062	5e-05	0.000203487	intronic_lncRNA
TCONS_00214174	XLOC_067058	-	382	66.6699	36.941	0.85181	0.0001	0.000388689	lincRNA
TCONS_00076783	XLOC_024559	-	434	81.5731	47.1615	0.790484	0.00895	0.021597	intronic_lncRNA
TCONS_00176640	XLOC_055258	-	781	103.381	61.0271	0.76045	5e-05	0.000203487	lincRNA
TCONS_00165584	XLOC_051478	-	2358	12.0348	7.13852	0.753514	0.0002	0.000734403	lincRNA
TCONS_00136636	XLOC_042351	-	3247	3.1681	1.88015	0.752771	0.0007	0.00229665	lincRNA
TCONS_00247755	XLOC_078427	-	358	15.2937	9.11246	0.747024	0.01905	0.0412344	anti-sense_lncRNA
TCONS_00156471	XLOC_048666	-	608	6.81792	4.06684	0.745426	0.01415	0.032021	lincRNA
TCONS_00189651	XLOC_059195	-	840	4.08284	2.45151	0.735904	0.01465	0.0328824	lincRNA
TCONS_00105284	XLOC_032908	-	1188	7.22676	4.37236	0.724935	0.0021	0.00606128	lincRNA
TCONS_00250115	XLOC_079680	-	1335	18.0483	10.9226	0.724543	0.00375	0.0100916	lincRNA
TCONS_00245872	XLOC_077443	-	726	4.58366	2.78318	0.719764	0.02185	0.046351	lincRNA
TCONS_00245734	XLOC_077380	-	347	26.7992	16.3475	0.71312	0.0093	0.0223401	lincRNA
TCONS_00068465	XLOC_020754	-	1776	20.0226	12.2201	0.712377	0.00025	0.000901321	intronic_lncRNA
TCONS_00249063	XLOC_079129	-	1062	12.3523	7.59327	0.701989	0.0019	0.00554533	lincRNA
TCONS_00212932	XLOC_066910	-	1156	2.82307	1.73995	0.698223	0.01945	0.0419598	lincRNA
TCONS_00236722	XLOC_074390	-	1134	3.63282	2.24296	0.695688	0.0139	0.0315272	anti-sense_lncRNA
TCONS_00065612	XLOC_020274	-	699	6.00269	3.71967	0.690432	0.01715	0.0376087	lincRNA
TCONS_00248307	XLOC_078725	-	1103	18.3511	11.52	0.67173	0.00125	0.00382612	lincRNA
TCONS_00185825	XLOC_058092	-	1066	6.68281	4.25059	0.652791	0.00875	0.0211831	lincRNA
TCONS_00250166	XLOC_079711	-	697	42.8374	27.2549	0.652357	0.0024	0.00680701	lincRNA
TCONS_00209158	XLOC_065622	-	1443	12.8708	8.25134	0.641398	0.00415	0.0110303	lincRNA
TCONS_00168111	XLOC_051836	-	2839	5.42092	3.53343	0.617469	0.0108	0.0254302	anti-sense_lncRNA
TCONS_00047798	XLOC_016118	-	384	41.9056	27.4682	0.609379	0.00975	0.0232708	lincRNA
TCONS_00185017	XLOC_057523	-	1751	4.87545	3.21036	0.602799	0.01065	0.0251326	lincRNA
TCONS_00023840	XLOC_005648	-	479	95.9627	63.3799	0.598448	0.00295	0.00817375	lincRNA
TCONS_00242947	XLOC_076356	-	1865	7.70397	5.17806	0.573189	0.00745	0.0183828	lincRNA
TCONS_00249855	XLOC_079548	-	459	22.5716	15.2358	0.567047	0.021	0.0447521	intronic_lncRNA
TCONS_00216684	XLOC_067857	-	861	123.609	87.7759	0.493891	0.0113	0.0263986	intronic_lncRNA
TCONS_00061179	XLOC_019823	-	892	113.796	80.8236	0.493605	0.0101	0.0240137	lincRNA
TCONS_00250162	XLOC_079706	-	1462	72.0542	52.7614	0.449598	0.0175	0.0382522	lincRNA
TCONS_00246380	XLOC_077717	-	283	26138.8	34966.4	-0.419775	0.0104	0.0246365	lincRNA
TCONS_00213771	XLOC_066948	-	583	187.075	253.012	-0.435588	0.0205	0.0438625	lincRNA
TCONS_00164973	XLOC_050637	-	2851	11.3358	15.851	-0.483686	0.0146	0.0327998	lincRNA
TCONS_00246192	XLOC_077613	-	464	81.0273	113.847	-0.490619	0.01565	0.0347702	lincRNA
TCONS_00105806	XLOC_033500	-	1174	10.9736	15.6633	-0.513355	0.0154	0.0343122	lincRNA
TCONS_00201345	XLOC_062867	-	974	83.2601	122.892	-0.561694	0.0033	0.00901923	lincRNA
TCONS_00176523	XLOC_055130	-	2256	2.62635	3.93419	-0.583006	0.0112	0.0262061	lincRNA
TCONS_00041141	XLOC_013453	-	2349	10.1872	15.3121	-0.58792	0.00585	0.014846	anti-sense_lncRNA
TCONS_00214552	XLOC_067321	-	958	12.9268	19.6315	-0.602802	0.0207	0.044195	lincRNA
TCONS_00199896	XLOC_062709	-	213	776.879	1199.61	-0.626809	0.0024	0.00680701	intronic_lncRNA
TCONS_00046746	XLOC_014921	-	2038	3.15774	4.87641	-0.626924	0.00535	0.0137792	anti-sense_lncRNA
TCONS_00023992	XLOC_006412	-	967	6.55863	10.1965	-0.636615	0.00645	0.0161483	anti-sense_lncRNA
TCONS_00096549	XLOC_029613	-	1578	6.90288	10.7753	-0.642457	0.0026	0.00731431	lincRNA
TCONS_00058894	XLOC_017055	-	1168	3.77263	5.89872	-0.644832	0.0091	0.0219128	lincRNA
TCONS_00201527	XLOC_063127	-	323	118.546	187.243	-0.659468	0.00155	0.00463101	lincRNA
TCONS_00223711	XLOC_070352	-	1622	1.19727	1.91532	-0.677837	0.02295	0.0482647	anti-sense_lncRNA
TCONS_00005775	XLOC_004933	-	314	41.6587	66.7104	-0.679294	0.0045	0.011815	lincRNA
TCONS_00246555	XLOC_077840	-	418	35.0243	57.6349	-0.718585	0.00095	0.00299916	lincRNA
TCONS_00246370	XLOC_077707	-	889	1.81356	3.05068	-0.750312	0.0221	0.0468013	lincRNA
TCONS_00183846	XLOC_057518	-	1615	49.0146	82.7866	-0.756185	0.0002	0.000734403	intronic_lncRNA
TCONS_00248062	XLOC_078609	-	522	5.3962	9.12383	-0.757698	0.01095	0.025702	lincRNA
TCONS_00140371	XLOC_043693	-	1131	12.7011	21.4848	-0.758362	0.0004	0.00138024	lincRNA
TCONS_00029779	XLOC_009777	-	716	9.56518	16.3022	-0.769207	0.00095	0.00299916	lincRNA
TCONS_00017780	XLOC_006326	-	2892	4.19103	7.16247	-0.773151	0.0002	0.000734403	anti-sense_lncRNA
TCONS_00174559	XLOC_054524	-	857	34.1903	58.5073	-0.77503	0.0003	0.00106253	lincRNA
TCONS_00250188	XLOC_079720	-	510	8.16861	14.0155	-0.77886	0.0055	0.014073	lincRNA
TCONS_00245711	XLOC_077374	-	442	14.2134	24.5626	-0.789214	0.0018	0.00528353	lincRNA
TCONS_00100681	XLOC_031212	-	704	5.45843	9.45847	-0.79312	0.00275	0.00768399	lincRNA
TCONS_00245035	XLOC_077084	-	885	19.6253	35.8979	-0.871185	5e-05	0.000203487	lincRNA
TCONS_00248433	XLOC_078810	-	491	18.1902	33.311	-0.872839	0.00025	0.000901321	anti-sense_lncRNA
TCONS_00076950	XLOC_024733	-	551	208.165	383.641	-0.882032	5e-05	0.000203487	lincRNA
TCONS_00023502	XLOC_007667	-	883	6.29498	11.6793	-0.891681	0.0003	0.00106253	lincRNA
TCONS_00244627	XLOC_076943	-	463	7.58918	14.1924	-0.903107	0.00245	0.00694221	anti-sense_lncRNA
TCONS_00213942	XLOC_067127	-	1714	0.998123	1.87205	-0.90733	0.00325	0.00890384	lincRNA
TCONS_00140956	XLOC_044447	-	1351	0.902957	1.70779	-0.9194	0.00785	0.0192327	intronic_lncRNA
TCONS_00242910	XLOC_076274	-	1129	2.62875	5.04128	-0.939414	0.01665	0.0366039	anti-sense_lncRNA
TCONS_00065786	XLOC_020508	-	1118	2.17479	4.19159	-0.946622	0.0014	0.0042227	lincRNA
TCONS_00065698	XLOC_020413	-	804	1.42464	2.75418	-0.951025	0.01	0.023795	lincRNA
TCONS_00096093	XLOC_030541	-	404	3.32809	6.45901	-0.956619	0.01905	0.0412344	lincRNA
TCONS_00140361	XLOC_043673	-	662	8.95548	17.4304	-0.960764	0.0002	0.000734403	lincRNA
TCONS_00070444	XLOC_020689	-	1282	3.33343	6.49513	-0.962352	5e-05	0.000203487	lincRNA
TCONS_00230416	XLOC_072285	-	1161	20.8738	41.211	-0.981339	5e-05	0.000203487	lincRNA
TCONS_00245857	XLOC_077459	-	1762	2.45643	4.89	-0.993272	0.02165	0.0459595	lincRNA
TCONS_00246988	XLOC_078067	-	422	9.51996	19.0511	-1.00085	0.0003	0.00106253	lincRNA
TCONS_00130399	XLOC_040549	-	230	957.832	1929.65	-1.01049	5e-05	0.000203487	lincRNA
TCONS_00153809	XLOC_048026	-	761	2.91261	5.87434	-1.01211	0.00055	0.0018477	lincRNA
TCONS_00106126	XLOC_033876	-	610	3.85084	7.82807	-1.02348	0.00135	0.00409263	lincRNA
TCONS_00137361	XLOC_043327	-	1930	10.4126	21.5409	-1.04875	5e-05	0.000203487	lincRNA
TCONS_00033069	XLOC_010551	-	1061	1.98996	4.12879	-1.05298	0.00095	0.00299916	lincRNA
TCONS_00091473	XLOC_029266	-	677	2.59165	5.40481	-1.06037	0.0022	0.00631196	lincRNA
TCONS_00110795	XLOC_035246	-	1516	3.08124	6.49813	-1.07651	5e-05	0.000203487	lincRNA
TCONS_00227631	XLOC_071550	-	448	31.587	66.686	-1.07805	5e-05	0.000203487	lincRNA
TCONS_00027197	XLOC_009365	-	1110	0.56764	1.20245	-1.08293	0.01425	0.032213	lincRNA
TCONS_00245061	XLOC_077108	-	575	3.97139	8.43644	-1.08699	0.00375	0.0100916	lincRNA
TCONS_00237542	XLOC_074747	-	1279	2.10088	4.56704	-1.12027	0.00035	0.00122475	lincRNA
TCONS_00195753	XLOC_061309	-	687	6.09208	13.2537	-1.12138	0.0003	0.00106253	lincRNA
TCONS_00085339	XLOC_026431	-	1031	0.807373	1.75817	-1.12277	0.00535	0.0137792	lincRNA
TCONS_00019894	XLOC_006752	-	430	2.09329	4.56536	-1.12496	0.01455	0.0327271	lincRNA
TCONS_00238261	XLOC_074957	-	1410	3.16083	7.01866	-1.15089	5e-05	0.000203487	lincRNA
TCONS_00236755	XLOC_074419	-	327	9.028	20.096	-1.15443	0.0012	0.00368977	lincRNA
TCONS_00199562	XLOC_062319	-	522	4.12346	9.19951	-1.1577	0.0008	0.00258709	lincRNA
TCONS_00216612	XLOC_068122	-	475	23.5012	52.4633	-1.15857	5e-05	0.000203487	lincRNA
TCONS_00046948	XLOC_015167	-	1163	6.37395	14.4532	-1.18113	5e-05	0.000203487	lincRNA
TCONS_00227629	XLOC_071546	-	449	4.0262	9.14349	-1.18333	0.0016	0.00476414	lincRNA
TCONS_00210390	XLOC_065972	-	694	1.42346	3.2416	-1.1873	0.00385	0.0103289	lincRNA
TCONS_00076407	XLOC_024082	-	1101	81.0694	185.293	-1.19258	5e-05	0.000203487	lincRNA
TCONS_00250272	XLOC_079764	-	1214	9.07085	20.8413	-1.20014	5e-05	0.000203487	lincRNA
TCONS_00106965	XLOC_033634	-	434	1.55863	3.5865	-1.2023	0.02255	0.047558	lincRNA
TCONS_00247046	XLOC_078090	-	805	3.7464	8.71487	-1.21797	5e-05	0.000203487	lincRNA
TCONS_00227593	XLOC_071473	-	436	3.19489	7.44006	-1.21955	0.0028	0.00780757	lincRNA
TCONS_00041608	XLOC_014019	-	742	2.13822	4.98769	-1.22196	0.0027	0.00756702	anti-sense_lncRNA
TCONS_00229072	XLOC_072107	-	343	5.07545	11.9868	-1.23984	0.0026	0.00731431	lincRNA
TCONS_00096397	XLOC_030882	-	997	1.64077	3.9094	-1.25258	5e-05	0.000203487	lincRNA
TCONS_00136747	XLOC_042525	-	695	4.59098	10.9862	-1.25882	5e-05	0.000203487	lincRNA
TCONS_00247164	XLOC_078158	-	459	8.01798	19.2837	-1.26607	5e-05	0.000203487	lincRNA
TCONS_00246434	XLOC_077754	-	324	17.8696	43.0121	-1.26723	5e-05	0.000203487	lincRNA
TCONS_00003523	XLOC_002344	-	442	11.6127	28.0429	-1.27194	5e-05	0.000203487	lincRNA
TCONS_00226513	XLOC_071102	-	395	4.62717	11.2369	-1.28005	0.0055	0.014073	intronic_lncRNA
TCONS_00026977	XLOC_009051	-	935	1.51079	3.70825	-1.29544	0.0137	0.03114	lincRNA
TCONS_00027618	XLOC_009895	-	508	19.8043	48.8388	-1.30222	5e-05	0.000203487	lincRNA
TCONS_00085916	XLOC_027057	-	326	2.83111	7.03614	-1.31342	0.0157	0.0348449	lincRNA
TCONS_00166145	XLOC_052299	-	386	54.0454	136.09	-1.33232	0.00025	0.000901321	anti-sense_lncRNA
TCONS_00210305	XLOC_065816	-	522	150.388	381.071	-1.34137	5e-05	0.000203487	lincRNA
TCONS_00235920	XLOC_074144	-	1736	0.624485	1.59769	-1.35525	0.00015	0.000566172	lincRNA
TCONS_00247124	XLOC_078139	-	502	5.01647	12.8455	-1.35651	5e-05	0.000203487	lincRNA
TCONS_00154037	XLOC_048272	-	1476	0.566865	1.47244	-1.37713	0.00085	0.00272627	lincRNA
TCONS_00018738	XLOC_007450	-	504	6.32456	16.605	-1.39258	5e-05	0.000203487	lincRNA
TCONS_00132634	XLOC_041589	-	380	9.16866	24.423	-1.41346	0.0001	0.000388689	anti-sense_lncRNA
TCONS_00105891	XLOC_033597	-	2837	0.898199	2.40363	-1.42011	5e-05	0.000203487	lincRNA
TCONS_00210303	XLOC_065797	-	514	3.47638	9.52308	-1.45384	5e-05	0.000203487	lincRNA
TCONS_00124953	XLOC_039822	-	243	74.2143	204.744	-1.46405	5e-05	0.000203487	lincRNA
TCONS_00207332	XLOC_064863	-	590	7.55686	21.0571	-1.47845	5e-05	0.000203487	lincRNA
TCONS_00185693	XLOC_057939	-	1775	2.07924	5.80948	-1.48235	0.0011	0.00341618	lincRNA
TCONS_00095101	XLOC_029469	-	295	11.0803	31.3445	-1.50022	5e-05	0.000203487	lincRNA
TCONS_00229754	XLOC_072235	-	1284	23.0085	65.3695	-1.50645	5e-05	0.000203487	lincRNA
TCONS_00168714	XLOC_052576	-	312	10.1136	28.7733	-1.50843	0.0014	0.0042227	anti-sense_lncRNA
TCONS_00216454	XLOC_067923	-	521	15.7142	44.7637	-1.51026	5e-05	0.000203487	intronic_lncRNA
TCONS_00135620	XLOC_041588	-	491	34.1103	97.317	-1.51248	5e-05	0.000203487	lincRNA
TCONS_00201884	XLOC_063143	-	374	19.4934	55.6548	-1.51352	5e-05	0.000203487	lincRNA
TCONS_00245381	XLOC_077269	-	542	18.8907	54.6539	-1.53265	5e-05	0.000203487	lincRNA
TCONS_00245019	XLOC_077081	-	463	2.36529	6.85111	-1.53432	0.00065	0.00215158	lincRNA
TCONS_00245248	XLOC_077202	-	724	12.1675	35.6885	-1.55242	5e-05	0.000203487	lincRNA
TCONS_00171168	XLOC_053237	-	446	11.2239	33.3151	-1.5696	5e-05	0.000203487	lincRNA
TCONS_00226126	XLOC_071104	-	967	6.29423	18.7525	-1.57498	5e-05	0.000203487	anti-sense_lncRNA
TCONS_00076828	XLOC_024629	-	255	4.9817	14.8746	-1.57814	0.01865	0.0404922	lincRNA
TCONS_00214505	XLOC_067243	-	548	6.02898	18.1833	-1.59263	5e-05	0.000203487	anti-sense_lncRNA
TCONS_00040426	XLOC_012758	-	705	3.91957	12.0778	-1.62359	5e-05	0.000203487	lincRNA
TCONS_00171237	XLOC_053325	-	898	6.18478	19.2985	-1.64169	5e-05	0.000203487	lincRNA
TCONS_00019208	XLOC_005563	-	486	3.07651	9.66381	-1.6513	5e-05	0.000203487	lincRNA
TCONS_00105929	XLOC_033633	-	831	0.501557	1.59691	-1.6708	0.0051	0.0131993	lincRNA
TCONS_00096320	XLOC_030792	-	1378	0.619285	1.97603	-1.67393	5e-05	0.000203487	lincRNA
TCONS_00189782	XLOC_059357	-	690	0.406941	1.31507	-1.69225	0.02065	0.0441073	lincRNA
TCONS_00248573	XLOC_078882	-	693	0.68865	2.23368	-1.69758	0.00395	0.0105648	lincRNA
TCONS_00183690	XLOC_057299	-	509	1.69559	5.73151	-1.75713	0.00045	0.00153568	lincRNA
TCONS_00202078	XLOC_062880	-	1258	7.34655	25.3846	-1.78881	5e-05	0.000203487	lincRNA
TCONS_00186621	XLOC_057939	-	1539	4.26296	14.78	-1.79371	5e-05	0.000203487	lincRNA
TCONS_00201886	XLOC_063143	-	440	17.0488	60.119	-1.81815	5e-05	0.000203487	lincRNA
TCONS_00121543	XLOC_037917	-	602	2.29316	8.18387	-1.83544	5e-05	0.000203487	lincRNA
TCONS_00250447	XLOC_079868	-	462	9.7133	35.314	-1.8622	5e-05	0.000203487	lincRNA
TCONS_00068021	XLOC_021656	-	955	6.55343	24.0697	-1.8769	5e-05	0.000203487	lincRNA
TCONS_00046930	XLOC_015158	-	1187	3.69091	13.9961	-1.92298	5e-05	0.000203487	lincRNA
TCONS_00226329	XLOC_071056	-	823	7.72625	29.5957	-1.93755	0.00575	0.0146222	anti-sense_lncRNA
TCONS_00246246	XLOC_077654	-	415	13.2176	51.5029	-1.96219	5e-05	0.000203487	lincRNA
TCONS_00027630	XLOC_009918	-	728	2.0359	8.00725	-1.97564	5e-05	0.000203487	lincRNA
TCONS_00217251	XLOC_067921	-	587	11.1323	43.8074	-1.97643	5e-05	0.000203487	intronic_lncRNA
TCONS_00249388	XLOC_079315	-	294	2.12097	8.37726	-1.98175	0.0148	0.0331541	lincRNA
TCONS_00236644	XLOC_074302	-	670	3.19629	13.012	-2.02537	5e-05	0.000203487	lincRNA
TCONS_00206267	XLOC_064725	-	481	1.5778	6.50462	-2.04355	0.0002	0.000734403	lincRNA
TCONS_00095837	XLOC_030264	-	550	3.10121	13.3503	-2.10597	0.00235	0.00668304	anti-sense_lncRNA
TCONS_00189783	XLOC_059358	-	950	1.08428	4.78091	-2.14055	5e-05	0.000203487	lincRNA
TCONS_00192392	XLOC_060170	-	569	0.554926	2.45292	-2.14413	0.00585	0.014846	lincRNA
TCONS_00242759	XLOC_076369	-	393	2.81859	12.5866	-2.15884	5e-05	0.000203487	lincRNA
TCONS_00220895	XLOC_069443	-	1352	3.12564	14.5141	-2.21523	5e-05	0.000203487	intronic_lncRNA
TCONS_00100563	XLOC_031119	-	829	0.315486	1.55463	-2.30092	0.0054	0.013884	lincRNA
TCONS_00048017	XLOC_016323	-	1088	0.413497	2.10504	-2.3479	0.0181	0.0394131	lincRNA
TCONS_00246245	XLOC_077651	-	449	4.82966	26.5934	-2.46107	5e-05	0.000203487	lincRNA
TCONS_00106449	XLOC_032848	-	668	0.247839	1.37675	-2.4738	0.0213	0.045307	lincRNA
TCONS_00121156	XLOC_037246	-	353	1.37478	7.66512	-2.4791	0.00345	0.00937581	lincRNA
TCONS_00244116	XLOC_076781	-	574	1.74111	10.3938	-2.57765	5e-05	0.000203487	lincRNA
TCONS_00226179	XLOC_071139	-	1445	0.751789	4.96702	-2.72398	5e-05	0.000203487	lincRNA
TCONS_00157651	XLOC_049430	-	627	0.690532	4.77764	-2.79052	0.02325	0.0487991	lincRNA
TCONS_00206032	XLOC_064446	-	1006	0.182228	1.26867	-2.7995	0.0075	0.0184848	lincRNA
TCONS_00171432	XLOC_053622	-	337	8.25805	58.861	-2.83344	5e-05	0.000203487	lincRNA
TCONS_00248817	XLOC_079003	-	371	1.84195	13.9668	-2.9227	0.0003	0.00106253	lincRNA
TCONS_00183752	XLOC_057392	-	379	0.679445	5.18216	-2.93112	0.01475	0.033057	intronic_lncRNA
TCONS_00250323	XLOC_079797	-	492	1.20875	9.45701	-2.96787	5e-05	0.000203487	lincRNA
TCONS_00110060	XLOC_034335	-	1158	0.155932	1.25688	-3.01086	0.00315	0.00866337	lincRNA
TCONS_00205275	XLOC_064073	-	645	0.728098	6.037	-3.05163	0.0001	0.000388689	lincRNA
TCONS_00147761	XLOC_046422	-	610	0.821598	6.99917	-3.09068	0.0222	0.046993	anti-sense_lncRNA
TCONS_00127083	XLOC_038793	-	1291	2.0285	18.257	-3.16997	0.0002	0.000734403	intronic_lncRNA
TCONS_00062877	XLOC_019380	-	401	0.946481	8.52694	-3.17138	0.0012	0.00368977	lincRNA
TCONS_00170328	XLOC_052680	-	1053	3.25673	30.0022	-3.20357	5e-05	0.000203487	lincRNA
TCONS_00100710	XLOC_031252	-	1581	0.349595	3.30397	-3.24044	0.0017	0.00502369	lincRNA
TCONS_00243183	XLOC_076428	-	762	1.48721	14.3657	-3.27195	5e-05	0.000203487	intronic_lncRNA
TCONS_00238453	XLOC_074933	-	677	0.353278	3.47268	-3.29717	0.0016	0.00476414	lincRNA
TCONS_00234220	XLOC_073539	-	789	0.907241	9.60802	-3.40468	5e-05	0.000203487	anti-sense_lncRNA
TCONS_00188782	XLOC_058986	-	765	0.294865	3.14438	-3.41465	0.00155	0.00463101	lincRNA
TCONS_00248427	XLOC_078800	-	427	0.765057	8.55919	-3.48384	0.0011	0.00341618	lincRNA
TCONS_00249549	XLOC_079382	-	1881	17.1389	206.218	-3.58882	5e-05	0.000203487	lincRNA
TCONS_00211477	XLOC_066226	-	512	10.6599	129.862	-3.60671	5e-05	0.000203487	lincRNA
TCONS_00005316	XLOC_004385	-	321	3.24397	40.3373	-3.63628	5e-05	0.000203487	lincRNA
TCONS_00054981	XLOC_018225	-	868	0.274809	3.75215	-3.77121	0.00045	0.00153568	lincRNA
TCONS_00224847	XLOC_070799	-	293	5.66955	77.7852	-3.77819	5e-05	0.000203487	intronic_lncRNA
TCONS_00236134	XLOC_074211	-	721	1.16235	23.5235	-4.33899	5e-05	0.000203487	lincRNA
TCONS_00124655	XLOC_039515	-	1346	17.0072	353.366	-4.37695	5e-05	0.000203487	intronic_lncRNA
TCONS_00101007	XLOC_031585	-	1923	3.3893	86.6892	-4.67679	5e-05	0.000203487	anti-sense_lncRNA
TCONS_00207522	XLOC_065013	-	577	20.1832	695.828	-5.10751	5e-05	0.000203487	lincRNA
TCONS_00239315	XLOC_075287	-	1279	0.124821	8.29959	-6.05511	0.00605	0.015278	anti-sense_lncRNA
TCONS_00250327	XLOC_079799	-	735	2.06398	166.072	-6.33024	5e-05	0.000203487	lincRNA

## Sheet: Sheet1
LncRNAs expressing only under sulfur-replete conditions									Part of up-regulated lncRNAs under sulfur-deprived conditions
transcript_id	gene_id	length	CS_FPKM	C_FPKM	pvalue	qvalue	gene_type		transcript_id	gene_id	length	CS_FPKM	C_FPKM	log2(foldchange)	pvalue	qvalue	gene_type
TCONS_00047415	XLOC_015691	220	0	6.35075	0.00015	0.000566172	lincRNA		TCONS_00193953	XLOC_060741	738	344.424	0.863752	8.63935	5e-05	0.000203487	lincRNA
TCONS_00105300	XLOC_032923	259	0	2.23361	0.00105	0.00327869	lincRNA		TCONS_00165611	XLOC_051494	909	185.423	0.506794	8.5152	5e-05	0.000203487	lincRNA
TCONS_00132911	XLOC_041867	413	0	1.11187	5e-05	0.000203487	lincRNA		TCONS_00015255	XLOC_002485	1620	49.3016	0.198612	7.95554	5e-05	0.000203487	lincRNA
TCONS_00217931	XLOC_068457	278	0	2.46792	0.00015	0.000566172	lincRNA		TCONS_00193429	XLOC_060041	1442	23.0703	0.10193	7.82231	0.00375	0.0100916	lincRNA
TCONS_00228977	XLOC_071970	486	0	1.09693	5e-05	0.000203487	lincRNA		TCONS_00247239	XLOC_078200	865	135.347	0.661936	7.67575	5e-05	0.000203487	lincRNA
TCONS_00232151	XLOC_073149	235	0	3.71929	0.00185	0.00541214	lincRNA		TCONS_00217604	XLOC_068375	771	32.579	0.53757	5.92135	5e-05	0.000203487	lincRNA
									TCONS_00128008	XLOC_038901	2286	7.68491	0.147423	5.704	0.00035	0.00122475	anti-sense_lncRNA
LncRNAs expressing only under sulfur-deprived conditions									TCONS_00108002	XLOC_033894	404	43.8286	0.904191	5.5991	0.0089	0.0214868	intronic_lncRNA
transcript_id	gene_id	length	CS_FPKM	C_FPKM	pvalue	qvalue	gene_type		TCONS_00083547	XLOC_026230	815	6.37363	0.293107	4.44262	0.00835	0.0203238	intronic_lncRNA
TCONS_00057160	XLOC_018017	328	2.21981	0	5e-05	0.000203487	lincRNA		TCONS_00121133	XLOC_037215	2393	4.20314	0.197747	4.40974	5e-05	0.000203487	anti-sense_lncRNA
TCONS_00126205	XLOC_038805	218	4.45594	0	0.0055	0.014073	lincRNA
TCONS_00138339	XLOC_043052	244	3.6578	0	0.00075	0.00244345	lincRNA		Part of down-regulated lncRNAs under sulfur-deprived conditions
TCONS_00141761	XLOC_043722	272	3.55476	0	5e-05	0.000203487	lincRNA		transcript_id	gene_id	length	CS_FPKM	C_FPKM	log2(foldchange)	pvalue	qvalue	gene_type
TCONS_00175099	XLOC_054528	736	26.7141	0	5e-05	0.000203487	lincRNA		TCONS_00250327	XLOC_079799	735	2.06398	166.072	-6.33024	5e-05	0.000203487	lincRNA
TCONS_00198720	XLOC_061964	234	2.98723	0	0.0055	0.014073	lincRNA		TCONS_00239315	XLOC_075287	1279	0.124821	8.29959	-6.05511	0.00605	0.015278	anti-sense_lncRNA
TCONS_00233133	XLOC_073215	246	3.50056	0	0.00095	0.00299916	intronic_lncRNA		TCONS_00207522	XLOC_065013	577	20.1832	695.828	-5.10751	5e-05	0.000203487	lincRNA
TCONS_00246373	XLOC_077711	203	5.84224	0	0.01195	0.0276867	lincRNA		TCONS_00101007	XLOC_031585	1923	3.3893	86.6892	-4.67679	5e-05	0.000203487	anti-sense_lncRNA
TCONS_00249259	XLOC_079237	276	2.87464	0	0.0001	0.000388689	lincRNA		TCONS_00124655	XLOC_039515	1346	17.0072	353.366	-4.37695	5e-05	0.000203487	intronic_lncRNA
TCONS_00249661	XLOC_079440	823	3.58254	0	5e-05	0.000203487	lincRNA		TCONS_00236134	XLOC_074211	721	1.16235	23.5235	-4.33899	5e-05	0.000203487	lincRNA
									TCONS_00224847	XLOC_070799	293	5.66955	77.7852	-3.77819	5e-05	0.000203487	intronic_lncRNA
									TCONS_00054981	XLOC_018225	868	0.274809	3.75215	-3.77121	0.00045	0.00153568	lincRNA
									TCONS_00005316	XLOC_004385	321	3.24397	40.3373	-3.63628	5e-05	0.000203487	lincRNA
									TCONS_00211477	XLOC_066226	512	10.6599	129.862	-3.60671	5e-05	0.000203487	lincRNA
